# Supplementary material for: Linking belowground microbial network changes to different tolerance level towards Verticillium wilt of olive
Source: Microbiome. 2020 Feb 1;8:11. doi: 10.1186/s40168-020-0787-2 (PMC6995654; doi:10.1186/s40168-020-0787-2)
Supplement: Supplementary file 2 — Additional file 1: Table S1. Codes and description of the studied samples. The same codes were used for bacterial and fungal communities. [file 40168_2020_787_MOESM1_ESM.xlsx]

## Sheet: Hoja1
Table S1. Codes and description of the studied samples. The same codes were used for bacterial and fungal communities.
Sample code	Cultivar	Replicate	Sampling time (day)	Compartment	Nucleid Acid	Treatment	Sample codes of the average of 4 replicates
Fra_1_0_S	Frantoio	1	0	Rhizosphere	DNA	No Inoculated	Fra_0_S_DNA
Fra_2_0_S	Frantoio	2	0	Rhizosphere	DNA	No Inoculated
Fra_3_0_S	Frantoio	3	0	Rhizosphere	DNA	No Inoculated
Fra_4_0_S	Frantoio	4	0	Rhizosphere	DNA	No Inoculated
Fra_1_08_S	Frantoio	1	8	Rhizosphere	DNA	No Inoculated	Fra_08_S_DNA
Fra_2_08_S	Frantoio	2	8	Rhizosphere	DNA	No Inoculated
Fra_3_08_S	Frantoio	3	8	Rhizosphere	DNA	No Inoculated
Fra_4_08_S	Frantoio	4	8	Rhizosphere	DNA	No Inoculated
Fra_1_15_S	Frantoio	1	15	Rhizosphere	DNA	No Inoculated	Fra_15_S_DNA
Fra_2_15_S	Frantoio	2	15	Rhizosphere	DNA	No Inoculated
Fra_3_15_S	Frantoio	3	15	Rhizosphere	DNA	No Inoculated
Fra_4_15_S	Frantoio	4	15	Rhizosphere	DNA	No Inoculated
Fra_1_30_S	Frantoio	1	30	Rhizosphere	DNA	No Inoculated	Fra_30_S_DNA
Fra_2_30_S	Frantoio	2	30	Rhizosphere	DNA	No Inoculated
Fra_3_30_S	Frantoio	3	30	Rhizosphere	DNA	No Inoculated
Fra_4_30_S	Frantoio	4	30	Rhizosphere	DNA	No Inoculated
Pic_1_0_S	Picual	1	0	Rhizosphere	DNA	No Inoculated	Pic_0_S_DNA
Pic_2_0_S	Picual	2	0	Rhizosphere	DNA	No Inoculated
Pic_3_0_S	Picual	3	0	Rhizosphere	DNA	No Inoculated
Pic_4_0_S	Picual	4	0	Rhizosphere	DNA	No Inoculated
Pic_1_08_S	Picual	1	8	Rhizosphere	DNA	No Inoculated	Pic_08_S_DNA
Pic_2_08_S	Picual	2	8	Rhizosphere	DNA	No Inoculated
Pic_3_08_S	Picual	3	8	Rhizosphere	DNA	No Inoculated
Pic_4_08_S	Picual	4	8	Rhizosphere	DNA	No Inoculated
Pic_1_15_S	Picual	1	15	Rhizosphere	DNA	No Inoculated	Pic_15_S_DNA
Pic_2_15_S	Picual	2	15	Rhizosphere	DNA	No Inoculated
Pic_3_15_S	Picual	3	15	Rhizosphere	DNA	No Inoculated
Pic_4_15_S	Picual	4	15	Rhizosphere	DNA	No Inoculated
Pic_1_30_S	Picual	1	30	Rhizosphere	DNA	No Inoculated	Pic_30_S_DNA
Pic_2_30_S	Picual	2	30	Rhizosphere	DNA	No Inoculated
Pic_3_30_S	Picual	3	30	Rhizosphere	DNA	No Inoculated
Pic_4_30_S	Picual	4	30	Rhizosphere	DNA	No Inoculated
Fra_1_0_P	Frantoio	1	0	Endosphere	DNA	No Inoculated	Fra_0_P_DNA
Fra_2_0_P	Frantoio	2	0	Endosphere	DNA	No Inoculated
Fra_3_0_P*	Frantoio	3	0	Endosphere	DNA	No Inoculated
Fra_4_0_P	Frantoio	4	0	Endosphere	DNA	No Inoculated
Fra_1_08_P	Frantoio	1	8	Endosphere	DNA	No Inoculated	Fra_08_P_DNA
Fra_2_08_P	Frantoio	2	8	Endosphere	DNA	No Inoculated
Fra_3_08_P	Frantoio	3	8	Endosphere	DNA	No Inoculated
Fra_4_08_P	Frantoio	4	8	Endosphere	DNA	No Inoculated
Fra_1_15_P	Frantoio	1	15	Endosphere	DNA	No Inoculated	Fra_15_P_DNA
Fra_2_15_P	Frantoio	2	15	Endosphere	DNA	No Inoculated
Fra_3_15_P	Frantoio	3	15	Endosphere	DNA	No Inoculated
Fra_4_15_P	Frantoio	4	15	Endosphere	DNA	No Inoculated
Fra_1_30_P	Frantoio	1	30	Endosphere	DNA	No Inoculated	Fra_30_P_DNA
Fra_2_30_P	Frantoio	2	30	Endosphere	DNA	No Inoculated
Fra_3_30_P	Frantoio	3	30	Endosphere	DNA	No Inoculated
Fra_4_30_P	Frantoio	4	30	Endosphere	DNA	No Inoculated
Pic_1_0_P	Picual	1	0	Endosphere	DNA	No Inoculated	Pic_0_P_DNA
Pic_2_0_P	Picual	2	0	Endosphere	DNA	No Inoculated
Pic_3_0_P	Picual	3	0	Endosphere	DNA	No Inoculated
Pic_4_0_P	Picual	4	0	Endosphere	DNA	No Inoculated
Pic_1_08_P	Picual	1	8	Endosphere	DNA	No Inoculated	Pic_08_P_DNA
Pic_2_08_P	Picual	2	8	Endosphere	DNA	No Inoculated
Pic_3_08_P	Picual	3	8	Endosphere	DNA	No Inoculated
Pic_4_08_P	Picual	4	8	Endosphere	DNA	No Inoculated
Pic_1_15_P	Picual	1	15	Endosphere	DNA	No Inoculated	Pic_15_P_DNA
Pic_2_15_P	Picual	2	15	Endosphere	DNA	No Inoculated
Pic_3_15_P	Picual	3	15	Endosphere	DNA	No Inoculated
Pic_4_15_P	Picual	4	15	Endosphere	DNA	No Inoculated
Pic_1_30_P	Picual	1	30	Endosphere	DNA	No Inoculated	Pic_30_P_DNA
Pic_2_30_P	Picual	2	30	Endosphere	DNA	No Inoculated
Pic_3_30_P	Picual	3	30	Endosphere	DNA	No Inoculated
Pic_4_30_P	Picual	4	30	Endosphere	DNA	No Inoculated
Fra1_T0S	Frantoio	1	0	Rhizosphere	RNA	No Inoculated	Fra_0_S_RNA
Fra2_T0S	Frantoio	2	0	Rhizosphere	RNA	No Inoculated
Fra3_T0S	Frantoio	3	0	Rhizosphere	RNA	No Inoculated
Fra4_T0S	Frantoio	4	0	Rhizosphere	RNA	No Inoculated
Fra1_T08S	Frantoio	1	8	Rhizosphere	RNA	No Inoculated	Fra_08_S_RNA
Fra2_T08S	Frantoio	2	8	Rhizosphere	RNA	No Inoculated
Fra3_T08S	Frantoio	3	8	Rhizosphere	RNA	No Inoculated
Fra4_T08S	Frantoio	4	8	Rhizosphere	RNA	No Inoculated
Fra1_T15S	Frantoio	1	15	Rhizosphere	RNA	No Inoculated	Fra_15_S_RNA
Fra2_T15S	Frantoio	2	15	Rhizosphere	RNA	No Inoculated
Fra3_T15S	Frantoio	3	15	Rhizosphere	RNA	No Inoculated
Fra4_T15S	Frantoio	4	15	Rhizosphere	RNA	No Inoculated
Fra1_T30S	Frantoio	1	30	Rhizosphere	RNA	No Inoculated	Fra_30_S_RNA
Fra2_T30S	Frantoio	2	30	Rhizosphere	RNA	No Inoculated
Fra3_T30S	Frantoio	3	30	Rhizosphere	RNA	No Inoculated
Fra4_T30S	Frantoio	4	30	Rhizosphere	RNA	No Inoculated
Pic1_T0S	Picual	1	0	Rhizosphere	RNA	No Inoculated	Pic_0_S_RNA
Pic2_T0S	Picual	2	0	Rhizosphere	RNA	No Inoculated
Pic3_T0S	Picual	3	0	Rhizosphere	RNA	No Inoculated
Pic4_T0S	Picual	4	0	Rhizosphere	RNA	No Inoculated
Pic1_T08S	Picual	1	8	Rhizosphere	RNA	No Inoculated	Pic_08_S_RNA
Pic2_T08S	Picual	2	8	Rhizosphere	RNA	No Inoculated
Pic3_T08S	Picual	3	8	Rhizosphere	RNA	No Inoculated
Pic4_T08S	Picual	4	8	Rhizosphere	RNA	No Inoculated
Pic1_T15S	Picual	1	15	Rhizosphere	RNA	No Inoculated	Pic_15_S_RNA
Pic2_T15S	Picual	2	15	Rhizosphere	RNA	No Inoculated
Pic3_T15S	Picual	3	15	Rhizosphere	RNA	No Inoculated
Pic4_T15S	Picual	4	15	Rhizosphere	RNA	No Inoculated
Pic1_T30S	Picual	1	30	Rhizosphere	RNA	No Inoculated	Pic_30_S_RNA
Pic2_T30S	Picual	2	30	Rhizosphere	RNA	No Inoculated
Pic3_T30S	Picual	3	30	Rhizosphere	RNA	No Inoculated
Pic4_T30S	Picual	4	30	Rhizosphere	RNA	No Inoculated
Fra1_T0_P	Frantoio	1	0	Endosphere	RNA	No Inoculated	Fra_0_P_RNA
Fra2_T0_P	Frantoio	2	0	Endosphere	RNA	No Inoculated
Fra3_T0_P	Frantoio	3	0	Endosphere	RNA	No Inoculated
Fra4_T0_P	Frantoio	4	0	Endosphere	RNA	No Inoculated
Fra1_T08_P	Frantoio	1	8	Endosphere	RNA	No Inoculated	Fra_08_P_RNA
Fra2_T08_P	Frantoio	2	8	Endosphere	RNA	No Inoculated
Fra3_T08_P	Frantoio	3	8	Endosphere	RNA	No Inoculated
Fra4_T08_P	Frantoio	4	8	Endosphere	RNA	No Inoculated
Fra1_T15_P	Frantoio	1	15	Endosphere	RNA	No Inoculated	Fra_15_P_RNA
Fra2_T15_P	Frantoio	2	15	Endosphere	RNA	No Inoculated
Fra3_T15_P	Frantoio	3	15	Endosphere	RNA	No Inoculated
Fra4_T15_P	Frantoio	4	15	Endosphere	RNA	No Inoculated
Fra1_T30_P	Frantoio	1	30	Endosphere	RNA	No Inoculated	Fra_30_P_RNA
Fra2_T30_P	Frantoio	2	30	Endosphere	RNA	No Inoculated
Fra3_T30_P	Frantoio	3	30	Endosphere	RNA	No Inoculated
Fra4_T30_P	Frantoio	4	30	Endosphere	RNA	No Inoculated
Pic1_T0_P	Picual	1	0	Endosphere	RNA	No Inoculated	Pic_0_P_RNA
Pic2_T0_P	Picual	2	0	Endosphere	RNA	No Inoculated
Pic3_T0_P	Picual	3	0	Endosphere	RNA	No Inoculated
Pic4_T0_P	Picual	4	0	Endosphere	RNA	No Inoculated
Pic1_T08_P	Picual	1	8	Endosphere	RNA	No Inoculated	Pic_08_P_RNA
Pic2_T08_P	Picual	2	8	Endosphere	RNA	No Inoculated
Pic3_T08_P	Picual	3	8	Endosphere	RNA	No Inoculated
Pic4_T08_P	Picual	4	8	Endosphere	RNA	No Inoculated
Pic1_T15_P	Picual	1	15	Endosphere	RNA	No Inoculated	Pic_15_P_RNA
Pic2_T15_P	Picual	2	15	Endosphere	RNA	No Inoculated
Pic3_T15_P	Picual	3	15	Endosphere	RNA	No Inoculated
Pic4_T15_P	Picual	4	15	Endosphere	RNA	No Inoculated
Pic1_T30_P	Picual	1	30	Endosphere	RNA	No Inoculated	Pic_30_P_RNA
Pic2_T30_P	Picual	2	30	Endosphere	RNA	No Inoculated
Pic3_T30_P	Picual	3	30	Endosphere	RNA	No Inoculated
Pic4_T30_P	Picual	4	30	Endosphere	RNA	No Inoculated
Fra_1vd_08_S	Frantoio	1	8	Rhizosphere	DNA	Inoculated	Fra_08_VD_S_DNA
Fra_2vd_08_S	Frantoio	2	8	Rhizosphere	DNA	Inoculated
Fra_3vd_08_S	Frantoio	3	8	Rhizosphere	DNA	Inoculated
Fra_4vd_08_S	Frantoio	4	8	Rhizosphere	DNA	Inoculated
Fra_1vd_15_S	Frantoio	1	15	Rhizosphere	DNA	Inoculated	Fra_15_VD_S_DNA
Fra_2vd_15_S	Frantoio	2	15	Rhizosphere	DNA	Inoculated
Fra_3vd_15_S	Frantoio	3	15	Rhizosphere	DNA	Inoculated
Fra_4vd_15_S	Frantoio	4	15	Rhizosphere	DNA	Inoculated
Fra_1vd_30_S	Frantoio	1	30	Rhizosphere	DNA	Inoculated	Fra_30_VD_S_DNA
Fra_2vd_30_S	Frantoio	2	30	Rhizosphere	DNA	Inoculated
Fra_3vd_30_S	Frantoio	3	30	Rhizosphere	DNA	Inoculated
Fra_4vd_30_S	Frantoio	4	30	Rhizosphere	DNA	Inoculated
Pic_1vd_08_S	Frantoio	1	8	Rhizosphere	DNA	Inoculated	Pic_08_VD_S_DNA
Pic_2vd_08_S	Frantoio	2	8	Rhizosphere	DNA	Inoculated
Pic_3vd_08_S	Frantoio	3	8	Rhizosphere	DNA	Inoculated
Pic_4vd_08_S	Frantoio	4	8	Rhizosphere	DNA	Inoculated
Pic_1vd_15_S	Picual	1	15	Rhizosphere	DNA	Inoculated	Pic_15_VD_S_DNA
Pic_2vd_15_S	Picual	2	15	Rhizosphere	DNA	Inoculated
Pic_3vd_15_S	Picual	3	15	Rhizosphere	DNA	Inoculated
Pic_4vd_15_S	Picual	4	15	Rhizosphere	DNA	Inoculated
Pic_1vd_30_S**	Picual	1	30	Rhizosphere	DNA	Inoculated	Pic_30_VD_S_DNA
Pic_2vd_30_S	Picual	2	30	Rhizosphere	DNA	Inoculated
Pic_3vd_30_S	Picual	3	30	Rhizosphere	DNA	Inoculated
Pic_4vd_30_S	Picual	4	30	Rhizosphere	DNA	Inoculated
Fra_1vd_08_P	Picual	1	8	Endosphere	DNA	Inoculated	Fra_08_VD_P_DNA
Fra_2vd_08_P	Picual	2	8	Endosphere	DNA	Inoculated
Fra_3vd_08_P	Picual	3	8	Endosphere	DNA	Inoculated
Fra_4vd_08_P	Picual	4	8	Endosphere	DNA	Inoculated
Fra_1vd_15_P	Picual	1	15	Endosphere	DNA	Inoculated	Fra_15_VD_P_DNA
Fra_2vd_15_P	Picual	2	15	Endosphere	DNA	Inoculated
Fra_3vd_15_P	Picual	3	15	Endosphere	DNA	Inoculated
Fra_4vd_15_P	Picual	4	15	Endosphere	DNA	Inoculated
Fra_1vd_30_P	Frantoio	1	30	Endosphere	DNA	Inoculated	Fra_30_VD_P_DNA
Fra_2vd_30_P	Frantoio	2	30	Endosphere	DNA	Inoculated
Fra_3vd_30_P	Frantoio	3	30	Endosphere	DNA	Inoculated
Fra_4vd_30_P	Frantoio	4	30	Endosphere	DNA	Inoculated
Pic_1vd_08_P	Frantoio	1	8	Endosphere	DNA	Inoculated	Pic_08_VD_P_DNA
Pic_2vd_08_P	Frantoio	2	8	Endosphere	DNA	Inoculated
Pic_3vd_08_P	Frantoio	3	8	Endosphere	DNA	Inoculated
Pic_4vd_08_P	Frantoio	4	8	Endosphere	DNA	Inoculated
Pic_1vd_15_P	Frantoio	1	15	Endosphere	DNA	Inoculated	Pic_15_VD_P_DNA
Pic_2vd_15_P	Frantoio	2	15	Endosphere	DNA	Inoculated
Pic_3vd_15_P	Frantoio	3	15	Endosphere	DNA	Inoculated
Pic_4vd_15_P	Frantoio	4	15	Endosphere	DNA	Inoculated
Pic_1vd_30_P	Frantoio	1	30	Endosphere	DNA	Inoculated	Pic_30_VD_P_DNA
Pic_2vd_30_P	Frantoio	2	30	Endosphere	DNA	Inoculated
Pic_3vd_30_P	Frantoio	3	30	Endosphere	DNA	Inoculated
Pic_4vd_30_P	Frantoio	4	30	Endosphere	DNA	Inoculated
Fra1_VD_T08S	Picual	1	8	Rhizosphere	RNA	Inoculated	Fra_08_VD_S_RNA
Fra2_VD_T08S	Picual	2	8	Rhizosphere	RNA	Inoculated
Fra3_VD_T08S	Picual	3	8	Rhizosphere	RNA	Inoculated
Fra4_VD_T08S	Picual	4	8	Rhizosphere	RNA	Inoculated
Fra1_VD_T15S	Picual	1	15	Rhizosphere	RNA	Inoculated	Fra_15_VD_S_RNA
Fra2_VD_T15S	Picual	2	15	Rhizosphere	RNA	Inoculated
Fra3_VD_T15S	Picual	3	15	Rhizosphere	RNA	Inoculated
Fra4_VD_T15S	Picual	4	15	Rhizosphere	RNA	Inoculated
Fra1_VD_T30S	Picual	1	30	Rhizosphere	RNA	Inoculated	Fra_30_VD_S_RNA
Fra2_VD_T30S	Picual	2	30	Rhizosphere	RNA	Inoculated
Fra3_VD_T30S	Picual	3	30	Rhizosphere	RNA	Inoculated
Fra4_VD_T30S	Picual	4	30	Rhizosphere	RNA	Inoculated
Pic1_VD_T08S	Picual	1	8	Rhizosphere	RNA	Inoculated	Pic_08_VD_S_RNA
Pic2_VD_T08S	Picual	2	8	Rhizosphere	RNA	Inoculated
Pic3_VD_T08S	Picual	3	8	Rhizosphere	RNA	Inoculated
Pic4_VD_T08S	Picual	4	8	Rhizosphere	RNA	Inoculated
Pic1_VD_T15S	Frantoio	1	15	Rhizosphere	RNA	Inoculated	Pic_15_VD_S_RNA
Pic2_VD_T15S	Frantoio	2	15	Rhizosphere	RNA	Inoculated
Pic3_VD_T15S	Frantoio	3	15	Rhizosphere	RNA	Inoculated
Pic4_VD_T15S	Frantoio	4	15	Rhizosphere	RNA	Inoculated
Pic1_VD_T30S**	Frantoio	1	30	Rhizosphere	RNA	Inoculated	Pic_30_VD_S_RNA
Pic2_VD_T30S	Frantoio	2	30	Rhizosphere	RNA	Inoculated
Pic3_VD_T30S	Frantoio	3	30	Rhizosphere	RNA	Inoculated
Pic4_VD_T30S	Frantoio	4	30	Rhizosphere	RNA	Inoculated
Fra1_VD_T08_P	Frantoio	1	8	Endosphere	RNA	Inoculated	Fra_08_VD_P_RNA
Fra2_VD_T08_P	Frantoio	2	8	Endosphere	RNA	Inoculated
Fra3_VD_T08_P	Frantoio	3	8	Endosphere	RNA	Inoculated
Fra4_VD_T08_P	Frantoio	4	8	Endosphere	RNA	Inoculated
Fra1_VD_T15_P	Frantoio	1	15	Endosphere	RNA	Inoculated	Fra_15_VD_P_RNA
Fra2_VD_T15_P	Frantoio	2	15	Endosphere	RNA	Inoculated
Fra3_VD_T15_P	Frantoio	3	15	Endosphere	RNA	Inoculated
Fra4_VD_T15_P	Frantoio	4	15	Endosphere	RNA	Inoculated
Fra1_VD_T30_P	Picual	1	30	Endosphere	RNA	Inoculated	Fra_30_VD_P_RNA
Fra2_VD_T30_P	Picual	2	30	Endosphere	RNA	Inoculated
Fra3_VD_T30_P	Picual	3	30	Endosphere	RNA	Inoculated
Fra4_VD_T30_P	Picual	4	30	Endosphere	RNA	Inoculated
Pic1_VD_T08_P	Picual	1	8	Endosphere	RNA	Inoculated	Pic_08_VD_P_RNA
Pic2_VD_T08_P	Picual	2	8	Endosphere	RNA	Inoculated
Pic3_VD_T08_P	Picual	3	8	Endosphere	RNA	Inoculated
Pic4_VD_T08_P	Picual	4	8	Endosphere	RNA	Inoculated
Pic1_VD_T15_P	Picual	1	15	Endosphere	RNA	Inoculated	Pic_15_VD_P_RNA
Pic2_VD_T15_P	Picual	2	15	Endosphere	RNA	Inoculated
Pic3_VD_T15_P	Picual	3	15	Endosphere	RNA	Inoculated
Pic4_VD_T15_P	Picual	4	15	Endosphere	RNA	Inoculated
Pic1_VD_T30_P	Picual	1	30	Endosphere	RNA	Inoculated	Pic_30_VD_P_RNA
Pic2_VD_T30_P	Picual	2	30	Endosphere	RNA	Inoculated
Pic3_VD_T30_P	Picual	3	30	Endosphere	RNA	Inoculated
Pic4_VD_T30_P	Picual	4	30	Endosphere	RNA	Inoculated
* Sample removed in fungal library.
**Sample removed in bacterial and fungal library.
Fra: Frantoio; Pic: Picual; S: Rhizosphere; P: Endosphere; VD/vd: Inoculation with Verticillium dahliae; T: RNA samples; 0: initial time-point of the experiment; 08: eight days after inoculation (dai); 15: fifteen dai; 30: thirthy dai
