# Supplementary material for: Linking belowground microbial network changes to different tolerance level towards Verticillium wilt of olive
Source: Microbiome. 2020 Feb 1;8:11. doi: 10.1186/s40168-020-0787-2 (PMC6995654; doi:10.1186/s40168-020-0787-2)
Supplement: Supplementary file 4 — Additional file 3: Table S2. Core bacteriome of 'Frantoio' (yellow cells) and 'Picual' (green cells) cultivars in non-inoculated conditions. The shared core bacteriome is shown with light brown cells. Genera in red color belong to the RNA (functional community) core. In bold type letters main genera with relative abundance > 1% (sum of both cultivars). [file 40168_2020_787_MOESM3_ESM.xlsx]

## Sheet: endoDNA
Table S2. Core bacteriome of 'Frantoio' (yellow cells) and 'Picual' (green cells) cultivars in non-inoculated conditions. The shared core bacteriome is shown with light brown cells. Genera in red color belong to the RNA (functional community) core. In bold type letters main genera with relative abundance > 1% (sum of both cultivars). In red are represented those genera that belong to the core tak…
Kingdom	Phylum	Class	Order	Family	Genus	Average	Sum	Frantoio	Picual	Core_Fra 90%	Core_Pic 90%	Shared	Solo_Fra	Solo_Pic	Fra_1_0_P	Fra_1_08_P	Fra_1_15_P	Fra_1_30_P	Fra_2_0_P	Fra_2_08_P	Fra_2_15_P	Fra_2_30_P	Fra_3_0_P	Fra_3_08_P	Fra_3_15_P	Fra_3_30_P	Fra_4_0_P	Fra_4_08_P	Fra_4_15_P	Fra_4_30_P	Pic_1_0_P	Pic_1_08_P	Pic_1_15_P	Pic_1_30_P	Pic_2_0_P	Pic_2_08_P	Pic_2_15_P	Pic_2_30_P	Pic_3_0_P	Pic_3_08_P	Pic_3_15_P	Pic_3_30_P	Pic_4_0_P	Pic_4_08_P	Pic_4_15_P	Pic_4_30_P		Core_Fra	Core_Pic
Bacteria	Actinobacteria	Actinobacteria	Actinomycetales	Streptomycetaceae	Streptomyces	37.8265	75.653	38.4647	37.1883	0	0	0	0	0	40.9061	39.6863	29.3011	36.1568	26.3532	58.8497	47.5689	21.015	23.1854	25.9853	42.9125	38.0836	63.3098	20.7945	58.8818	42.4449	50.1177	30.7752	65.8663	43.5989	39.8399	29.3394	30.8886	33.2503	29.6284	42.7256	41.7933	22.4973	27.3978	45.9451	36.3658	24.9827		10	4
Bacteria	Candidatus_Saccharibacteria	Candidatus_Saccharibacteria	Candidatus_Saccharibacteria	Candidatus_Saccharibacteria	Candidatus_Saccharibacteria	6.66986	13.3397	3.27988	10.0598	0	0	0	0	0	1.69312	2.96804	4.45196	10.2402	0.665017	1.58596	2.16437	10.6596	0.797989	7.54659	1.83172	2.57014	0.105268	2.03868	1.41558	1.74375	0.99193	4.28954	3.21829	1.61184	28.9717	6.19611	5.92238	11.3599	12.6492	13.5491	11.1301	20.6391	8.57089	10.1925	13.3063	8.35858
Bacteria	Actinobacteria	Actinobacteria	Actinomycetales	Pseudonocardiaceae	Saccharothrix	4.05578	8.11157	5.08992	3.02164	0	0	0	0	0	8.01918	8.51697	3.133	4.44284	2.07238	7.71833	7.68314	1.96578	2.10975	5.82799	4.05298	6.53266	8.31615	1.61929	4.10625	5.32207	1.61399	1.59741	5.37536	5.73391	1.32389	1.99583	3.144	5.73139	0.949011	2.99044	3.51267	2.93223	0.613745	4.81224	2.49817	3.52201
Bacteria	Bacteroidetes	Sphingobacteriia	Sphingobacteriales	Chitinophagaceae	Niastella	3.69135	7.38269	3.41001	3.97268	0	0	0	0	0	4.91071	1.43935	3.99051	2.87159	9.83607	1.03616	1.12002	4.77052	5.64058	2.82615	4.54321	1.87134	0.850915	4.17055	0.52753	4.15503	1.79892	2.83735	0.632951	5.40362	0.67734	6.42559	5.4453	4.35796	2.728	4.26204	6.24537	2.57747	7.90331	0.757337	6.32524	5.18501
Bacteria	Bacteroidetes	Cytophagia	Cytophagales	Ohtaekwangia	Ohtaekwangia	2.96858	5.93716	2.71023	3.22693	0	0	0	0	0	2.71164	1.7967	4.28942	3.10638	4.54686	0.824699	2.82844	4.77875	1.18059	4.98014	1.88493	2.59108	0.925479	4.17055	0.479813	2.26824	3.00941	2.53575	1.54459	6.01136	0.584975	3.03199	6.80809	3.37988	1.01013	1.48207	4.52605	4.00135	2.98797	1.35689	3.82491	5.53543
Bacteria	Proteobacteria	Gammaproteobacteria	Xanthomonadales	Sinobacteraceae	Steroidobacter	2.74402	5.48804	2.73	2.75805	0	0	0	0	0	6.46825	2.20369	5.05913	2.23948	2.98484	0.993868	2.45573	3.93157	1.50853	2.78032	3.57604	1.92892	1.22812	1.91053	0.580548	3.83035	2.00067	1.46336	1.14939	4.62412	0.523399	1.68985	5.82071	5.42745	1.63745	1.61361	2.94905	2.20581	4.05394	0.725781	2.36226	5.88189
Bacteria	Bacteroidetes	Flavobacteriia	Flavobacteriales	Flavobacteriaceae	Flavobacterium	1.92033	3.84066	1.37108	2.46958	0	0	0	0	0	2.17262	0.992654	2.53517	1.30034	1.94865	0.486361	0.620554	1.48051	2.72191	2.25328	0.851258	0.711893	0.241239	2.44641	0.241232	0.933179	2.20242	1.60858	0.700655	0.819131	0.67734	2.05841	2.82139	1.32316	4.79653	1.70131	2.02106	6.61985	4.83459	0.978227	2.68801	3.66257
Bacteria	Proteobacteria	Alphaproteobacteria	Rhizobiales	Rhizobiaceae	Rhizobium	1.90517	3.81034	2.21709	1.59324	0	0	0	0	0	2.39418	0.863609	1.8103	2.1853	2.14971	1.9243	2.55411	2.56621	2.50328	3.58234	1.56381	1.58082	0.583359	7.45573	0.800573	0.955884	0.689307	1.39634	0.52431	0.73986	1.10837	1.75939	1.22593	1.62709	6.36963	2.92905	0.785653	0.571966	1.16558	1.27801	2.63839	0.68302
Bacteria	Proteobacteria	Gammaproteobacteria	Pseudomonadales	Pseudomonadaceae	Cellvibrio	1.87965	3.7593	0.669914	3.08939	0	0	0	0	0	0.228175	1.88604	0.907953	0.722413	0.417569	0.888137	0.348116	1.32423	0.0218627	1.16101	0.275519	0.204146	1.14479	0.815471	0.0848289	0.288355	5.86752	2.71448	1.89098	0.36993	1.23153	2.84423	0.563105	5.54629	3.09152	1.83285	1.38913	10.6477	1.53167	6.32692	2.20046	1.38188
Bacteria	Actinobacteria	Actinobacteria	Actinomycetales	Streptosporangiaceae	Nonomuraea	1.53079	3.06157	1.23946	1.82212	0	0	0	0	0	1.19378	1.50883	1.6104	0.866895	0.912465	1.9243	2.18707	0.222076	0.185833	1.0388	1.61701	1.6227	1.56586	0.465983	1.09747	1.81187	1.52993	1.00536	2.6987	4.16171	0.738916	0.688456	2.0393	3.56498	2.57359	1.31544	1.73641	1.36355	0.358018	1.75134	1.48207	2.14607
Bacteria	Actinobacteria	Actinobacteria	Actinomycetales	Promicromonosporaceae	Promicromonospora	1.22544	2.45088	1.57173	0.879154	0	0	0	0	0	0.102513	3.71253	0.594093	3.28698	0.61862	3.36223	1.243	0.485277	0.852645	0.43538	3.65775	0.884631	1.40796	0.186393	0.832383	3.48523	0.28581	1.36282	1.60757	0.277447	0.400246	0.827538	0.533777	2.2304	0.913624	1.76269	0.67179	0.972584	0.0646047	0.994004	0.185529	0.976025
Bacteria	Proteobacteria	Alphaproteobacteria	Rhizobiales	Hyphomicrobiaceae	Devosia	1.05264	2.10527	1.1368	0.968469	0	0	0	0	0	0.671296	0.823903	1.89437	1.33646	1.19084	0.444069	0.641365	0.707353	1.89112	2.32967	0.58904	0.628141	0.372823	2.93569	0.856242	0.876416	0.672495	1.97721	0.261368	0.396354	0.985222	1.73157	0.498582	0.482187	3.09796	1.08743	0.523769	0.209962	1.64742	0.852004	0.780947	0.291026
Bacteria	Proteobacteria	Gammaproteobacteria	Xanthomonadales	Xanthomonadaceae	Pseudoxanthomonas	0.870148	1.7403	0.920477	0.819819	0	0	0	0	0	0.618386	1.30038	1.92426	0.379267	0.170121	0.317192	0.612986	5.53545	0.371666	2.19218	0.180512	0.246022	0.0701785	0.407735	0.233279	0.168018	1.27774	1.50804	0.780955	0.171753	0.215517	0.618915	0.336299	1.05121	0.90719	0.806805	0.68887	1.58558	0.226116	1.32534	0.304181	1.31259
Bacteria	Actinobacteria	Actinobacteria	Actinomycetales	Nocardiaceae	Nocardia	0.687322	1.37464	0.75433	0.620314	0	0	0	0	0	0.925926	1.1217	0.77531	0.523749	0.479431	1.31106	1.48895	0.106925	0.153039	1.00061	0.72965	0.44755	1.43427	0.314539	0.797922	0.458643	0.235373	1.19526	1.06122	0.832342	0.215517	0.820584	0.662821	0.308508	0.363519	0.245549	0.734415	1.05464	0.0619128	0.867782	0.343012	0.922571
Bacteria	Actinobacteria	Actinobacteria	Actinomycetales	Pseudonocardiaceae	Actinophytocola	0.656185	1.31237	0.904047	0.408322	0	0	0	0	0	0.224868	0.277943	0.545519	1.1378	0.355707	0.359484	0.80218	0.238526	0.218627	0.35136	1.28829	2.75073	0.614062	0.361137	2.75429	2.18423	0.0672495	0.100536	0.552651	1.14943	0.153941	0.0764951	0.393	1.43285	0.186585	0.543717	0.409906	0.253403	0.0215349	0.189334	0.273979	0.728554
Bacteria	Proteobacteria	Alphaproteobacteria	Rhodospirillales	Rhodospirillaceae	Dongia	0.644934	1.28987	0.935273	0.354594	0	0	0	0	0	0.694444	0.0297796	0.41848	0.595991	3.27869	0.0634384	0.119192	0.312551	4.16484	0.572869	0.14441	1.55727	0.77635	1.17661	0.357872	0.701587	0.907868	0.15639	0.0236176	0.0528471	0.831281	0.806676	0.613941	0.0319934	0.196236	0.166623	0.0455451	0.0217202	1.28671	0.22089	0.172585	0.138584
Bacteria	Verrucomicrobia	Opitutae	Opitutales	Opitutaceae	Opitutus	0.494451	0.988902	0.581424	0.407478	0	0	0	0	0	0.439815	0.347429	0.818279	0.57793	1.08259	0.232607	0.183517	0.666228	0.732401	1.19921	0.44273	0.290515	0.109654	1.61929	0.20412	0.35647	0.319435	0.457998	0.0787253	0.0792707	0.369458	0.598053	0.52009	0.0982655	0.76886	0.447251	0.318816	0.277536	1.31901	0.284001	0.226518	0.356358
Bacteria	Actinobacteria	Actinobacteria	Actinomycetales	Pseudonocardiaceae	Pseudonocardia	0.478067	0.956134	0.669404	0.28673	0	0	0	0	0	0.376984	0.416915	0.765969	0.740473	0.278379	0.570945	1.36976	0.386577	0.0765195	0.519401	0.706848	1.20394	0.578973	0.29124	1.0153	1.41226	0.0840619	0.0223414	0.632951	0.581319	0.0615764	0.0834492	0.287418	0.886675	0.189802	0.289398	0.256191	0.296843	0.0403779	0.205112	0.228675	0.441488
Bacteria	Proteobacteria	Gammaproteobacteria	Xanthomonadales	Xanthomonadaceae	Stenotrophomonas	0.473581	0.947163	0.584903	0.36226	0	0	0	0	0	0.469577	0.297796	0.81641	0.650172	0.185586	0.211461	0.357575	1.88353	1.115	0.870761	0.456031	0.722362	0.11404	0.850419	0.167007	0.190723	0.184936	0.681412	0.20626	0.14533	0.0923645	0.354659	0.531821	0.180534	0.347434	0.499868	0.717336	0.26547	0.713344	0.252446	0.448721	0.174219
Bacteria	Proteobacteria	Betaproteobacteria	Burkholderiales	Comamonadaceae	Curvibacter	0.456776	0.913551	0.316772	0.596779	0	0	0	0	0	0.98545	0.138972	0.500682	0.144483	0.0463965	0.253753	0.378387	1.0528	0.0437254	0.603422	0.0798054	0.00785176	0.394754	0.104846	0.026509	0.306519	1.98386	0.122878	0.65342	0.303871	0.123153	0.514604	0.559194	0.404488	0.109378	0.289398	0.415599	1.69659	0.104983	0.426002	0.286922	1.55412
Bacteria	Proteobacteria	Gammaproteobacteria	Legionellales	Legionellaceae	Legionella	0.440132	0.880265	0.764448	0.115817	1	2	0	1	0	1.32275	0.327576	0.55486	0.0180603	0.216517	0.253753	0.760557	1.59566	0	2.19982	1.26929	0.020938	0.0263169	3.56477	0.0344617	0.0658447	0.453934	0.0223414	0.105492	0.0396354	0	0.0278164	0.234627	0	0.0868586	0.0526177	0.0113863	0.060334	0.0888315	0.0473335	0.291237	0.330621
Bacteria	Proteobacteria	Betaproteobacteria	Methylophilales	Methylophilaceae	Methylophilus	0.431847	0.863695	0.435811	0.427884	0	0	0	0	0	0.863095	0.377209	0.467054	0.523749	0.386638	0.0845845	0.179734	0.460602	1.0822	1.01589	0.678346	0.0628141	0.0482477	0.442684	0.0503672	0.249756	0.521184	0.726095	0.173196	0.118906	0.123153	0.591099	0.406687	0.0342787	1.07769	0.254319	1.10447	0.313737	0.926001	0.173556	0.202787	0.0989883
Bacteria	Actinobacteria	Actinobacteria	Actinomycetales	Nocardioidaceae	Nocardioides	0.430136	0.860273	0.395061	0.465212	0	0	0	0	0	0.0760582	0.377209	0.425953	0.686292	0.278379	0.211461	0.378387	0.106925	0.306078	0.473572	0.397127	0.232936	0.157902	0.920317	1.12663	0.165747	0.268998	3.40706	0.193664	0.118906	0.184729	0.605007	0.0918956	0.217098	0.488982	0.578795	0.30743	0.101361	0.177663	0.457558	0.153169	0.0910693
Bacteria	Proteobacteria	Alphaproteobacteria	Sphingomonadales	Sphingomonadaceae	Sphingomonas	0.430039	0.860079	0.689548	0.17053	0	1	1	0	0	0.575397	0.526107	0.511891	0.632111	0.479431	0.211461	0.469199	0.238526	2.7547	0.78674	1.33959	1.05999	0.245625	0.54753	0.257138	0.397339	0	0.290438	0.0551077	0.171753	0.0923645	0.250348	0.320657	0.164538	0.328133	0.298167	0.0740108	0.0434405	0.277262	0.126223	0.0776632	0.158381
Bacteria	Proteobacteria	Betaproteobacteria	Burkholderiales	Comamonadaceae	Hylemonella	0.419924	0.839848	0.459764	0.380084	0	0	0	0	0	0.453042	0.0496327	0.399798	0.216724	0.773276	0.169169	0.27433	1.59566	0.317009	0.847846	0.00950065	0.222466	0.258783	1.49115	0.11664	0.161206	0.924681	0.256926	0.168472	0.0660589	0.461823	0.4242	0.338254	0.32679	0.189802	0.0526177	0.244805	0.127908	1.92199	0.205112	0.261035	0.110867
Bacteria	Proteobacteria	Gammaproteobacteria	Xanthomonadales	Xanthomonadaceae	Rhodanobacter	0.400793	0.801585	0.629168	0.172417	0	2	2	1	0	0.0793651	1.85626	0.409139	0.523749	0.154655	0.253753	0.298925	0.246751	1.70529	0.030553	1.39469	0.583647	0.482477	0.221342	0.795271	1.03081	0.0504371	0.212243	0.0299156	0	0.492611	0.827538	0.269821	0.0685573	0.0386038	0.0876962	0.0455451	0	0.131901	0.315557	0.170428	0.0178179
Bacteria	Actinobacteria	Actinobacteria	Actinomycetales	Mycobacteriaceae	Mycobacterium	0.398414	0.796828	0.574588	0.22224	0	0	0	0	0	0.122354	2.64046	0.274628	0.55987	0.572224	0.169169	0.111624	0.493502	0.426323	0.328445	1.02797	0.698807	0.241239	0.675676	0.583199	0.26792	0.117687	0.703753	0.0881723	0.0396354	0.954433	0.771905	0.0879851	0.0274229	0.00321699	0.166623	0.0455451	0.0217202	0.27457	0.142001	0.0517755	0.059393
Bacteria	Bacteroidetes	Sphingobacteriia	Sphingobacteriales	Chitinophagaceae	Chitinophaga	0.383511	0.767022	0.3562	0.410822	0	0	0	0	0	1.12434	0.357356	0.84817	0.252845	0.231983	0.0845845	0.109732	0.419477	0.743332	0.152765	0.765752	0.109925	0.0219308	0.349487	0.0026509	0.124878	0.168124	0.279267	0.105492	0.753072	0.0307882	0.347705	0.338254	0.623872	2.10069	0.315706	0.250498	0.371657	0.142669	0.0315557	0.157484	0.556314
Bacteria	Proteobacteria	Alphaproteobacteria	Rhizobiales	Bradyrhizobiaceae	Bradyrhizobium	0.340329	0.680657	0.491294	0.189363	0	0	0	0	0	0.244709	0.168751	0.644535	0.487629	0.247448	0.359484	1.2903	0.329001	0.317009	0.320807	0.29642	0.413526	0.293873	0.768872	0.5885	1.08984	0.0840619	0.357462	0.105492	0.2246	0.153941	0.375522	0.308926	0.0685573	0.13833	0.210471	0.079704	0.026547	0.298797	0.157778	0.217888	0.221734
Bacteria	Actinobacteria	Actinobacteria	Actinomycetales	Micromonosporaceae	Actinoplanes	0.327053	0.654106	0.436376	0.217731	0	1	1	0	0	0.0429894	0.208457	0.196163	0.379267	0.479431	0.444069	0.372711	0.468827	0.623087	0.504125	0.414228	0.913421	0.0964955	0.722274	0.691886	0.424585	0.0336247	0.32395	0.283411	0.14533	0	0.340751	0.107537	0.175964	0.0707737	0.0350785	0.330202	0.086881	0.952919	0.22089	0.122967	0.25341
Bacteria	Actinobacteria	Actinobacteria	Actinomycetales	Micromonosporaceae	Micromonospora	0.29334	0.58668	0.328623	0.258057	0	0	0	0	0	0.0462963	0.268017	0.412876	0.162543	0.726879	0.0422922	0.0737854	0.271426	0.677744	0.336083	0.207114	0.562709	0.100882	0.582479	0.657424	0.129419	0.117687	0.223414	0.0456607	0.0792707	0.584975	0.834492	0.119269	0.0662721	0.312048	0.149084	0.370054	0.033787	0.654123	0.189334	0.228675	0.120766
Bacteria	Proteobacteria	Alphaproteobacteria	Sneathiellales	Sneathiellaceae	Ferrovibrio	0.282733	0.565466	0.398453	0.167013	0	0	0	0	0	0.294312	0.0397062	0.407271	0.126422	2.01052	0.0634384	0.247843	0.551077	0.393529	0.183318	0.0893061	0.382119	0.267556	0.780522	0.270392	0.26792	0.0504371	0.111707	0.0740018	0.0528471	0.0923645	0.618915	0.215075	0.0205672	0.0482548	0.0350785	0.0512383	0.113428	0.441465	0.173556	0.278293	0.294985
Bacteria	Proteobacteria	Alphaproteobacteria	Caulobacterales	Caulobacteraceae	Caulobacter	0.277934	0.555869	0.427563	0.128306	1	0	1	0	0	0.195106	0.0496327	0.508155	0.126422	0.572224	0	0.140003	0.222076	0.929165	0.771463	0.207114	0.115159	0.109654	2.31827	0.315457	0.261108	0.0336247	0.201072	0.0251921	0.0132118	0.184729	0.354659	0.301105	0.0205672	0.20267	0.114005	0.0569314	0.0168935	0.312256	0.0631114	0.101394	0.0514739
Bacteria	Actinobacteria	Actinobacteria	Actinomycetales	Pseudonocardiaceae	Lentzea	0.237332	0.474664	0.277889	0.196775	0	0	0	0	0	0.0529101	0.119119	0.254077	0.433448	0.0927931	0.211461	0.34244	0.205626	0.196764	0.389551	0.74105	0.458019	0.157902	0.372787	0.161705	0.256567	0.134499	0.0446828	0.44716	0.290659	0.0307882	0.146036	0.193567	0.397632	0.0611227	0.0876962	0.256191	0.156868	0.00807559	0.315557	0.0453035	0.532557
Bacteria	Proteobacteria	Betaproteobacteria	Burkholderiales	Comamonadaceae	Hydrogenophaga	0.235471	0.470942	0.196133	0.274809	0	0	0	0	0	0.214947	0.248164	0.416612	0.0722413	0.170121	0.148023	0.261087	0.427702	0.0765195	0.404827	0.0798054	0.0759003	0.11404	0.209692	0.129894	0.0885498	0.218561	0.256926	0.347966	0.132118	0.153941	0.257302	0.140776	0.37478	0.260576	0.263089	0.250498	0.646781	0.18843	0.520669	0.0776632	0.306864
Bacteria	Verrucomicrobia	Verrucomicrobiae	Verrucomicrobiales	Verrucomicrobiaceae	Roseimicrobium	0.229822	0.459643	0.247803	0.211841	0	0	0	0	0	0.0793651	0.0397062	0.192426	0.108362	0.201052	0.0845845	0.056758	0.139826	0.513774	0.190956	0.0855058	0.125628	0.0394754	1.60764	0.365825	0.13396	0.0672495	0.446828	0.0377881	0.0264236	0.184729	0.646732	0.117314	0.0388492	0.492199	0.0789266	0.10817	0.0120668	0.726803	0.0946671	0.263192	0.0475144
Bacteria	Proteobacteria	Alphaproteobacteria	Sphingomonadales	Sphingomonadaceae	Novosphingobium	0.219255	0.438511	0.300375	0.138135	0	1	1	0	0	0.102513	0.148898	0.0915426	0.270905	1.80946	0.0634384	0.0889208	0.0658003	0.907302	0.30553	0.29642	0.219849	0.0394754	0.209692	0.0954325	0.0908203	0.0168124	0.0893655	0.00944703	0.0264236	0.431034	0.340751	0.109493	0.0205672	0.421425	0.131544	0.0683177	0	0.366093	0.0788892	0.0604047	0.0395953
Bacteria	Proteobacteria	Alphaproteobacteria	Rhizobiales	Hyphomicrobiaceae	Hyphomicrobium	0.2036	0.4072	0.208998	0.198203	0	0	0	0	0	0.102513	0.0893389	0.190558	0.162543	0.340241	0.0422922	0.115408	0.123376	0.480979	0.137489	0.0950065	0.222466	0.188605	0.617428	0.220025	0.215698	0.134499	0.994191	0.0362136	0.0528471	0.215517	0.410292	0.0840747	0.0639868	0.1705	0.0964658	0.0683177	0.00724008	0.27457	0.284001	0.23299	0.0455346
Bacteria	Bacteroidetes	Cytophagia	Cytophagales	Cytophagaceae	Dyadobacter	0.170829	0.341657	0.186389	0.155268	0	0	0	0	0	0.122354	0.0794123	0.218581	0.108362	0.170121	0.105731	0.149463	0.0411252	0.371666	0.328445	0.317322	0.143949	0.105268	0.512582	0.119291	0.0885498	0.0168124	0.111707	0.00787253	0.251024	0.123153	0.104312	0.115358	0.102836	0.669133	0.280628	0.125249	0.0168935	0.355326	0.0315557	0.146697	0.025737
Bacteria	Bacteroidetes	Cytophagia	Cytophagales	Chryseolinea	Chryseolinea	0.156577	0.313154	0.117033	0.196121	0	1	1	0	0	0.0330688	0.0694858	0.315729	0.126422	0.293845	0.0845845	0.0775692	0.0740253	0.142108	0.091659	0.0722049	0.0706658	0.0394754	0.186393	0.0477162	0.147583	0.235373	0.703753	0.0755763	0.0396354	0	0.653686	0.117314	0.0525606	0.244491	0.324476	0.0967834	0.00965344	0.333791	0.126223	0.0949217	0.0296965
Bacteria	Proteobacteria	Gammaproteobacteria	Pseudomonadales	Pseudomonadaceae	Pseudomonas	0.155683	0.311367	0.183017	0.12835	0	0	0	0	0	0.575397	0.0297796	0.128907	0.144483	0.154655	0.2749	0.204329	0.296101	0.360735	0.343721	0.121608	0.0287898	0.0438616	0.163094	0.0238581	0.0340576	0.0672495	0.0335121	0.0236176	0.158541	0.153941	0.215577	0.0136866	0.0251377	0.141547	0.0175392	0.603473	0.0386138	0.148052	0.299779	0.0539328	0.059393
Bacteria	Bacteroidetes	Sphingobacteriia	Sphingobacteriales	Sphingobacteriaceae	Pedobacter	0.13829	0.276581	0.149621	0.12696	0	0	0	0	0	0.132275	0.198531	0.347488	0.054181	0.201052	0.0634384	0.0737854	0.0329001	0.513774	0.152765	0.169111	0.141332	0.0482477	0.0931966	0.0742253	0.0976319	0.218561	0.201072	0.0267666	0.0132118	0.0615764	0.215577	0.101672	0.084554	0.376387	0.201701	0.125249	0.0820543	0.218041	0.0315557	0.0496182	0.0237572
Bacteria	Proteobacteria	Gammaproteobacteria	Xanthomonadales	Xanthomonadaceae	Xanthomonas	0.138195	0.276389	0.186854	0.0895348	0	0	0	0	0	0.0198413	0.188604	0.246605	0.180603	0.0154655	0.0211461	0.0510822	0.822504	0.371666	0.17568	0.123508	0.308836	0.0350893	0.29124	0.0742253	0.0635742	0.0336247	0.178731	0.0393626	0.0132118	0.0923645	0.0904033	0.142731	0.018282	0.0579057	0.122775	0.136635	0.0627474	0.261111	0.0788892	0.0582474	0.0455346
Bacteria	Proteobacteria	Alphaproteobacteria	Sphingomonadales	Sphingomonadaceae	Sphingobium	0.120112	0.240223	0.144397	0.0958263	0	0	0	0	0	0.486111	0.0397062	0.119566	0.126422	0.324776	0.2749	0.0908128	0.0740253	0.0765195	0.0840208	0.0418028	0.0523451	0.0482477	0.27959	0.0371126	0.154395	0.0504371	0.0558534	0.0299156	0.36993	0.0923645	0.104312	0.0312836	0.0548459	0.0900756	0.114005	0.0170794	0.0120668	0.156128	0.126223	0.204945	0.0237572
Bacteria	Actinobacteria	Actinobacteria	Actinomycetales	Microbacteriaceae	Humibacter	0.113358	0.226716	0.207292	0.0194231	3	7	10	0	0	0	0.317649	0.252209	0.54181	0	0	0.00945966	0.0658003	0.437254	0.0229148	0.125409	0.306219	0.0394754	0.244641	0.808525	0.145313	0	0.0670241	0	0	0.123153	0.0625869	0	0.0319934	0	0	0.0113863	0.00241336	0.00807559	0	0.00215731	0.00197977
Bacteria	Proteobacteria	Betaproteobacteria	Burkholderiales	Oxalobacteraceae	Herminiimonas	0.11266	0.225319	0.0803271	0.144992	0	1	1	0	0	0.0694444	0.238237	0.0896744	0.0903016	0.0463965	0.0211461	0.128651	0.0164501	0.207696	0.0534678	0.0684047	0.0471106	0.0263169	0.0698975	0.0371126	0.0749268	0.100874	0.32395	0.0865978	0.0132118	0	0.125174	0.346075	0.0731278	0.369953	0.0876962	0.256191	0.0579206	0.0834477	0.189334	0.101394	0.104928
Bacteria	Proteobacteria	Alphaproteobacteria	Caulobacterales	Caulobacteraceae	Asticcacaulis	0.111224	0.222449	0.150664	0.0717847	0	2	2	1	0	0.0132275	0.178678	0.113961	0.162543	0.061862	0.211461	0.0208113	0.0658003	0.688675	0.0687443	0.241316	0.183208	0.05702	0.209692	0.0609708	0.0726563	0	0.15639	0.00944703	0	0.0615764	0.111266	0.0567015	0.0525606	0.447161	0.00876962	0.00569314	0.00965344	0.121134	0.0788892	0.0194158	0.00989883
Bacteria	Actinobacteria	Actinobacteria	Actinomycetales	Glycomycetaceae	Glycomyces	0.102971	0.205942	0.0343149	0.171627	5	2	7	0	0	0	0.168751	0.00186822	0.0180603	0	0	0.0227032	0	0.0765195	0.091659	0.127309	0.00523451	0.00438616	0	0.00530181	0.0272461	0.0504371	0.81546	0.0503842	0.0264236	0	0.0069541	0.0547463	0.383921	0.743124	0.140314	0.0170794	0.209962	0	0.205112	0.00647193	0.0356358
Bacteria	Proteobacteria	Alphaproteobacteria	Sphingomonadales	Sphingomonadaceae	Rhizorhapis	0.0980566	0.196113	0.140725	0.0553878	0	1	1	0	0	0.419974	0.119119	0.0822015	0.0903016	0.061862	0.676676	0.104056	0.0329001	0.109314	0.244424	0.102607	0.0366415	0.05702	0.0232992	0.0185563	0.0726563	0	0.0223414	0.0173196	0.0528471	0.0307882	0.0278164	0.0215075	0.0342787	0.376387	0.0350785	0.00569314	0.033787	0.0646047	0.0946671	0.0215731	0.0475144
Bacteria	Verrucomicrobia	Subdivision3	Subdivision3	Subdivision3	Subdivision3	0.0873586	0.174717	0.129617	0.0451001	0	1	1	0	0	0.00330688	0.228311	0.211108	0.288965	0.0927931	0.0634384	0.00756773	0.0411252	0.579362	0.160403	0.15391	0.151801	0.0219308	0.0232992	0.00795271	0.0385986	0.134499	0.0893655	0.00157451	0	0.0923645	0.0417246	0.0840747	0.00914098	0.0418208	0.0175392	0.0113863	0.00724008	0.0942152	0.0315557	0.0453035	0.0197977
Bacteria	Bacteroidetes	Cytophagia	Cytophagales	Flammeovirgaceae	Imperialibacter	0.0781765	0.156353	0.0596658	0.0966873	1	0	1	0	0	0.026455	0.0893389	0.162535	0.0361206	0.0154655	0.0845845	0.0189193	0.230301	0.0109314	0.061106	0.00950065	0.120394	0	0.0465983	0.026509	0.0158936	0.134499	0.212243	0.0220431	0.0132118	0.0615764	0.201669	0.0469254	0.0411344	0.128679	0.0350785	0.0227726	0.147215	0.2315	0.0946671	0.0884498	0.0653323
Bacteria	Proteobacteria	Alphaproteobacteria	Rhizobiales	Phyllobacteriaceae	Mesorhizobium	0.0766428	0.153286	0.093058	0.0602276	0	2	2	1	0	0.0297619	0.148898	0.0224186	0.054181	0.154655	0.148023	0.0302709	0.0493502	0.174902	0.190956	0.0646044	0.0471106	0.0131585	0.326188	0.0185563	0.0158936	0	0.100536	0	0.0396354	0.153941	0.257302	0.0312836	0.0319934	0.0900756	0.0526177	0.0341588	0.0193069	0.0484535	0.0473335	0.0431462	0.0138584
Bacteria	Verrucomicrobia	Verrucomicrobiae	Verrucomicrobiales	Verrucomicrobiaceae	Luteolibacter	0.0718906	0.143781	0.0860838	0.0576975	0	1	1	0	0	0.0165344	0.0198531	0.0280232	0.108362	0.123724	0.105731	0.0908128	0.0164501	0.16397	0.420104	0.108307	0.031407	0.00438616	0.104846	0.0212072	0.0136231	0.0672495	0.0223414	0.00314901	0.0528471	0	0.180807	0.0273732	0.0662721	0.0386038	0.0964658	0.18218	0.0289603	0.0269186	0.0157778	0.0647193	0.0494942
Bacteria	Proteobacteria	Gammaproteobacteria	Xanthomonadales	Xanthomonadaceae	Arenimonas	0.0688461	0.137692	0.0405498	0.0971423	2	1	0	0	1	0.0231481	0.168751	0.0990155	0.0180603	0.0463965	0	0.0718934	0.0411252	0.0218627	0.0763825	0.0266018	0.0130863	0.00877231	0	0.0291599	0.00454102	0.168124	0.0781948	0.0865978	0.0132118	0	0.15299	0.0332388	0.0411344	0.0353868	0.149084	0.0455451	0.246163	0.0107674	0.22089	0.069034	0.203916
Bacteria	Proteobacteria	Gammaproteobacteria	Xanthomonadales	Xanthomonadaceae	Dokdonella	0.0683715	0.136743	0.0356088	0.101134	3	2	5	0	0	0.0198413	0.00992654	0.00934108	0	0.123724	0	0.00378387	0	0.0983822	0.0229148	0.00380026	0.175356	0.0219308	0.0349487	0.0026509	0.0431397	0.168124	0.178731	0.00157451	0	0.123153	0.0486787	0.0332388	0.0639868	0.521152	0.166623	0	0.00482672	0.0538372	0.0631114	0.181214	0.00989883
Bacteria	Chloroflexi	Caldilineae	Caldilineales	Caldilineaceae	Litorilinea	0.0681752	0.13635	0.0304174	0.105933	3	2	0	0	0	0	0.0198531	0.123302	0.054181	0.0927931	0	0.0227032	0.0246751	0.0437254	0.030553	0	0.00261725	0.00438616	0.0349487	0.0238581	0.00908203	0.117687	0.536193	0.0220431	0	0	0.326843	0.0762538	0.0274229	0.0321699	0.0789266	0.0227726	0.00482672	0.177663	0.0946671	0.159641	0.0178179
Bacteria	Actinobacteria	Actinobacteria	Actinomycetales	Nocardioidaceae	Aeromicrobium	0.0652603	0.130521	0.0484071	0.0821135	2	0	2	0	1	0.0297619	0.0496327	0.0597829	0.0903016	0	0.126877	0.0227032	0	0.0327941	0.0381913	0.0304021	0.0157035	0.05702	0.0232992	0.17761	0.0204346	0.0336247	0.0446828	0.00472352	0.0792707	0.184729	0.125174	0.0136866	0.0457049	0.447161	0.114005	0.0626245	0.0386138	0.0484535	0.0157778	0.0258877	0.0296965
Bacteria	Acidobacteria	Acidobacteria_Gp6	Gp6	Gp6	Gp6	0.0648511	0.129702	0.0555876	0.0741146	0	0	0	0	0	0.10582	0.0794123	0.117698	0.0903016	0.061862	0.0211461	0.0056758	0.0740253	0.120245	0.0534678	0.0342023	0.0366415	0.0131585	0.0465983	0.0132545	0.0158936	0.0336247	0.145219	0.00314901	0.0660589	0.0923645	0.146036	0.060612	0.0159967	0.102944	0.192932	0.0284657	0.0120668	0.0861396	0.0946671	0.0798205	0.025737
Bacteria	Proteobacteria	Alphaproteobacteria	Caulobacterales	Caulobacteraceae	Phenylobacterium	0.0625326	0.125065	0.0672879	0.0577772	0	1	1	0	0	0.0396825	0.0198531	0.0392325	0.0180603	0.0927931	0.0422922	0.0491903	0.0164501	0.131176	0.061106	0.210914	0.0889866	0.0350893	0.139795	0.0397635	0.0522217	0.0672495	0.0670241	0.0110215	0	0.153941	0.166898	0.0312836	0.00914098	0.0739907	0.0263089	0.0341588	0.00241336	0.110366	0.126223	0.034517	0.00989883
Bacteria	Verrucomicrobia	Verrucomicrobiae	Verrucomicrobiales	Verrucomicrobiaceae	Prosthecobacter	0.0601392	0.120278	0.0542839	0.0659945	0	1	1	0	0	0.0231481	0.0595593	0.0168139	0.0180603	0.061862	0.0422922	0.0643257	0.0411252	0.16397	0.106936	0.0285019	0.0523451	0.0175446	0.128145	0.0212072	0.0227051	0.0840619	0.111707	0.00629802	0	0.0615764	0.125174	0.0136866	0.018282	0.26701	0.0876962	0.0284657	0.00965344	0.110366	0.0788892	0.0431462	0.00989883
Bacteria	Actinobacteria	Actinobacteria	Actinomycetales	Cryptosporangiaceae	Jatrophihabitans	0.0595229	0.119046	0.109296	0.00974945	4	12	16	0	0	0.00330688	0.0694858	0.0672558	0.216724	0	0	0	0	0.371666	0.061106	0.0285019	0.290515	0.105268	0.0232992	0.495719	0.0158936	0	0	0.00157451	0	0	0.111266	0.0273732	0	0	0	0	0	0	0.0157778	0	0
Bacteria	Firmicutes	Bacilli	Bacillales	Bacillaceae_1	Bacillus	0.0577238	0.115448	0.0390151	0.0764325	1	0	1	0	0	0.10582	0.0397062	0.0224186	0.0903016	0.108259	0	0.0227032	0.0246751	0.0655881	0.0229148	0.0494034	0.0287898	0.00438616	0.0116496	0.0026509	0.0249756	0.0504371	0.0670241	0.00787253	0.0132118	0.0307882	0.0973574	0.0742986	0.0251377	0.488982	0.0438481	0.0569314	0.026547	0.0942152	0.0473335	0.0474608	0.0514739
Bacteria	Proteobacteria	Alphaproteobacteria	Caulobacterales	Caulobacteraceae	Brevundimonas	0.0575617	0.115123	0.0739865	0.041137	0	3	0	1	0	0.0793651	0.0297796	0.216713	0.054181	0.0463965	0.0211461	0.0397306	0.180951	0.0983822	0.106936	0.0570039	0.0444933	0.0175446	0.104846	0.0477162	0.0385986	0	0.0670241	0.0314901	0.0264236	0	0.069541	0.0215075	0.0137115	0.0900756	0.070157	0	0.060334	0.0484535	0.0788892	0.0409889	0.0395953
Bacteria	Bacteroidetes	Flavobacteriia	Flavobacteriales	Cryomorphaceae	Fluviicola	0.0556619	0.111324	0.0640737	0.0472501	2	0	2	0	1	0.00992063	0.0595593	0.095279	0.108362	0.0154655	0	0.0529741	0	0.196764	0.114574	0.0285019	0.102073	0.00877231	0.0815471	0.026509	0.124878	0.0168124	0.0335121	0.0188941	0.0264236	0.0307882	0.0834492	0.0488806	0.0319934	0.0932926	0.0350785	0.0512383	0.0458538	0.0538372	0.0788892	0.0258877	0.0811704
Bacteria	Proteobacteria	Betaproteobacteria	Burkholderiales	Comamonadaceae	Variovorax	0.0550536	0.110107	0.0703796	0.0397277	0	1	1	0	0	0.109127	0.0198531	0.0653876	0.0722413	0.0773276	0.0211461	0.109732	0.123376	0.153039	0.0687443	0.058904	0.0444933	0.0131585	0.116496	0.0185563	0.0544922	0.0168124	0.0111707	0.00787253	0.0264236	0.0923645	0.069541	0.0371493	0.0251377	0.115811	0.0526177	0.0227726	0.00724008	0.078064	0	0.0409889	0.0316763
Bacteria	Proteobacteria	Alphaproteobacteria	Rhizobiales	Rhodobiaceae	Methyloligella	0.0536157	0.107231	0.0878593	0.0193721	1	10	11	1	0	0.0165344	0.0992654	0.375511	0.144483	0.0927931	0	0.00756773	0.00822504	0.0765195	0.0534678	0.0475032	0.109925	0.0263169	0.0465983	0.262439	0.0385986	0	0.100536	0.012596	0	0	0.0278164	0	0	0.128679	0.00876962	0	0	0	0.0315557	0	0
Bacteria	Bacteroidetes	Flavobacteriia	Flavobacteriales	Flavobacteriaceae	Muricauda	0.0497353	0.0994707	0.0189303	0.0805404	8	6	14	0	0	0.0859788	0.0496327	0	0.0180603	0	0.0211461	0.00378387	0	0	0.0381913	0.0817056	0	0.00438616	0	0	0	0	0.290438	0	0	0	0.0208623	0	0.0548459	0.154415	0.131544	0.00569314	0.378898	0	0.0473335	0.1769	0.0277167
Bacteria	Bacteroidetes	Sphingobacteriia	Sphingobacteriales	Chitinophagaceae	Arachidicoccus	0.0485834	0.0971669	0.0648642	0.0323027	7	6	13	0	0	0	0.625372	0.095279	0	0	0	0.00189193	0.0164501	0.0874508	0.00763825	0.178612	0.0183208	0	0	0	0.00681153	0	0	0	0	0	0.201669	0.060612	0.0754131	0.0225189	0.0175392	0.0512383	0	0.0323023	0.0157778	0.00215731	0.0376156
Bacteria	Actinobacteria	Actinobacteria	Actinomycetales	Micromonosporaceae	Virgisporangium	0.0480118	0.0960237	0.043118	0.0529057	1	1	2	0	0	0.00992063	0.0496327	0.0765969	0.0361206	0	0.0211461	0.056758	0.0329001	0.0655881	0.0229148	0.0361025	0.0628141	0.0131585	0.0582479	0.0344617	0.113525	0	0.0781948	0.0393626	0.14533	0.0307882	0.0278164	0.0391045	0.116547	0.00965096	0.0526177	0.0626245	0.0482672	0.00269186	0.0157778	0.0906071	0.0871097
Bacteria	Proteobacteria	Alphaproteobacteria	Rhodospirillales	Reyranella	Reyranella	0.0472861	0.0945722	0.0716368	0.0229353	1	4	0	1	0	0.00992063	0.00992654	0.0728604	0	0.231983	0.0211461	0.0605418	0.00822504	0.251421	0.0840208	0.0684047	0.0392588	0.0350893	0.139795	0.0954325	0.0181641	0.0168124	0.0335121	0.00787253	0	0	0.0486787	0.0332388	0	0.0160849	0.0263089	0.0284657	0	0.110366	0.0157778	0.0258877	0.00395953
Bacteria	Verrucomicrobia	Spartobacteria	Terrimicrobium	Terrimicrobium	Terrimicrobium	0.0466095	0.0932191	0.0759481	0.017271	3	6	0	0	0	0	0	0.0205504	0.054181	0.943396	0.0422922	0.00378387	0.0411252	0.0109314	0.00763825	0	0.031407	0.0175446	0.0116496	0.0238581	0.00681153	0	0.0446828	0	0	0	0.0139082	0	0.00914098	0.0868586	0.0526177	0.0170794	0.0144802	0.00807559	0	0.0215731	0.00791907
Bacteria	Proteobacteria	Betaproteobacteria	Burkholderiales	Burkholderiaceae	Burkholderia	0.0464044	0.0928088	0.0827324	0.0100764	2	9	11	0	0	0.00330688	0.00992654	0.0504418	0	0.13919	0	0.00189193	0.00822504	0.196764	0.030553	0.00950065	0.020938	0.0350893	0.0582479	0.721046	0.0385986	0	0.0335121	0.00472352	0	0.0615764	0.0278164	0.0293284	0.00228524	0	0	0	0	0	0	0	0.00197977
Bacteria	Proteobacteria	Gammaproteobacteria	Chromatiales	Chromatiaceae	Rheinheimera	0.0445314	0.0890628	0.044666	0.0443968	2	3	0	0	0	0.00992063	0.00992654	0.0112093	0	0.0154655	0.148023	0.0170274	0	0.153039	0.114574	0.0342023	0.020938	0.0219308	0.0815471	0.0450653	0.0317871	0	0.0223414	0.00787253	0.0132118	0.0307882	0.139082	0.0567015	0.0411344	0.125462	0.0876962	0	0.00724008	0.0269186	0.142001	0	0.00989883
Bacteria	Proteobacteria	Alphaproteobacteria	Sphingomonadales	Sphingomonadaceae	Sphingopyxis	0.0386154	0.0772307	0.0319936	0.0452371	1	1	2	0	0	0.0793651	0.0198531	0.0803333	0	0.030931	0.0211461	0.0718934	0.00822504	0.0655881	0.0381913	0.0247017	0.031407	0.00438616	0.0116496	0.0106036	0.0136231	0.0336247	0.0446828	0.00472352	0.0528471	0	0.0139082	0.0410597	0.0114262	0.324916	0.0876962	0.0284657	0.00482672	0.0296105	0.0157778	0.00647193	0.0237572
Bacteria	Proteobacteria	Gammaproteobacteria	Xanthomonadales	Xanthomonadaceae	Luteimonas	0.0373213	0.0746426	0.0455542	0.0290884	2	3	0	0	0	0.00330688	0.337502	0.0896744	0.0361206	0.0154655	0	0.00189193	0.0164501	0.0655881	0.0229148	0.0342023	0.0157035	0	0.0582479	0.0159054	0.0158936	0	0.0223414	0.00787253	0	0	0.0347705	0.0117314	0.0228524	0.112594	0.0613874	0.0170794	0.0627474	0.0161512	0.0473335	0.0366743	0.0118786
Bacteria	Proteobacteria	Gammaproteobacteria	Enterobacteriales	Enterobacteriaceae	Buttiauxella	0.0353241	0.0706482	0.0265514	0.0440968	5	6	11	0	0	0	0.00992654	0.0149457	0.0180603	0.030931	0	0.0945966	0	0.153039	0	0.0209014	0.0549623	0.0131585	0.0116496	0.0026509	0	0.0168124	0.0335121	0.00944703	0	0	0	0	0.0114262	0.328133	0.0876962	0.0227726	0	0.104983	0.0788892	0	0.0118786
Bacteria	Proteobacteria	Alphaproteobacteria	Rhizobiales	Bradyrhizobiaceae	Bosea	0.0329982	0.0659965	0.0495467	0.0164498	2	5	0	0	0	0.0330688	0.0198531	0.0224186	0.0361206	0.030931	0	0.0359467	0.0411252	0.131176	0.091659	0.0266018	0	0.00438616	0.314539	0.0026509	0.00227051	0.0168124	0.0446828	0.00157451	0.0528471	0	0.0139082	0	0	0.0128679	0.0175392	0.0227726	0	0.0269186	0.0473335	0	0.0059393
Bacteria	Proteobacteria	Deltaproteobacteria	Bdellovibrionales	Bdellovibrionaceae	Bdellovibrio	0.032249	0.0644979	0.0313877	0.0331102	0	3	0	1	0	0.0231481	0.0198531	0.0317597	0.108362	0.030931	0.0211461	0.0378387	0.0575753	0.0109314	0.0534678	0.00570039	0.010469	0.00438616	0.0582479	0.00795271	0.0204346	0	0.0670241	0.012596	0.0132118	0	0.0625869	0.0469254	0.0319934	0.0772077	0.0526177	0.00569314	0.0482672	0.0269186	0	0.0431462	0.0415751
Bacteria	Proteobacteria	Gammaproteobacteria	Xanthomonadales	Xanthomonadaceae	Lysobacter	0.0317473	0.0634947	0.0301726	0.0333221	3	3	6	0	0	0.00661376	0.0397062	0.0336279	0	0	0.0211461	0.0208113	0.0329001	0	0.0152765	0.205214	0.00523451	0.00877231	0.0582479	0.0238581	0.0113525	0.0672495	0.0558534	0.124386	0	0	0.0069541	0.00586568	0.0137115	0.0772077	0.0175392	0.0512383	0.0241336	0.00807559	0	0.0453035	0.0356358
Bacteria	Acidobacteria	Acidobacteria_Gp10	Gp10	Gp10	Gp10	0.0314177	0.0628354	0.0410387	0.0217968	5	6	0	0	0	0.00661376	0	0.0504418	0.0361206	0.0927931	0	0.00378387	0.0329001	0.0109314	0	0	0	0.0131585	0.372787	0.00530181	0.0317871	0.0168124	0.100536	0	0	0	0.069541	0.00195523	0	0.0675567	0.00876962	0	0.0120668	0.0242268	0	0.0453035	0.00197977
Bacteria	Proteobacteria	Alphaproteobacteria	Rhizobiales	Rhizobiaceae	Neorhizobium	0.031076	0.0621519	0.0494311	0.0127208	0	4	0	1	0	0.0661376	0.00992654	0.0392325	0.0361206	0.030931	0.0422922	0.0681096	0.0493502	0.0765195	0.091659	0.058904	0.0366415	0.00877231	0.116496	0.0212072	0.0385986	0	0.0111707	0.0110215	0.0396354	0	0.0139082	0.017597	0	0.0289529	0	0.00569314	0.00482672	0.0161512	0.0315557	0.0151012	0.00791907
Bacteria	Acidobacteria	Acidobacteria_Gp16	Gp16	Gp16	Gp16	0.0296454	0.0592908	0.0288472	0.0304436	3	1	0	0	1	0.00992063	0	0.0186822	0.0361206	0.0154655	0.0634384	0.0397306	0.0164501	0	0.0534678	0.0228016	0.0287898	0	0.0582479	0.0689235	0.0295166	0.0168124	0.0670241	0.0157451	0	0.0307882	0.0417246	0.0117314	0.0205672	0.102944	0.0175392	0.0113863	0.00724008	0.00538372	0.0157778	0.116495	0.0059393
Bacteria	Bacteroidetes	Flavobacteriia	Flavobacteriales	Flavobacteriaceae	Vitellibacter	0.0276315	0.0552631	0.0151135	0.0401496	6	2	8	0	0	0.026455	0.0198531	0.0224186	0	0.0463965	0	0.028379	0.0164501	0	0.061106	0.00190013	0.00523451	0	0	0	0.0136231	0	0.178731	0.00157451	0.0396354	0	0.166898	0.017597	0.0548459	0.0739907	0.00876962	0.0455451	0.0120668	0.0107674	0.0157778	0.00431462	0.0118786
Bacteria	Proteobacteria	Alphaproteobacteria	Alphaproteobacteria_incertae_sedis	Rhizomicrobium	Rhizomicrobium	0.0270657	0.0541314	0.0492336	0.0048978	6	14	20	0	0	0	0.0496327	0.0597829	0.054181	0	0.0422922	0	0	0.40446	0	0.058904	0.0968384	0.00877231	0	0.0106036	0.00227051	0	0	0	0	0	0.0625869	0	0	0	0	0	0	0	0.0157778	0	0
Bacteria	Proteobacteria	Deltaproteobacteria	Bdellovibrionales	Bacteriovoracaceae	Peredibacter	0.0265584	0.0531168	0.0208735	0.0322433	2	2	4	0	0	0.00330688	0.0198531	0.0392325	0.0180603	0.061862	0.0211461	0.00189193	0.00822504	0.0546568	0	0.043703	0.0130863	0	0.0349487	0.0026509	0.0113525	0	0.0335121	0.00314901	0.0132118	0	0.0347705	0.0410597	0.0297082	0.0836416	0.0350785	0.0569314	0.0168935	0.0619128	0.0315557	0.0388316	0.0356358
Bacteria	Proteobacteria	Gammaproteobacteria	Oceanospirillales	Alcanivoracaceae	Alcanivorax	0.0251065	0.050213	0.0440654	0.00614762	4	12	16	0	0	0.00330688	0.268017	0	0.0722413	0	0.0211461	0	0	0.0874508	0.0152765	0.117808	0.0444933	0.00438616	0.0349487	0.0291599	0.00681153	0	0	0	0	0	0.0208623	0	0	0	0	0	0	0.0242268	0.0473335	0	0.0059393
Bacteria	Bacteroidetes	Sphingobacteriia	Sphingobacteriales	Chitinophagaceae	Taibaiella	0.0244159	0.0488317	0.0134589	0.0353729	6	7	13	0	0	0.0462963	0.00992654	0.0336279	0.0361206	0.030931	0	0	0	0.0109314	0.00763825	0	0	0	0.0349487	0.0026509	0.00227051	0	0.0893655	0.00472352	0	0	0.069541	0.095806	0	0.109378	0	0.113863	0	0.0726803	0	0.00862924	0.00197977
Bacteria	Actinobacteria	Actinobacteria	Acidimicrobiales	Iamiaceae	Iamia	0.0233124	0.0466247	0.0202652	0.0263595	5	2	0	0	0	0	0.0198531	0.0280232	0	0.030931	0	0.0208113	0.00822504	0	0.0687443	0.00950065	0	0.0131585	0.0931966	0.0159054	0.0158936	0.0336247	0.0670241	0.0141706	0	0	0.0556328	0.0117314	0.00228524	0.0418208	0.122775	0.00569314	0.0120668	0.0242268	0.0157778	0.0129439	0.00197977
Bacteria	Actinobacteria	Actinobacteria	Actinomycetales	Pseudonocardiaceae	Amycolatopsis	0.0233055	0.0466109	0.0213544	0.0252565	5	5	10	0	0	0.00330688	0.0297796	0	0.0361206	0	0.126877	0.0056758	0	0.0218627	0.00763825	0.0114008	0.0130863	0	0	0.0291599	0.0567627	0	0	0.0283411	0.0528471	0	0	0.00391045	0.175964	0.0160849	0.0175392	0.00569314	0.0386138	0.0134593	0	0.00215731	0.0494942
Bacteria	Bacteroidetes	Sphingobacteriia	Sphingobacteriales	Chitinophagaceae	Terrimonas	0.0229938	0.0459876	0.0233993	0.0225883	3	3	6	0	0	0.00992063	0.00992654	0.0392325	0	0	0	0.0113516	0.0246751	0.153039	0.00763825	0.0190013	0.0157035	0.0131585	0.0582479	0.00795271	0.00454102	0.0168124	0.16756	0.00629802	0.0132118	0	0.0625869	0.0117314	0.0137115	0.00643397	0.00876962	0.0113863	0	0.0323023	0	0.00862924	0.00197977
Bacteria	Proteobacteria	Alphaproteobacteria	Rhizobiales	Rhodobiaceae	Parvibaculum	0.022479	0.044958	0.0097111	0.0352469	5	2	7	0	0	0	0	0.0149457	0	0	0	0.0056758	0.00822504	0.0327941	0.00763825	0.00950065	0.010469	0.00438616	0.0465983	0.0106036	0.00454102	0.0336247	0.0223414	0.00472352	0	0.0923645	0.132128	0.0899404	0	0.0225189	0.00876962	0.0170794	0.00724008	0.0403779	0.0473335	0.0237304	0.0217774
Bacteria	Bacteroidetes	Sphingobacteriia	Sphingobacteriales	Chitinophagaceae	Niabella	0.0214644	0.0429287	0.0164064	0.0265223	6	7	13	0	0	0.0231481	0.0595593	0.0354961	0.0361206	0	0.0211461	0.00378387	0.0164501	0.0546568	0	0.00760052	0	0	0	0	0.00454102	0	0	0	0.0132118	0	0	0.00586568	0.121118	0.183368	0.0263089	0.039852	0.0144802	0	0	0.00431462	0.0158381
Bacteria	Actinobacteria	Actinobacteria	Acidimicrobiales	Acidimicrobiaceae	Ilumatobacter	0.021324	0.042648	0.0162313	0.0264168	3	2	0	0	0	0.026455	0	0.0298915	0	0	0.0211461	0.0245951	0.00822504	0.0218627	0.0229148	0.0190013	0.010469	0.00877231	0.0349487	0.0132545	0.0181641	0.0336247	0.0781948	0.00787253	0	0.0923645	0.0347705	0.00977613	0.0137115	0.0386038	0.0175392	0.00569314	0.00241336	0.0457617	0.0315557	0.0107866	0
Bacteria	Proteobacteria	Alphaproteobacteria	Rhizobiales	Phyllobacteriaceae	Phyllobacterium	0.0207568	0.0415137	0.0274577	0.0140559	4	7	11	0	0	0.0165344	0.00992654	0.00747286	0.054181	0	0.0211461	0.00189193	0	0.284215	0	0.00570039	0.00261725	0.00438616	0.0232992	0.00795271	0	0	0	0.00157451	0	0	0.0069541	0.0215075	0.0411344	0.122245	0.00876962	0.0113863	0	0.00538372	0	0	0.0059393
Bacteria	Proteobacteria	Alphaproteobacteria	Rhodospirillales	Rhodospirillaceae	Thalassobaculum	0.0207106	0.0414212	0.0177397	0.0236814	3	3	0	0	0	0	0.00992654	0.0186822	0	0	0.0211461	0.0056758	0.0246751	0.0218627	0.030553	0.00380026	0.00523451	0.0131585	0.0465983	0.0371126	0.0454102	0	0.0781948	0.0157451	0	0.0615764	0.0278164	0.0156418	0.018282	0.00965096	0.0263089	0	0.00482672	0.0565291	0.0157778	0.0366743	0.0118786
Bacteria	Bacteroidetes	Cytophagia	Cytophagales	Cyclobacteriaceae	Algoriphagus	0.0204508	0.0409017	0.0215001	0.0194015	7	3	10	0	0	0.026455	0.0198531	0.0635193	0	0	0	0.0208113	0	0.153039	0	0.0190013	0.0183208	0	0.0116496	0	0.0113525	0.0168124	0	0.0393626	0.0132118	0	0.0139082	0.00195523	0.0251377	0.0707737	0.0263089	0.0284657	0.00724008	0	0.0631114	0.00215731	0.00197977
Bacteria	Proteobacteria	Betaproteobacteria	Burkholderiales	Alcaligenaceae	Pusillimonas	0.0198881	0.0397763	0.020199	0.0195773	6	3	9	0	0	0	0.0794123	0.042969	0	0.0154655	0.0211461	0	0	0.0655881	0.00763825	0.0608041	0.00261725	0	0.0116496	0	0.0158936	0.0336247	0.0335121	0.0141706	0	0	0.0278164	0.0215075	0.00914098	0.0739907	0.00876962	0.0341588	0.00965344	0.0242268	0	0.0107866	0.0118786
Bacteria	Proteobacteria	Betaproteobacteria	Methylophilales	Methylophilaceae	Methylovorus	0.0183212	0.0366424	0.0287593	0.00788311	1	9	10	1	0	0.0628307	0.00992654	0.0635193	0	0.0463965	0.0211461	0.0151355	0.0411252	0.0874508	0.030553	0.0190013	0.00261725	0.00438616	0.0465983	0.0026509	0.00681153	0	0.0446828	0	0	0	0	0.0078209	0	0.0353868	0.00876962	0.0170794	0	0.00807559	0	0.00431462	0
Bacteria	Actinobacteria	Actinobacteria	Actinomycetales	Microbacteriaceae	Microbacterium	0.0182964	0.0365928	0.0152941	0.0212987	3	2	5	0	0	0.0198413	0.00992654	0.0392325	0	0	0.0422922	0.00945966	0	0.0327941	0.00763825	0.00190013	0.00261725	0.00438616	0.0465983	0.0212072	0.00681153	0	0.0558534	0	0.0132118	0.0307882	0.0208623	0.00391045	0.00457049	0.0900756	0.00876962	0.00569314	0.00241336	0.0538372	0.0315557	0.0172585	0.00197977
Bacteria	Actinobacteria	Actinobacteria	Actinomycetales	Microbacteriaceae	Agromyces	0.0159773	0.0319545	0.0241774	0.00777717	3	12	15	0	0	0.0396825	0.0694858	0.0168139	0	0.0154655	0.0422922	0.00189193	0.00822504	0.131176	0	0.0133009	0.00523451	0.0131585	0.0232992	0	0.00681153	0	0.0111707	0	0	0	0	0	0.0457049	0.0579057	0	0	0.00965344	0	0	0	0
Bacteria	Bacteroidetes	Cytophagia	Cytophagales	Flammeovirgaceae	Marinoscillum	0.0158614	0.0317227	0.0114235	0.0202992	8	6	0	0	0	0	0	0.0280232	0	0.0154655	0	0.0132435	0.0164501	0.0109314	0.091659	0	0.00261725	0.00438616	0	0	0	0.0672495	0.0335121	0	0	0.0307882	0.069541	0.0117314	0	0.0257359	0	0	0.0217202	0.0296105	0	0.0151012	0.0197977
Bacteria	Proteobacteria	Betaproteobacteria	Burkholderiales	Alcaligenaceae	Achromobacter	0.0144455	0.0288911	0.0119104	0.0169807	11	9	20	0	0	0.00330688	0	0	0	0	0.0634384	0.0113516	0	0.0437254	0.0687443	0	0	0	0	0	0	0	0.0111707	0.0157451	0	0	0	0	0.00685573	0.128679	0.0526177	0.0512383	0	0.00538372	0	0	0
Bacteria	Actinobacteria	Actinobacteria	Actinomycetales	Cellulomonadaceae	Cellulomonas	0.013936	0.027872	0.0152821	0.0125898	6	4	0	0	0	0.0165344	0.0198531	0.0130775	0	0.0154655	0.0845845	0.028379	0	0.0218627	0	0.0228016	0	0	0	0.0106036	0.0113525	0	0.0558534	0.0283411	0.0132118	0	0.0069541	0.00391045	0.00685573	0.0128679	0.0263089	0.00569314	0.00965344	0.018843	0	0.0129439	0
Bacteria	Proteobacteria	Betaproteobacteria	Burkholderiales	Comamonadaceae	Pseudorhodoferax	0.0138312	0.0276623	0.0185926	0.00906973	7	11	18	0	0	0.0793651	0	0.00373643	0	0.030931	0	0	0.0164501	0	0.091659	0.00950065	0.010469	0.00877231	0.0465983	0	0	0	0	0	0	0	0	0	0	0.106161	0.0263089	0	0.00241336	0.00807559	0	0.00215731	0
Bacteria	Actinobacteria	Actinobacteria	Solirubrobacterales	Conexibacteraceae	Conexibacter	0.0134715	0.026943	0.0206541	0.00628889	4	11	15	0	0	0	0.0198531	0.00186822	0.0180603	0.0463965	0	0.00189193	0	0.153039	0.0229148	0.0133009	0.0366415	0.00438616	0	0.00530181	0.00681153	0	0	0	0	0.0307882	0.0417246	0	0	0.0128679	0.00876962	0	0	0	0	0.00647193	0
Bacteria	Verrucomicrobia	Verrucomicrobiae	Verrucomicrobiales	Verrucomicrobiaceae	Haloferula	0.0134545	0.0269091	0.0129172	0.0139919	7	5	12	0	0	0.0165344	0	0.0392325	0.0180603	0.0773276	0	0.0113516	0	0	0	0.00190013	0.010469	0	0	0.0159054	0.0158936	0.0840619	0.0111707	0.00314901	0	0	0	0.00195523	0.0251377	0.0257359	0	0.0170794	0.00241336	0.0349942	0	0.00431462	0.0138584
Bacteria	Actinobacteria	Actinobacteria	Solirubrobacterales	Solirubrobacteraceae	Solirubrobacter	0.0125623	0.0251246	0.0158474	0.00927717	3	5	0	0	0	0.00330688	0.00992654	0.0298915	0.0180603	0.030931	0.0211461	0.00945966	0	0.0327941	0.00763825	0	0.0157035	0	0.0349487	0.0238581	0.0158936	0	0.0111707	0.00157451	0.0264236	0	0.0208623	0.00195523	0	0	0	0.00569314	0.00482672	0.0430698	0.0157778	0.0151012	0.00197977
Bacteria	Proteobacteria	Betaproteobacteria	Burkholderiales	Comamonadaceae	Ramlibacter	0.0121076	0.0242152	0.00925783	0.0149574	6	4	10	0	0	0.00661376	0	0.00373643	0.0180603	0	0.0422922	0	0	0	0.00763825	0.0114008	0.00785176	0.0219308	0.0232992	0.00530181	0	0.0168124	0	0.00944703	0.0132118	0.0307882	0.0139082	0.0078209	0	0.0579057	0.0175392	0.0284657	0.0193069	0	0	0.00431462	0.0197977
Bacteria	Proteobacteria	Deltaproteobacteria	Myxococcales	Sandaracinaceae	Sandaracinus	0.0116079	0.0232158	0.0127272	0.0104886	4	6	0	0	0	0.0132275	0	0.00186822	0.0361206	0.0463965	0	0.00378387	0.00822504	0	0.0381913	0.0114008	0.0130863	0	0.0116496	0.0106036	0.00908203	0	0.0558534	0	0	0	0.0139082	0.0215075	0	0.00965096	0.00876962	0.00569314	0	0.0134593	0.0157778	0.0172585	0.0059393
Bacteria	Proteobacteria	Betaproteobacteria	Burkholderiales	Burkholderiales_incertae_sedis	Piscinibacter	0.0116009	0.0232018	0.011431	0.0117708	9	6	0	0	0	0	0	0.00747286	0	0.0463965	0	0.00189193	0	0	0	0	0	0.0175446	0.0232992	0.0159054	0.0703858	0	0	0	0.0132118	0	0.0347705	0.00977613	0.0114262	0.0418208	0.00876962	0	0.0144802	0	0.0157778	0.0323597	0.0059393
Bacteria	Proteobacteria	Betaproteobacteria	Burkholderiales	Comamonadaceae	Acidovorax	0.0113529	0.0227058	0.0176486	0.00505721	7	11	18	0	0	0.0958995	0.0198531	0	0	0.030931	0	0.0170274	0	0.0437254	0	0.00950065	0	0	0.0582479	0.0026509	0.00454102	0	0.0223414	0.00157451	0	0	0.0347705	0	0	0	0.00876962	0	0	0.0134593	0	0	0
Bacteria	Chloroflexi	Ktedonobacteria	Ktedonobacterales	Ktedonobacteraceae	Ktedonobacter	0.0102744	0.0205489	0.0205489	0	9	16	25	0	0	0.00330688	0	0.212977	0.0180603	0.0154655	0	0	0	0	0.00763825	0	0.0130863	0	0.0582479	0	0	0	0	0	0	0	0	0	0	0	0	0	0	0	0	0	0
Bacteria	Proteobacteria	Alphaproteobacteria	Rhodobacterales	Rhodobacteraceae	Paracoccus	0.0100753	0.0201506	0.00870154	0.0114491	7	6	13	0	0	0.026455	0.00992654	0.0168139	0	0	0	0.028379	0	0.0218627	0	0.00760052	0.00261725	0	0.0232992	0	0.00227051	0.0168124	0.0111707	0.00157451	0	0	0	0.00195523	0.00228524	0.0965096	0	0	0.0193069	0.00269186	0.0157778	0.0151012	0
Bacteria	Actinobacteria	Actinobacteria	Actinomycetales	Demequinaceae	Demequina	0.00928014	0.0185603	0.00759461	0.0109657	9	7	16	0	0	0	0.00992654	0.00560465	0.0180603	0.0154655	0.0634384	0.00378387	0	0	0	0	0.00523451	0	0	0	0	0.0168124	0.0781948	0	0	0	0.0139082	0	0.00457049	0.0160849	0	0.00569314	0	0.00269186	0.0315557	0	0.0059393
Bacteria	Actinobacteria	Actinobacteria	Actinomycetales	Cryptosporangiaceae	Cryptosporangium	0.00837919	0.0167584	0.0114981	0.00526028	7	9	16	0	0	0.0165344	0	0.0112093	0	0	0	0.0302709	0.0246751	0.0218627	0	0.00190013	0	0.0131585	0	0.0371126	0.0272461	0	0	0.00157451	0.0132118	0	0.0069541	0	0	0	0	0.00569314	0.00724008	0	0.0473335	0.00215731	0
Bacteria	Proteobacteria	Alphaproteobacteria	Rhizobiales	Rhizobiaceae	Ensifer	0.00822826	0.0164565	0.00698709	0.00946943	9	7	0	0	0	0	0	0.0112093	0	0.030931	0	0.0056758	0.00822504	0	0.030553	0.00190013	0	0	0.0232992	0	0	0.0336247	0.0446828	0	0	0	0.0208623	0	0.00914098	0.0128679	0.00876962	0.00569314	0.00724008	0	0	0.00862924	0
Bacteria	Bacteroidetes	Cytophagia	Cytophagales	Flammeovirgaceae	Reichenbachiella	0.00809483	0.0161897	0	0.0161897	16	6	22	0	0	0	0	0	0	0	0	0	0	0	0	0	0	0	0	0	0	0	0	0	0	0.0307882	0.0764951	0.0117314	0.00228524	0.0160849	0	0.00569314	0.00482672	0.0538372	0.0315557	0	0.025737
Bacteria	Proteobacteria	Deltaproteobacteria	Myxococcales	Nannocystaceae	Nannocystis	0.00760812	0.0152162	0.00526816	0.00994809	9	11	20	0	0	0.00330688	0.00992654	0.00373643	0	0	0	0	0	0.0327941	0.0152765	0.00760052	0	0	0.0116496	0	0	0	0	0	0	0.0923645	0.0417246	0	0	0	0.0175392	0	0	0.00538372	0	0.00215731	0
Bacteria	Bacteroidetes	Sphingobacteriia	Sphingobacteriales	Chitinophagaceae	Ferruginibacter	0.00750169	0.0150034	0.00752223	0.00748116	10	7	17	0	0	0	0.0198531	0.00373643	0	0	0	0.00189193	0	0	0.061106	0	0.010469	0	0.0232992	0	0	0	0.0111707	0	0.0264236	0	0.0208623	0.00977613	0.00685573	0.0160849	0	0.0113863	0.00724008	0	0	0	0.00989883
Bacteria	Verrucomicrobia	Spartobacteria	Spartobacteria	Spartobacteria	Spartobacteria	0.00746808	0.0149362	0.00812734	0.00680882	8	10	0	0	0	0.0363757	0	0.00747286	0	0	0.0422922	0.00378387	0	0.0218627	0.00763825	0.00380026	0	0	0	0	0.00681153	0	0	0	0	0	0.0069541	0	0.00228524	0	0.0438481	0.0170794	0	0.0323023	0	0.00647193	0
Bacteria	Acidobacteria	Acidobacteria_Gp3	Gp3	Gp3	Gp3	0.0070912	0.0141824	0.00922494	0.00495747	5	7	12	0	0	0.0363757	0.0198531	0.00373643	0.0180603	0	0	0.00378387	0.00822504	0.0218627	0	0.00190013	0.00785176	0	0.0232992	0.0026509	0	0	0	0	0.0132118	0	0	0.00195523	0.00228524	0.00643397	0	0.0227726	0.00482672	0	0.0157778	0.00215731	0.00989883
Bacteria	Proteobacteria	Alphaproteobacteria	Rhizobiales	Xanthobacteraceae	Ancylobacter	0.00667172	0.0133434	0.0107434	0.0026	8	11	0	0	0	0	0	0.0149457	0	0	0.0211461	0.0056758	0	0.0218627	0.00763825	0	0	0.0131585	0	0.0715744	0.0158936	0	0.0111707	0.00314901	0	0	0	0	0.00228524	0.0193019	0	0.00569314	0	0	0	0	0
Bacteria	Acidobacteria	Acidobacteria_Gp4	Aridibacter	Aridibacter	Aridibacter	0.00657511	0.0131502	0.00351024	0.00963998	8	12	20	0	0	0.00992063	0.00992654	0.00560465	0	0	0	0	0.00822504	0	0	0.00380026	0	0.00438616	0.0116496	0.0026509	0	0	0.0111707	0	0	0	0.0069541	0	0.00457049	0	0.131544	0	0	0	0	0	0
Bacteria	Verrucomicrobia	Opitutae	Puniceicoccales	Puniceicoccaceae	Pelagicoccus	0.0065332	0.0130664	0.00606205	0.00700436	8	11	19	0	0	0	0.0198531	0	0	0	0.0211461	0	0	0.0218627	0.00763825	0.00380026	0	0.00877231	0.0116496	0	0.00227051	0	0.0446828	0	0	0	0.0278164	0.0215075	0.00228524	0	0	0	0	0	0.0157778	0	0
Bacteria	Actinobacteria	Actinobacteria	Actinomycetales	Nocardioidaceae	Kribbella	0.00610378	0.0122076	0.00631991	0.00588765	8	7	15	0	0	0	0	0.00186822	0	0	0.0211461	0.0170274	0	0.0327941	0	0.00570039	0.010469	0	0	0.00530181	0.00681153	0	0	0.0173196	0.0132118	0	0.0069541	0.00391045	0.00228524	0.0257359	0.00876962	0	0	0	0	0.00215731	0.0138584
Bacteria	Gemmatimonadetes	Gemmatimonadetes	Gemmatimonadales	Gemmatimonadaceae	Gemmatimonas	0.00585627	0.0117125	0.00526298	0.00644957	8	6	14	0	0	0.00330688	0.0198531	0.00747286	0	0	0.0211461	0	0.00822504	0	0.0152765	0	0	0.00438616	0	0	0.00454102	0	0	0.00314901	0.0132118	0	0.0139082	0.0117314	0	0.00643397	0.0175392	0.0113863	0	0.00807559	0.0157778	0	0.00197977
Bacteria	Bacteroidetes	Cytophagia	Cytophagales	Cytophagaceae	Emticicia	0.00572933	0.0114587	0.00661353	0.00484513	6	10	16	0	0	0.00330688	0	0.00747286	0	0.0154655	0.0211461	0.00189193	0	0	0.00763825	0.00190013	0.00523451	0	0.0349487	0	0.00681153	0.0168124	0.0111707	0	0	0	0	0.00195523	0	0	0	0	0	0.00807559	0.0157778	0.0237304	0
Bacteria	Proteobacteria	Deltaproteobacteria	Bdellovibrionales	Bdellovibrionaceae	Vampirovibrio	0.00544121	0.0108824	0.00657637	0.00430606	10	7	17	0	0	0.00661376	0	0.00560465	0.0180603	0	0	0.0170274	0	0	0	0	0	0	0	0.0238581	0.0340576	0.0168124	0	0.00314901	0	0	0	0.0117314	0.00228524	0	0	0	0.00241336	0.00269186	0.0157778	0.00215731	0.0118786
Bacteria	Bacteroidetes	Sphingobacteriia	Sphingobacteriales	Chitinophagaceae	Flavitalea	0.00542527	0.0108505	0.00635045	0.00450009	5	7	12	0	0	0.00330688	0.00992654	0.00747286	0.0180603	0	0	0	0.0246751	0	0.00763825	0.00380026	0.00523451	0	0.0116496	0.00530181	0.00454102	0	0	0.00314901	0.0132118	0	0.0208623	0.00195523	0	0	0.00876962	0.0113863	0.00241336	0	0	0.00431462	0.0059393
Bacteria	BRC1	BRC1	BRC1	BRC1	BRC1	0.00538679	0.0107736	0.000759215	0.0100144	13	11	24	0	0	0	0	0	0	0	0	0.00189193	0	0	0.00763825	0	0.00261725	0	0	0	0	0	0.0558534	0	0	0.0307882	0.0069541	0	0	0	0.0350785	0	0	0	0.0315557	0	0
Bacteria	Acidobacteria	Acidobacteria_Gp4	Gp4	Gp4	Gp4	0.00525326	0.0105065	0.00405071	0.0064558	6	7	13	0	0	0.00661376	0.00992654	0.00186822	0.0180603	0	0	0.00189193	0	0	0.0152765	0.00190013	0.00261725	0.00438616	0	0	0.00227051	0.0168124	0.0335121	0.00157451	0	0	0	0.00195523	0.00228524	0.00643397	0	0	0	0.00269186	0.0315557	0.00647193	0
Bacteria	Proteobacteria	Alphaproteobacteria	Sphingomonadales	Erythrobacteraceae	Porphyrobacter	0.00519239	0.0103848	0.00616389	0.00422088	9	10	19	0	0	0.0165344	0.00992654	0	0	0	0	0.00189193	0	0.0327941	0	0	0.0235553	0	0.0116496	0	0.00227051	0.0168124	0	0.00157451	0	0	0.0278164	0.00977613	0	0	0	0	0.00724008	0	0	0.00431462	0
Bacteria	Proteobacteria	Gammaproteobacteria	Pseudomonadales	Moraxellaceae	Acinetobacter	0.00479405	0.00958809	0.00539615	0.00419194	8	8	16	0	0	0.0198413	0	0.00934108	0.0180603	0	0	0	0.00822504	0.0109314	0	0.00760052	0	0.00438616	0	0.00795271	0	0.0168124	0.0111707	0.00944703	0	0	0	0.00391045	0	0	0.00876962	0	0.00241336	0.00807559	0	0.00647193	0
Bacteria	Proteobacteria	Alphaproteobacteria	Rhizobiales	Methylobacteriaceae	Microvirga	0.00467135	0.00934269	0.00665719	0.0026855	12	13	25	0	0	0	0	0.0130775	0.0722413	0	0	0.0132435	0	0	0	0	0	0	0	0.00795271	0	0	0	0	0	0	0	0	0	0.00965096	0.0175392	0	0	0	0.0157778	0	0
Bacteria	Bacteroidetes	Sphingobacteriia	Sphingobacteriales	Sphingobacteriaceae	Olivibacter	0.00457368	0.00914735	0.00762267	0.00152469	10	14	24	0	0	0	0.0397062	0	0	0	0	0.00189193	0	0.0546568	0.00763825	0.00760052	0.010469	0	0	0	0	0	0	0	0	0	0	0	0.00685573	0	0.0175392	0	0	0	0	0	0
Bacteria	Proteobacteria	Gammaproteobacteria	Xanthomonadales	Xanthomonadaceae	Thermomonas	0.00454549	0.00909099	0.00108038	0.0080106	13	13	26	0	0	0	0	0.00373643	0	0	0	0	0	0	0	0.00190013	0	0	0.0116496	0	0	0.0168124	0	0	0	0	0	0	0	0.109378	0	0	0	0	0	0	0.00197977
Bacteria	Proteobacteria	Alphaproteobacteria	Rhodospirillales	Rhodospirillaceae	Lacibacterium	0.00453836	0.00907672	0.00269149	0.00638524	11	12	23	0	0	0	0	0	0	0	0.0211461	0.00378387	0.00822504	0	0.00763825	0	0	0	0	0	0.00227051	0	0	0	0.0264236	0.0615764	0	0	0.00228524	0	0	0	0	0	0	0	0.0118786
Bacteria	Armatimonadetes	Armatimonadetes_gp5	Armatimonadetes_gp5	Armatimonadetes_gp5	Armatimonadetes_gp5	0.00437026	0.00874053	0.00468377	0.00405676	10	9	19	0	0	0	0	0.00560465	0	0.030931	0	0	0	0	0	0.00760052	0.00523451	0	0.0232992	0	0.00227051	0	0.0111707	0	0	0	0.0139082	0.0136866	0	0	0	0.00569314	0	0.00269186	0.0157778	0	0.00197977
Bacteria	Actinobacteria	Actinobacteria	Rubrobacterales	Rubrobacteraceae	Rubrobacter	0.00413026	0.00826053	0.00468957	0.00357096	7	10	17	0	0	0.00661376	0.0198531	0.00560465	0	0	0	0	0.00822504	0.0109314	0.00763825	0.00190013	0.00261725	0	0.0116496	0	0	0	0.0223414	0	0.0132118	0	0.0069541	0	0.00228524	0.00965096	0	0	0	0.00269186	0	0	0
Bacteria	Actinobacteria	Actinobacteria	Actinomycetales	Micrococcaceae	Arthrobacter	0.00381017	0.00762034	0.00552164	0.0020987	10	11	21	0	0	0.00330688	0	0	0	0	0	0.00189193	0	0.0546568	0	0.0171012	0.00261725	0.00877231	0	0	0	0	0.0111707	0.00157451	0	0	0	0	0	0.00965096	0.00876962	0	0.00241336	0	0	0	0
Bacteria	Proteobacteria	Gammaproteobacteria	Pseudomonadales	Pseudomonadaceae	Rhizobacter	0.0036996	0.00739921	0.00516945	0.00222976	11	12	23	0	0	0.00992063	0	0	0	0	0	0	0.00822504	0.0546568	0.00763825	0	0	0	0	0	0.00227051	0	0	0	0	0	0	0.0117314	0	0.0128679	0	0.00569314	0	0.00538372	0	0	0
Bacteria	Proteobacteria	Gammaproteobacteria	Xanthomonadales	Sinobacteraceae	Povalibacter	0.00354903	0.00709805	0.00320709	0.00389096	11	10	21	0	0	0	0	0.00186822	0	0.030931	0	0	0.00822504	0	0.00763825	0	0	0	0	0.0026509	0	0	0.0111707	0.00472352	0	0	0.0139082	0.0117314	0.00457049	0	0	0	0	0.0161512	0	0	0
Bacteria	Bacteroidetes	Cytophagia	Cytophagales	Cytophagaceae	Rhodocytophaga	0.00340617	0.00681233	0.00210622	0.00470611	11	11	22	0	0	0	0.00992654	0	0	0	0	0	0	0	0	0.00190013	0	0	0.0116496	0.00795271	0.00227051	0	0	0	0	0	0	0	0.00685573	0.0482548	0	0	0.00241336	0.0134593	0	0.00431462	0
Bacteria	Proteobacteria	Deltaproteobacteria	Myxococcales	Kofleriaceae	Kofleria	0.00321544	0.00643088	0.00117701	0.00525387	14	15	29	0	0	0.0132275	0	0.00560465	0	0	0	0	0	0	0	0	0	0	0	0	0	0.0840619	0	0	0	0	0	0	0	0	0	0	0	0	0	0	0
Bacteria	Actinobacteria	Actinobacteria	Gaiellales	Gaiellaceae	Gaiella	0.00315947	0.00631894	0.00414721	0.00217173	10	14	24	0	0	0	0.00992654	0.00186822	0.0361206	0	0	0	0	0	0	0.00570039	0.010469	0	0	0	0.00227051	0	0	0	0	0.0307882	0	0	0	0	0	0	0	0	0	0	0.00395953
Bacteria	Actinobacteria	Actinobacteria	Actinomycetales	Geodermatophilaceae	Blastococcus	0.00312196	0.00624392	0.00345789	0.00278603	9	9	18	0	0	0.00661376	0	0	0	0.0154655	0	0.0113516	0	0	0.00763825	0.00760052	0	0.00438616	0	0	0.00227051	0.0168124	0.0111707	0	0	0	0.0069541	0	0.00228524	0.00321699	0	0	0	0	0	0.00215731	0.00197977
Bacteria	Proteobacteria	Betaproteobacteria	Burkholderiales	Comamonadaceae	Pelomonas	0.00301763	0.00603525	0.00257911	0.00345615	8	9	17	0	0	0.00330688	0	0.00186822	0	0	0	0.00756773	0	0.0109314	0	0.00570039	0.00523451	0.00438616	0	0	0.00227051	0	0	0	0	0	0.0069541	0	0	0.0257359	0	0.0113863	0.00241336	0.00269186	0	0.00215731	0.00395953
Bacteria	Proteobacteria	Deltaproteobacteria	Myxococcales	Labilitrichaceae	Labilithrix	0.00299558	0.00599116	0.00380465	0.00218651	9	11	20	0	0	0.00661376	0.0198531	0.00186822	0	0	0	0	0	0.0109314	0.00763825	0	0.00261725	0	0	0	0.0113525	0	0.0223414	0	0	0	0	0.00195523	0	0	0	0	0.00241336	0	0	0.00431462	0.00395953
Bacteria	Ignavibacteriae	Ignavibacteria	Ignavibacteriales	Ignavibacteriaceae	Ignavibacterium	0.00253164	0.00506328	0.000118246	0.00494503	15	11	26	0	0	0	0	0	0	0	0	0.00189193	0	0	0	0	0	0	0	0	0	0	0.0558534	0.00157451	0	0	0	0.00195523	0	0	0	0	0	0	0.0157778	0	0.00395953
Bacteria	Proteobacteria	Alphaproteobacteria	Rhizobiales	Methylobacteriaceae	Methylobacterium	0.00229974	0.00459948	0.00321881	0.00138068	14	12	26	0	0	0	0.0496327	0.00186822	0	0	0	0	0	0	0	0	0	0	0	0	0	0	0	0.00157451	0	0	0	0.00195523	0	0.0128679	0	0.00569314	0	0	0	0	0
Bacteria	Chloroflexi	Chloroflexia	Herpetosiphonales	Herpetosiphonaceae	Herpetosiphon	0.00224194	0.00448389	0.00224346	0.00224043	11	13	24	0	0	0	0	0.00747286	0	0	0	0	0	0.0109314	0.00763825	0.00190013	0	0	0	0.00795271	0	0	0.0111707	0	0	0	0	0	0	0.0225189	0	0	0	0	0	0.00215731	0
Bacteria	Bacteroidetes	Sphingobacteriia	Sphingobacteriales	Sphingobacteriaceae	Mucilaginibacter	0.00194169	0.00388339	0.00127135	0.00261204	12	14	26	0	0	0	0	0.00747286	0	0	0	0	0	0	0	0.00760052	0.00261725	0	0	0.0026509	0	0	0	0	0.0396354	0	0	0	0	0	0	0	0	0	0	0.00215731	0
Bacteria	Proteobacteria	Alphaproteobacteria	Rhodospirillales	Rhodospirillaceae	Skermanella	0.00186954	0.00373907	0.0026883	0.00105077	12	15	27	0	0	0	0	0	0	0.0154655	0.0211461	0.00378387	0	0	0	0	0.00261725	0	0	0	0	0.0168124	0	0	0	0	0	0	0	0	0	0	0	0	0	0	0
Bacteria	Acidobacteria	Acidobacteria_Gp7	Gp7	Gp7	Gp7	0.00177586	0.00355172	0.00220704	0.00134468	13	13	26	0	0	0.00992063	0.00992654	0	0	0.0154655	0	0	0	0	0	0	0	0	0	0	0	0	0.0111707	0.00157451	0	0	0	0	0	0	0.00876962	0	0	0	0	0	0
Bacteria	Proteobacteria	Deltaproteobacteria	Myxococcales	Nannocystaceae	Enhygromyxa	0.00139767	0.00279534	0.0026445	0.000150835	13	15	28	0	0	0	0	0	0	0.0154655	0.0211461	0	0	0	0	0.00570039	0	0	0	0	0	0	0	0	0	0	0	0	0	0	0	0	0.00241336	0	0	0	0
Bacteria	Actinobacteria	Actinobacteria	Actinomycetales	Micromonosporaceae	Asanoa	0.00114046	0.00228092	0.00164138	0.00063954	10	12	22	0	0	0.00661376	0	0	0	0	0	0.00189193	0	0	0	0.00760052	0.00523451	0	0	0.0026509	0.00227051	0	0	0.00157451	0	0	0	0	0.00228524	0	0	0	0.00241336	0	0	0	0.00395953
Bacteria	Verrucomicrobia	Opitutae	Opitutales	Opitutaceae	Alterococcus	0.00100875	0.0020175	0.00118924	0.000828258	13	14	27	0	0	0	0	0	0	0	0	0	0	0	0.00763825	0	0.00261725	0.00877231	0	0	0	0	0	0.00629802	0	0	0.0069541	0	0	0	0	0	0	0	0	0	0
Bacteria	Proteobacteria	Deltaproteobacteria	Myxococcales	Haliangiaceae	Haliangium	0.000967579	0.00193516	0.000966594	0.000968564	15	14	29	0	0	0	0	0	0	0.0154655	0	0	0	0	0	0	0	0	0	0	0	0	0	0	0.0132118	0	0	0	0.00228524	0	0	0	0	0	0	0	0
Bacteria	Actinobacteria	Actinobacteria	Actinomycetales	Nakamurellaceae	Nakamurella	0.000960973	0.00192195	0.00148731	0.000434631	14	15	29	0	0	0	0	0	0	0	0.0211461	0	0	0	0	0	0	0	0	0.0026509	0	0	0	0	0	0	0.0069541	0	0	0	0	0	0	0	0	0	0
Bacteria	Proteobacteria	Betaproteobacteria	Burkholderiales	Oxalobacteraceae	Massilia	0.000940398	0.0018808	0.0018808	0	12	16	28	0	0	0	0	0.00934108	0	0	0	0	0	0	0	0.00380026	0	0	0.0116496	0.00530181	0	0	0	0	0	0	0	0	0	0	0	0	0	0	0	0	0
Bacteria	Bacteroidetes	Sphingobacteriia	Sphingobacteriales	Chitinophagaceae	Flavisolibacter	0.000927689	0.00185538	0	0.00185538	16	14	30	0	0	0	0	0	0	0	0	0	0	0	0	0	0	0	0	0	0	0	0	0	0	0	0.0139082	0	0	0	0	0	0	0	0.0157778	0	0
Bacteria	candidate_division_WPS-1	candidate_division_WPS-1	candidate_division_WPS-1	candidate_division_WPS-1	candidate_division_WPS-1	0.000858582	0.00171716	0.000632642	0.00108452	14	14	28	0	0	0	0	0	0	0	0	0	0	0	0	0	0.00785176	0	0	0	0.00227051	0	0	0.00157451	0	0	0	0	0	0	0	0	0	0	0.0157778	0	0
Bacteria	Proteobacteria	Alphaproteobacteria	Rhizobiales	Phyllobacteriaceae	Chelativorans	0.000801508	0.00160302	0.00020668	0.00139634	15	15	30	0	0	0.00330688	0	0	0	0	0	0	0	0	0	0	0	0	0	0	0	0	0.0223414	0	0	0	0	0	0	0	0	0	0	0	0	0	0
Bacteria	Proteobacteria	Gammaproteobacteria	Legionellales	Coxiellaceae	Aquicella	0.00076357	0.00152714	0.00066073	0.000866409	13	14	27	0	0	0	0	0.00186822	0	0	0	0.00189193	0	0	0	0	0	0	0	0	0.00681153	0	0.0111707	0	0	0	0	0	0	0	0	0	0	0.00269186	0	0	0
Bacteria	Proteobacteria	Alphaproteobacteria	Rhodospirillales	Rhodospirillaceae	Constrictibacter	0.000705654	0.00141131	0.00141131	0	14	16	30	0	0	0	0	0	0	0	0	0	0	0.0109314	0	0	0	0	0.0116496	0	0	0	0	0	0	0	0	0	0	0	0	0	0	0	0	0	0
Bacteria	Actinobacteria	Actinobacteria	Acidimicrobiales	Acidimicrobineae_incertae_sedis	Aciditerrimonas	0.000542676	0.00108535	0.00108535	0	14	16	30	0	0	0	0	0	0	0.0154655	0	0	0	0	0	0.00190013	0	0	0	0	0	0	0	0	0	0	0	0	0	0	0	0	0	0	0	0	0
Bacteria	Actinobacteria	Actinobacteria	Actinomycetales	Geodermatophilaceae	Geodermatophilus	0.000525188	0.00105038	0.000596149	0.000454228	14	14	28	0	0	0	0	0	0	0	0	0	0	0	0.00763825	0.00190013	0	0	0	0	0	0	0	0.00157451	0	0	0	0	0	0	0	0.00569314	0	0	0	0	0
Bacteria	Bacteroidetes	Cytophagia	Cytophagales	Cytophagaceae	Adhaeribacter	0.000491586	0.000983173	0.000116764	0.000866409	15	14	29	0	0	0	0	0.00186822	0	0	0	0	0	0	0	0	0	0	0	0	0	0	0.0111707	0	0	0	0	0	0	0	0	0	0	0.00269186	0	0	0
Bacteria	Acidobacteria	Acidobacteria_Gp5	Gp5	Gp5	Gp5	0.0003941	0.0007882	0.0007882	0	14	16	30	0	0	0	0	0	0	0	0	0	0.00822504	0	0	0	0	0.00438616	0	0	0	0	0	0	0	0	0	0	0	0	0	0	0	0	0	0	0
Bacteria	Proteobacteria	Deltaproteobacteria	Myxococcales	Myxococcaceae	Myxococcus	0.000368621	0.000737241	0.000492838	0.000244403	14	15	29	0	0	0	0	0	0	0	0	0	0	0	0	0	0.00523451	0	0	0.0026509	0	0	0	0	0	0	0	0.00391045	0	0	0	0	0	0	0	0	0
Bacteria	Proteobacteria	Alphaproteobacteria	Rhodobacterales	Rhodobacteraceae	Rubellimicrobium	0.000361861	0.000723721	0.000237004	0.000486717	14	14	28	0	0	0	0	0	0	0	0	0.00189193	0	0	0	0.00190013	0	0	0	0	0	0	0	0	0	0	0	0	0.00457049	0.00321699	0	0	0	0	0	0	0
Bacteria	Acidobacteria	Acidobacteria_Gp2	Gp2	Gp2	Gp2	0.000341605	0.000683209	0.000683209	0	15	16	31	0	0	0	0	0	0	0	0	0	0	0.0109314	0	0	0	0	0	0	0	0	0	0	0	0	0	0	0	0	0	0	0	0	0	0	0
Bacteria	Proteobacteria	Alphaproteobacteria	Sphingomonadales	Sphingomonadaceae	Sphingorhabdus	0.000283814	0.000567627	0.000567627	0	15	16	31	0	0	0	0	0	0	0	0	0	0	0	0	0	0	0	0	0	0.00908203	0	0	0	0	0	0	0	0	0	0	0	0	0	0	0	0
Bacteria	Proteobacteria	Gammaproteobacteria	Enterobacteriales	Enterobacteriaceae	Escherichia/Shigella	0.000236044	0.000472087	0.00032926	0.000142828	14	15	29	0	0	0	0	0	0	0	0	0	0	0	0	0	0.00261725	0	0	0.0026509	0	0	0	0	0	0	0	0	0.00228524	0	0	0	0	0	0	0	0
Bacteria	Proteobacteria	Alphaproteobacteria	Rhodospirillales	Acetobacteraceae	Roseomonas	0.000224063	0.000448126	0.000448126	0	14	16	30	0	0	0	0	0.00186822	0	0	0	0	0	0	0	0	0	0	0	0.00530181	0	0	0	0	0	0	0	0	0	0	0	0	0	0	0	0	0
Bacteria	Proteobacteria	Betaproteobacteria	Nitrosomonadales	Nitrosomonadaceae	Nitrosomonas	0.000217316	0.000434631	0	0.000434631	16	15	31	0	0	0	0	0	0	0	0	0	0	0	0	0	0	0	0	0	0	0	0	0	0	0	0.0069541	0	0	0	0	0	0	0	0	0	0
Bacteria	Bacteroidetes	Sphingobacteriia	Sphingobacteriales	Chitinophagaceae	Lacibacter	0.000133282	0.000266563	0	0.000266563	16	14	30	0	0	0	0	0	0	0	0	0	0	0	0	0	0	0	0	0	0	0	0	0	0	0	0	0	0.00228524	0	0	0	0	0	0	0	0.00197977
Bacteria	Proteobacteria	Alphaproteobacteria	Alphaproteobacteria_incertae_sedis	Geminicoccus	Geminicoccus	5.91229e-05	0.000118246	0.000118246	0	15	16	31	0	0	0	0	0	0	0	0	0.00189193	0	0	0	0	0	0	0	0	0	0	0	0	0	0	0	0	0	0	0	0	0	0	0	0	0
Bacteria	Actinobacteria	Actinobacteria	Actinomycetales	Sporichthyaceae	Sporichthya	4.92033e-05	9.84066e-05	0	9.84066e-05	16	15	31	0	0	0	0	0	0	0	0	0	0	0	0	0	0	0	0	0	0	0	0	0.00157451	0	0	0	0	0	0	0	0	0	0	0	0	0

## Sheet: endoRNA
Kingdom	Phylum	Class	Order	Family	Genus	Average	Sum	Frantoio	Picual	Core_Fra 90%	Core_Pic 90%	Shared	Solo_Fra	Solo_Pic	Fra1_T0_P	Fra1_T08_P	Fra1_T15_P	Fra1_T30_P	Fra2_T0_P	Fra2_T08_P	Fra2_T15_P	Fra2_T30_P	Fra3_T0_P	Fra3_T08_P	Fra3_T15_P	Fra3_T30_P	Fra4_T0_P	Fra4_T08_P	Fra4_T15_P	Fra4_T30_P	Pic1_T0_P	Pic1_T08_P	Pic1_T15_P	Pic1_T30_P	Pic2_T0_P	Pic2_T08_P	Pic2_T15_P	Pic2_T30_P	Pic3_T0_P	Pic3_T08_P	Pic3_T15_P	Pic3_T30_P	Pic4_T0_P	Pic4_T08_P	Pic4_T15_P	Pic4_T30_P		Core_Fra	Core_Pic
Bacteria	Actinobacteria	Actinobacteria	Actinomycetales	Streptomycetaceae	Streptomyces	32.7605	65.521	28.7945	36.7265	0	0	0	0	0	31.9522	30.5382	32.5052	26.611	24.7705	41.3872	27.8273	20.2509	26.6205	19.0424	42.2636	27.2626	32.0523	16.271	35.9676	25.3895	47.8575	27.8084	45.9725	37.8215	41.3012	26.9072	37.3297	31.043	43.9449	33.1328	40.6902	31.2556	48.1993	32.7462	35.4575	26.156		14	6
Bacteria	Actinobacteria	Actinobacteria	Actinomycetales	Pseudonocardiaceae	Saccharothrix	7.20462	14.4092	7.3399	7.06934	0	0	0	0	0	11.2368	9.19641	7.93641	8.74447	4.59936	8.49288	10.869	2.67107	3.84991	9.53953	10.1598	7.49	7.06651	3.37497	4.7711	7.44009	5.06528	4.11852	8.20834	9.77379	3.09862	5.0628	8.6414	9.84843	7.36043	11.1927	9.0308	7.08236	1.79119	7.79706	7.16969	7.86804
Bacteria	Proteobacteria	Gammaproteobacteria	Xanthomonadales	Sinobacteraceae	Steroidobacter	6.73662	13.4732	7.77428	5.69897	0	0	0	0	0	11.4287	6.71162	6.37033	5.77831	6.19113	8.36802	9.53559	6.93553	3.91991	6.98692	6.90546	8.16382	12.3312	6.42852	7.99747	10.3359	4.76044	2.8252	5.83666	7.53645	3.36029	4.37969	8.20633	9.5453	5.63207	3.94328	5.67005	4.49999	4.94569	4.98026	5.18691	9.87485
Bacteria	Bacteroidetes	Cytophagia	Cytophagales	Ohtaekwangia	Ohtaekwangia	4.77565	9.55131	4.67018	4.88113	0	0	0	0	0	4.30245	4.39786	4.37445	3.96482	6.50509	3.50095	5.77828	5.8831	1.67182	9.24077	1.98136	3.74816	6.65071	6.29216	2.66816	3.76275	4.87356	4.18189	4.73605	5.11939	3.18519	4.68666	6.22118	5.50354	3.95553	4.41889	4.25738	6.15461	3.47324	4.717	5.12558	7.48831
Bacteria	Bacteroidetes	Sphingobacteriia	Sphingobacteriales	Chitinophagaceae	Niastella	3.92951	7.85903	3.59287	4.26616	0	0	0	0	0	4.30428	2.3382	2.26671	2.7401	5.81519	2.2034	2.00784	5.63472	3.69201	2.38226	2.16778	3.96083	6.23071	3.9886	3.81969	3.93354	2.60549	2.58666	2.69553	4.64092	2.77401	6.01396	4.0224	5.75053	2.97475	2.34787	7.9084	2.57616	3.96868	6.00215	6.77109	4.61997
Bacteria	Proteobacteria	Gammaproteobacteria	Pseudomonadales	Pseudomonadaceae	Cellvibrio	2.0859	4.1718	0.852049	3.31975	0	0	0	0	0	0.274158	2.65093	0.506329	1.03841	0.527926	1.55952	0.315299	1.09874	0.12209	1.26582	0.215712	0.326385	2.2134	0.925317	0.157983	0.43476	6.25779	2.91092	3.58186	0.161736	2.42972	2.52059	0.437671	4.68845	2.43318	6.79338	1.02564	11.8246	1.28363	3.00108	2.53469	1.23104
Bacteria	Proteobacteria	Alphaproteobacteria	Rhizobiales	Rhizobiaceae	Rhizobium	1.91416	3.82833	2.29632	1.532	0	0	0	0	0	3.32462	1.29737	1.71328	2.16624	2.21969	2.5437	2.98001	2.05014	2.32948	3.34932	1.96804	1.53717	1.113	5.29622	1.5693	1.28358	0.546406	1.71636	0.86442	0.85136	2.00279	2.11634	1.07334	1.62344	2.95791	2.40111	1.04499	0.764149	1.33386	2.3597	2.26384	0.592042
Bacteria	Actinobacteria	Actinobacteria	Actinomycetales	Pseudonocardiaceae	Actinophytocola	1.65629	3.31259	2.12027	1.19232	0	0	0	0	0	0.405754	1.17276	2.03709	3.73379	1.04385	1.03805	1.50424	0.764066	0.657659	0.828157	3.80826	5.15266	0.640501	0.852266	3.98118	6.30402	0.141874	0.428625	1.01052	2.78321	0.564638	0.296159	1.26612	3.27158	0.818833	0.330086	1.22561	0.979519	0.251182	1.56994	1.24435	2.89488
Bacteria	Actinobacteria	Actinobacteria	Actinomycetales	Pseudonocardiaceae	Pseudonocardia	1.59564	3.19128	2.03721	1.15407	0	0	0	0	0	1.18802	1.56857	2.83191	2.36747	0.973864	1.73824	3.01942	2.10065	0.449292	2.15688	2.63915	2.76058	1.323	1.31249	2.05378	4.11211	0.439042	0.562803	1.42934	2.22387	0.464302	0.572861	1.31301	2.21399	0.742391	0.885553	1.58684	1.25702	0.299686	1.13199	1.11915	2.22322
Bacteria	Verrucomicrobia	Opitutae	Opitutales	Opitutaceae	Opitutus	1.4008	2.8016	1.88998	0.911629	0	0	0	0	0	1.25747	1.40487	1.48955	1.69921	3.81347	1.21921	1.22616	1.24397	2.3132	4.99253	0.575233	1.1434	0.955501	4.43665	1.47802	0.99115	0.594337	1.653	0.416383	0.298762	1.89656	1.56726	0.937866	0.260469	0.995038	0.883778	0.596678	0.64611	1.52095	1.19182	0.518691	0.608374
Bacteria	Proteobacteria	Alphaproteobacteria	Rhizobiales	Hyphomicrobiaceae	Devosia	1.34211	2.68422	1.44336	1.24086	0	0	0	0	0	0.924826	1.21185	2.61996	1.6694	1.64377	0.979288	1.15391	0.825107	2.13088	1.87384	0.681758	0.882291	0.777001	2.32303	2.29954	1.09725	0.743879	1.89899	0.857115	0.417818	1.98115	1.73804	0.862316	0.440103	3.13281	1.46409	1.28366	0.354118	1.52268	1.67046	1.07826	0.408305
Bacteria	Actinobacteria	Actinobacteria	Actinomycetales	Promicromonosporaceae	Promicromonospora	1.16196	2.32392	1.30442	1.0195	0	0	0	0	0	0.290607	3.14203	0.830144	2.96865	0.495931	1.9904	1.0926	0.698815	1.30718	0.429803	3.12383	0.646452	0.732901	0.131492	0.456397	2.53351	0.442877	1.73313	1.36846	0.494193	0.468237	0.86902	0.877947	2.40485	0.800694	0.908623	1.01919	1.36263	0.10567	1.59627	0.306615	1.5536
Bacteria	Candidatus_Saccharibacteria	Candidatus_Saccharibacteria	Candidatus_Saccharibacteria	Candidatus_Saccharibacteria	Candidatus_Saccharibacteria	1.10339	2.20678	0.620573	1.5862	0	0	0	0	0	0.339956	1.36089	0.612305	1.47066	0.035995	0.381922	0.687526	1.14715	0.219762	1.29465	0.231691	0.536955	0.0336	0.506489	0.751299	0.318307	0.15146	1.36414	0.618486	0.222387	2.37463	1.2149	0.750293	2.76636	1.2127	2.41885	1.32237	2.32972	1.00473	4.34845	2.0671	1.21267
Bacteria	Bacteroidetes	Flavobacteriia	Flavobacteriales	Flavobacteriaceae	Flavobacterium	0.964967	1.92993	0.784659	1.14527	0	0	0	0	0	0.718294	0.904004	0.91257	0.755204	0.85588	0.876463	0.624028	0.726178	1.02881	1.02471	0.159787	0.699095	0.4893	1.34658	0.600337	0.83329	1.00845	0.950429	1.00321	0.229126	1.2906	1.11546	0.896183	0.437858	1.569	1.49071	0.535398	2.70041	1.37544	1.00036	1.53563	1.18613
Bacteria	Proteobacteria	Gammaproteobacteria	Xanthomonadales	Xanthomonadaceae	Pseudoxanthomonas	0.908995	1.81799	0.968837	0.849152	0	0	0	0	0	0.654323	1.76159	1.1834	0.643414	0.109985	0.391715	0.685336	6.29144	0.242552	1.98915	0.141145	0.229522	0.1827	0.343341	0.431821	0.219968	0.73621	1.25978	1.05922	0.143765	0.29314	0.488554	0.270939	0.954306	0.282446	1.74271	0.706338	2.37735	0.263308	1.08891	0.337277	1.58218
Bacteria	Actinobacteria	Actinobacteria	Actinomycetales	Streptosporangiaceae	Nonomuraea	0.836577	1.67315	0.597153	1.076	0	0	0	0	0	0.663462	0.515527	0.88902	0.439708	0.549923	0.822602	0.845175	0.109453	0.25232	0.534633	0.81225	0.741209	0.844201	0.155843	0.540654	0.838466	0.95669	0.775252	1.07383	2.23959	0.820398	0.453966	1.14628	1.5718	1.75686	0.947665	0.761168	1.00851	0.815909	0.840014	0.743542	1.30453
Bacteria	Actinobacteria	Actinobacteria	Actinomycetales	Nocardiaceae	Nocardia	0.730941	1.46188	0.666226	0.795656	0	0	0	0	0	0.963208	0.896675	0.747719	0.588761	0.539924	1.15801	0.945896	0.0526216	0.265343	0.83602	1.05193	0.275848	0.984901	0.28003	0.782896	0.28984	0.314423	0.71748	1.35629	1.04005	0.507584	0.804168	0.721636	0.471539	0.922483	0.750679	0.880503	1.67326	0.47638	0.332655	0.434372	1.32699
Bacteria	Proteobacteria	Alphaproteobacteria	Rhodospirillales	Rhodospirillaceae	Dongia	0.603418	1.20684	0.886568	0.320268	0	0	0	0	0	0.411237	0.0732977	0.294377	0.37015	2.8836	0.100377	0.0766351	0.263108	3.15155	0.668292	0.141145	2.44051	1.1235	0.913142	0.456397	0.817763	0.669108	0.232948	0.0462647	0.033695	0.99156	0.715536	0.797186	0.0606265	0.193048	0.30879	0.103209	0.0186378	0.422679	0.222568	0.132867	0.175571
Bacteria	Proteobacteria	Alphaproteobacteria	Caulobacterales	Caulobacteraceae	Caulobacter	0.593245	1.18649	0.870436	0.316053	0	0	0	0	0	0.414892	0.276088	0.965558	0.439708	1.02986	0.212995	0.538635	0.608306	0.979977	1.44928	0.165113	0.444304	0.814801	3.62578	1.21121	0.750479	0.107364	0.510622	0.138794	0.0381877	0.663007	0.747963	0.49759	0.0426631	0.535092	0.25555	0.219319	0.0517716	0.417482	0.457102	0.186524	0.18782
Bacteria	Proteobacteria	Alphaproteobacteria	Rhizobiales	Bradyrhizobiaceae	Bradyrhizobium	0.585322	1.17064	0.887241	0.283403	0	0	0	0	0	0.935792	0.410467	1.16573	0.847121	0.42994	0.903393	2.26621	0.45886	0.51929	0.796708	0.340879	0.678037	0.747601	0.849831	1.21823	1.62776	0.134205	0.367126	0.272718	0.348182	0.226249	0.516656	0.28136	0.136971	0.130858	0.266198	0.338655	0.0994015	0.190552	0.311116	0.495695	0.418513
Bacteria	Proteobacteria	Gammaproteobacteria	Xanthomonadales	Xanthomonadaceae	Stenotrophomonas	0.569947	1.13989	0.677496	0.462399	0	0	0	0	0	0.433169	0.505754	0.418016	1.05828	0.345952	0.717329	0.51236	2.31956	0.796028	0.691878	0.474035	1.00232	0.2142	0.81087	0.312456	0.227731	0.10353	0.560939	0.450472	0.060651	0.267564	0.296159	0.620034	0.307623	0.409417	0.353156	1.10305	0.422456	0.571656	0.942922	0.700105	0.228651
Bacteria	Proteobacteria	Alphaproteobacteria	Sphingomonadales	Sphingomonadaceae	Sphingomonas	0.521117	1.04223	0.800484	0.241751	0	0	0	0	0	0.498967	0.701214	0.523992	1.10051	0.50193	0.521471	0.845175	0.3894	2.63552	0.778363	1.11585	1.23394	0.4137	0.482139	0.667041	0.39853	0.0920263	0.473351	0.129054	0.256082	0.401346	0.328585	0.336069	0.0830807	0.19823	0.267973	0.241896	0.122181	0.168032	0.481034	0.158418	0.130658
Bacteria	Proteobacteria	Betaproteobacteria	Burkholderiales	Comamonadaceae	Hylemonella	0.423335	0.84667	0.465918	0.380752	0	0	0	0	0	0.60863	0.0977302	0.282602	0.181348	0.681905	0.132204	0.317488	1.56391	0.255575	0.812433	0.00798935	0.178985	0.522901	1.2784	0.372139	0.160447	0.975862	0.266493	0.221584	0.0314487	0.474139	0.648522	0.34649	0.0089817	0.327792	0.615805	0.296726	0.196732	0.957957	0.203422	0.40371	0.116367
Bacteria	Verrucomicrobia	Verrucomicrobiae	Verrucomicrobiales	Verrucomicrobiaceae	Roseimicrobium	0.358295	0.71659	0.39804	0.31855	0	0	0	0	0	0.10418	0.136822	0.170739	0.245938	0.485932	0.129756	0.0788246	0.206277	0.5958	0.264696	0.0798935	0.29901	0.1092	2.43748	0.863643	0.160447	0.0440959	0.721208	0.0827895	0.0359413	0.544964	1.17383	0.151101	0.0471539	0.342044	0.296367	0.274149	0.0227795	0.727562	0.208209	0.385824	0.038789
Bacteria	Proteobacteria	Gammaproteobacteria	Xanthomonadales	Xanthomonadaceae	Rhodanobacter	0.356607	0.713213	0.565803	0.14741	0	1	1	0	0	0.0255881	1.46595	0.28849	1.08312	0.0779891	0.215443	0.313109	0.122082	1.63112	0.0262075	1.05459	0.376921	0.543901	0.0633112	0.70917	1.05585	0.0728542	0.178904	0.0121749	0.00898533	0.177064	0.549082	0.377752	0.058381	0.0285037	0.528847	0.045154	0	0.100473	0.0885485	0.127756	0.00408305
Bacteria	Bacteroidetes	Sphingobacteriia	Sphingobacteriales	Chitinophagaceae	Chitinophaga	0.356546	0.713091	0.334655	0.378436	0	0	0	0	0	0.146218	0.381148	0.653518	0.444676	0.14398	0.298683	0.20582	0.585152	0.333713	0.110072	0.245007	0.47589	0.621601	0.221589	0.0526611	0.43476	0.132288	0.106224	0.920425	0.761507	0.415117	0.110249	0.445487	0.660155	0.393869	0.120676	0.193517	0.28785	0.0935437	0.229748	0.183969	1.00035
Bacteria	Proteobacteria	Betaproteobacteria	Burkholderiales	Comamonadaceae	Curvibacter	0.317579	0.635158	0.209361	0.425797	0	0	0	0	0	0.553799	0.173471	0.129526	0.0422318	0.0239966	0.364785	0.243043	0.387295	0.00488361	0.550358	0.207723	0.00210571	0.3108	0.177758	0.0175537	0.160447	1.22893	0.19754	0.620921	0.146012	0.114108	0.473421	0.179758	0.291905	0.114015	0.631777	0.151588	1.03543	0.110867	0.631806	0.145642	0.739032
Bacteria	Actinobacteria	Actinobacteria	Actinomycetales	Nocardioidaceae	Nocardioides	0.304459	0.608918	0.290193	0.318725	0	0	0	0	0	0.0420375	0.337169	0.317928	0.725394	0.28796	0.171375	0.218957	0.157865	0.310923	0.338077	0.258322	0.124237	0.0882001	0.625807	0.480972	0.157859	0.107364	2.26985	0.104704	0.0561583	0.0924669	0.505848	0.0547089	0.372741	0.141223	0.376227	0.306402	0.076622	0.0640948	0.385306	0.0919846	0.0939101
Bacteria	Proteobacteria	Alphaproteobacteria	Sneathiellales	Sneathiellaceae	Ferrovibrio	0.296466	0.592931	0.36617	0.226762	0	0	0	0	0	0.1846	0.151482	0.294377	0.263328	1.25582	0.078343	0.214578	0.585152	0.525802	0.338077	0.0905459	0.366393	0.2793	0.740254	0.291392	0.199265	0.270327	0.279538	0.0949644	0.0449267	0.169195	0.780389	0.320438	0.015718	0.120493	0.276846	0.103209	0.184307	0.195749	0.138806	0.327056	0.306229
Bacteria	Proteobacteria	Betaproteobacteria	Burkholderiales	Comamonadaceae	Hydrogenophaga	0.282808	0.565617	0.249713	0.315904	0	0	0	0	0	0.303401	0.498424	0.247277	0.163959	0.151979	0.308476	0.240853	0.580943	0.125346	0.374767	0.0852197	0.109497	0.2541	0.267855	0.172026	0.111278	0.301003	0.398807	0.311678	0.123548	0.098369	0.296159	0.101602	0.18637	0.196935	0.553692	0.193517	1.15347	0.112599	0.397272	0.114981	0.514464
Bacteria	Verrucomicrobia	Subdivision3	Subdivision3	Subdivision3	Subdivision3	0.277264	0.554528	0.407898	0.146629	0	0	0	0	0	0.0968691	0.63036	0.376803	0.889353	0.419941	0.102825	0.111668	0.0610411	1.72717	0.178211	0.3249	0.812803	0.1995	0.197239	0.252773	0.14492	0.174467	0.406262	0.0706146	0.0247097	0.249857	0.296159	0.224046	0.0651173	0.0803286	0.200536	0.0354781	0.0124252	0.178426	0.141199	0.125201	0.0612457
Bacteria	Proteobacteria	Gammaproteobacteria	Legionellales	Legionellaceae	Legionella	0.239186	0.478373	0.414466	0.0639066	0	0	0	0	0	0.721949	0.173471	0.270827	0.022358	0.107985	0.129756	0.503602	0.829317	0.037441	1.11644	0.49534	0.0210571	0.0294	2.08196	0.0491504	0.0414057	0.256907	0.00931793	0.0998344	0.047173	0.0177064	0.00216174	0.0755503	0.00224542	0.0790329	0.0283945	0.00322529	0.0414173	0.053701	0.00957281	0.19419	0.102076
Bacteria	Actinobacteria	Actinobacteria	Actinomycetales	Mycobacteriaceae	Mycobacterium	0.229457	0.458914	0.305204	0.153709	0	0	0	0	0	0.058487	0.974859	0.176626	0.566403	0.407943	0.0709984	0.0416019	0.3031	0.623474	0.188694	0.556591	0.330596	0.0777001	0.221589	0.147451	0.137156	0.0517648	0.406262	0.0243499	0.00449267	0.725964	0.516656	0.0963918	0.0112271	0.0647811	0.117127	0.0580552	0.00828346	0.20441	0.0526505	0.0434372	0.0734949
Bacteria	Proteobacteria	Alphaproteobacteria	Rhizobiales	Hyphomicrobiaceae	Hyphomicrobium	0.209496	0.418993	0.194087	0.224906	0	0	0	0	0	0.146218	0.141709	0.182514	0.163959	0.241966	0.134652	0.109479	0.0947189	0.449292	0.20966	0.170439	0.181091	0.1701	0.394477	0.115855	0.199265	0.212811	1.1312	0.0876595	0.0449267	0.287238	0.337232	0.122444	0.0493993	0.273376	0.216508	0.106434	0.0331338	0.21134	0.160345	0.283619	0.0408305
Bacteria	Bacteroidetes	Cytophagia	Cytophagales	Flammeovirgaceae	Imperialibacter	0.198783	0.397567	0.141499	0.256068	0	0	0	0	0	0.20836	0.346942	0.241389	0.0745268	0.109985	0.132204	0.0547393	0.246269	0.0797656	0.0969678	0.00532623	0.288482	0.0462	0.124187	0.14394	0.0646964	0.318258	0.542303	0.126619	0.040434	0.245923	0.709051	0.0729452	0.0404176	0.377026	0.406396	0.0354781	0.343764	0.1663	0.212995	0.273399	0.185779
Bacteria	Actinobacteria	Actinobacteria	Actinomycetales	Micromonosporaceae	Virgisporangium	0.196337	0.392674	0.168937	0.223737	0	0	0	0	0	0.0785919	0.171028	0.235502	0.263328	0.0799888	0.0881359	0.188303	0.256793	0.0683705	0.115313	0.245007	0.362182	0.0714001	0.124187	0.119365	0.235495	0.176384	0.255311	0.146099	0.451513	0.371835	0.0994401	0.158916	0.399686	0.116606	0.140198	0.216094	0.21537	0.0519687	0.174704	0.281064	0.324602
Bacteria	Proteobacteria	Gammaproteobacteria	Xanthomonadales	Xanthomonadaceae	Xanthomonas	0.193721	0.387443	0.237867	0.149575	0	0	0	0	0	0.0365544	0.21012	0.465116	0.459582	0.0619913	0.144445	0.118237	0.652508	0.284877	0.196556	0.0932091	0.503264	0.0735001	0.228894	0.157983	0.119041	0.0364271	0.262766	0.0925295	0.0247097	0.116075	0.101602	0.265729	0.058381	0.104945	0.115353	0.303177	0.198803	0.225198	0.315903	0.0919846	0.0796195
Bacteria	Acidobacteria	Acidobacteria_Gp6	Gp6	Gp6	Gp6	0.183828	0.367656	0.133034	0.234622	0	0	0	0	0	0.133424	0.0537516	0.241389	0.0944006	0.21397	0.0832395	0.0569289	0.128397	0.224646	0.0891055	0.0399467	0.105285	0.0777001	0.26055	0.186069	0.139744	0.16488	0.506895	0.0340898	0.0516657	0.283303	0.603126	0.244887	0.0359268	0.101059	0.212959	0.248347	0.0248504	0.164568	0.773005	0.163528	0.140865
Bacteria	Proteobacteria	Alphaproteobacteria	Caulobacterales	Caulobacteraceae	Phenylobacterium	0.17982	0.35964	0.184087	0.175553	0	0	0	0	0	0.0877305	0.20279	0.153076	0.168927	0.277961	0.0832395	0.15546	0.0968238	0.380921	0.0995885	0.229028	0.189514	0.1302	0.226459	0.277349	0.186326	0.11695	0.236675	0.0560047	0.033695	0.600051	0.572861	0.21623	0.0404176	0.15677	0.131324	0.119336	0.0289921	0.20441	0.0933349	0.150752	0.0510381
Bacteria	Proteobacteria	Gammaproteobacteria	Pseudomonadales	Pseudomonadaceae	Pseudomonas	0.170877	0.341754	0.224408	0.117347	0	0	0	0	0	0.535522	0.0781842	0.0588755	0.484424	0.205971	0.690398	0.131374	0.431497	0.136741	0.38525	0.11984	0.0568541	0.0546001	0.107142	0.0491504	0.0646964	0.026841	0.115542	0.0438297	0.013478	0.102304	0.0778227	0.0130259	0.0089817	0.0660767	0.23248	0.716014	0.0849055	0.0346458	0.122053	0.0664333	0.153114
Bacteria	Actinobacteria	Actinobacteria	Actinomycetales	Pseudonocardiaceae	Lentzea	0.164133	0.328265	0.188717	0.139548	0	0	0	0	0	0.0091386	0.0781842	0.406241	0.280717	0.0659908	0.102825	0.142322	0.263108	0.0927885	0.17559	0.6498	0.290587	0.0609001	0.197239	0.0772363	0.126805	0.0306754	0.0484532	0.155839	0.235865	0.0118043	0.0864697	0.148496	0.323341	0.171022	0.101155	0.119336	0.171882	0.0155906	0.0717961	0.0306615	0.510381
Bacteria	Proteobacteria	Alphaproteobacteria	Sphingomonadales	Sphingomonadaceae	Novosphingobium	0.156873	0.313746	0.176956	0.13679	0	0	0	0	0	0.179116	0.173471	0.0942008	0.250907	0.489931	0.0661019	0.120427	0.0757751	0.32069	0.170349	0.154461	0.168457	0.0966001	0.187498	0.172026	0.111278	0.0306754	0.09877	0.0389598	0.0381877	0.480041	0.363173	0.0677348	0.0381722	0.224143	0.097606	0.112885	0.0186378	0.232127	0.12684	0.163528	0.0571627
Bacteria	Acidobacteria	Acidobacteria_Gp10	Gp10	Gp10	Gp10	0.142516	0.285032	0.208829	0.0762031	0	1	1	0	0	0.0164495	0.0122163	0.0942008	0.116759	0.585918	0.0269304	0.00437915	0.0568313	0.13023	0.020966	0.00266312	0.0147399	0.1092	1.94317	0.126387	0.0802236	0.0191721	0.266493	0.0194799	0	0.121978	0.412893	0.0182363	0.0179634	0.0285037	0.0532396	0.0161264	0.0144961	0.0606302	0.0622233	0.0996499	0.0081661
Bacteria	Actinobacteria	Actinobacteria	Actinomycetales	Micromonosporaceae	Micromonospora	0.134797	0.269595	0.137515	0.13208	0	0	0	0	0	0.012794	0.0904004	0.141301	0.0397476	0.259964	0.022034	0.0240853	0.0757751	0.769982	0.152004	0.0772304	0.157928	0.0315	0.0900967	0.154473	0.100926	0.0249238	0.0503168	0.0316548	0.047173	0.749572	0.453966	0.0651296	0.0246997	0.155475	0.0212959	0.090308	0.0248504	0.218269	0.0478641	0.0689884	0.038789
Bacteria	Proteobacteria	Betaproteobacteria	Methylophilales	Methylophilaceae	Methylophilus	0.131208	0.262415	0.144107	0.118308	0	0	0	0	0	0.275986	0.178358	0.141301	0.116759	0.169976	0.0734466	0.199251	0.136816	0.15302	0.369526	0.0932091	0.0610655	0.0798001	0.133927	0.0456397	0.0776357	0.15146	0.266493	0.124184	0.033695	0.145586	0.170778	0.0625244	0.00449085	0.143814	0.161494	0.190292	0.0786929	0.142048	0.117267	0.061323	0.038789
Bacteria	Verrucomicrobia	Verrucomicrobiae	Verrucomicrobiales	Verrucomicrobiaceae	Prosthecobacter	0.122095	0.244189	0.12488	0.119309	0	0	0	0	0	0.0767642	0.0757409	0.0706506	0.11179	0.191973	0.105273	0.1051	0.0905092	0.214879	0.259454	0.0106525	0.101074	0.0525001	0.404217	0.0912793	0.03623	0.0862747	0.367126	0.0535697	0.020217	0.147554	0.283188	0.0573141	0.0673627	0.159362	0.0816341	0.067731	0.0414173	0.176694	0.217782	0.040882	0.0408305
Bacteria	Firmicutes	Bacilli	Bacillales	Bacillaceae_1	Bacillus	0.106011	0.212022	0.119331	0.0926914	0	0	0	0	0	0.146218	0.122163	0.170739	0.104337	0.201972	0.0954806	0.0853934	0.0399924	0.177438	0.052415	0.133156	0.197936	0.0903001	0.0779214	0.0947901	0.119041	0.162963	0.216176	0.0608746	0.0584047	0.0727931	0.103764	0.0677348	0.089817	0.0621899	0.106479	0.0870827	0.0434882	0.095276	0.11966	0.0689884	0.0673703
Bacteria	Actinobacteria	Actinobacteria	Actinomycetales	Micromonosporaceae	Actinoplanes	0.10359	0.207179	0.131191	0.0759886	0	0	0	0	0	0.0201049	0.0268758	0.0529879	0.131664	0.325954	0.0587573	0.0481706	0.109453	0.236041	0.17559	0.226365	0.229522	0.0147	0.170453	0.14043	0.131981	0.0632681	0.128587	0.0560047	0.053912	0.0629562	0.175101	0.0338674	0.058381	0.0401643	0.0319438	0.125786	0.0289921	0.185355	0.0167524	0.0792089	0.0755364
Bacteria	Actinobacteria	Actinobacteria	Acidimicrobiales	Iamiaceae	Iamia	0.100108	0.200215	0.0798161	0.120399	0	0	0	0	0	0.0310712	0.0561949	0.0353253	0.0720425	0.169976	0.0538608	0.0744455	0.0357827	0.0651148	0.214902	0.00532623	0.0273742	0.0168	0.282465	0.105322	0.0310543	0.0460132	0.478941	0.0146099	0.0494193	0.112141	0.263732	0.0364726	0.0179634	0.141223	0.10293	0.0838574	0.0207087	0.0588979	0.404451	0.0766538	0.0183737
Bacteria	Bacteroidetes	Cytophagia	Cytophagales	Cytophagaceae	Dyadobacter	0.0981226	0.196245	0.144247	0.0519978	0	0	0	0	0	0.0694533	0.0732977	0.105976	0.161475	0.115984	0.22034	0.116047	0.0442022	0.187205	0.214902	0.109188	0.0884397	0.1806	0.394477	0.172026	0.054345	0.00766886	0.0838613	0.0243499	0.040434	0.0491845	0.0713375	0.0312622	0.0538902	0.0518249	0.0212959	0.0354781	0.0372756	0.126457	0.160345	0.0332166	0.00408305
Bacteria	Proteobacteria	Alphaproteobacteria	Caulobacterales	Caulobacteraceae	Brevundimonas	0.0966015	0.193203	0.109289	0.0839135	0	0	0	0	0	0.0530039	0.141709	0.229614	0.0645899	0.0679905	0.0538608	0.0832038	0.261003	0.151392	0.180832	0.0319574	0.0315856	0.0336	0.114447	0.182559	0.0672843	0.0325926	0.111815	0.112009	0.006739	0.243955	0.14916	0.0468933	0.0134725	0.0608942	0.0940567	0.0999839	0.0724803	0.0640948	0.129233	0.0766538	0.0285813
Bacteria	Bacteroidetes	Cytophagia	Cytophagales	Chryseolinea	Chryseolinea	0.0932486	0.186497	0.060518	0.125979	0	0	0	0	0	0.0274158	0.0244326	0.0529879	0.0521687	0.187974	0.0734466	0.0131374	0.0378876	0.074882	0.041932	0.023968	0.0463255	0.0693001	0.0803565	0.0947901	0.0672843	0.299085	0.616847	0.0852245	0.0112317	0.0550867	0.270218	0.0130259	0.00673627	0.101059	0.127775	0.0258023	0.0103543	0.103937	0.210602	0.0664333	0.0122491
Bacteria	Proteobacteria	Gammaproteobacteria	Xanthomonadales	Xanthomonadaceae	Luteimonas	0.0850343	0.170069	0.110942	0.0591267	0	0	0	0	0	0.0219326	1.2314	0.0765381	0.0347792	0.0299958	0.0538608	0.0197062	0.0442022	0.061859	0.0183453	0.045273	0.0189514	0.0231	0.0243505	0.0526611	0.018115	0.00575164	0.0577712	0.0219149	0.00224633	0.00786952	0.131866	0.0312622	0.0314359	0.0518249	0.168592	0.0354781	0.267142	0.00692917	0.0789757	0.0102205	0.0367474
Bacteria	Actinobacteria	Actinobacteria	Actinomycetales	Glycomycetaceae	Glycomyces	0.083911	0.167822	0.0510348	0.116787	4	0	4	0	1	0	0.141709	0.00588755	0.00745268	0.0459936	0.044068	0.0744455	0	0.120462	0.0786225	0.229028	0.0126342	0.0252	0	0	0.0310543	0.0555992	0.247857	0.150969	0.0381877	0.0137717	0.0108087	0.0260518	0.21107	0.277263	0.221832	0.0645057	0.399677	0.00519687	0.0717961	0.00255513	0.0714534
Bacteria	Bacteroidetes	Cytophagia	Cytophagales	Flammeovirgaceae	Marinoscillum	0.0815651	0.16313	0.0847693	0.0783609	0	1	1	0	0	0.012794	0.0171028	0.253165	0.0099369	0.0699902	0.0758948	0.0503602	0.338883	0.0879049	0.233247	0.0133156	0.00421141	0.00630001	0.129057	0.0386182	0.0155271	0.124619	0.0819978	0.0170449	0.00224633	0.114108	0.276703	0.0521037	0	0.0414599	0.126	0.00322529	0.0911181	0.0692917	0.0311116	0.173749	0.0489966
Bacteria	Proteobacteria	Alphaproteobacteria	Sphingomonadales	Sphingomonadaceae	Sphingobium	0.0802972	0.160594	0.101697	0.0588976	0	1	1	0	0	0.275986	0.0635246	0.0588755	0.0844637	0.175975	0.181168	0.120427	0.0294681	0.0911607	0.052415	0.0266312	0.0421141	0.1134	0.0925317	0.0947901	0.124217	0.0939435	0.0577712	0.00486997	0.033695	0.0491845	0.121058	0.0416829	0.0246997	0.0816242	0.0993806	0.022577	0	0.124725	0.035898	0.143087	0.0081661
Bacteria	Proteobacteria	Alphaproteobacteria	Caulobacterales	Caulobacteraceae	Asticcacaulis	0.0755509	0.151102	0.119477	0.031625	0	2	2	1	0	0.0091386	0.241882	0.100088	0.116759	0.0319955	0.0709984	0.0569289	0.0357827	0.444408	0.0235868	0.154461	0.134765	0.0882001	0.231329	0.129897	0.0414057	0.00191721	0.0559076	0.00486997	0	0.131815	0.0691757	0.0521037	0	0.0323906	0.0603382	0.00322529	0.0062126	0.0554333	0.023932	0.00255513	0.00612457
Bacteria	Proteobacteria	Alphaproteobacteria	Rhizobiales	Phyllobacteriaceae	Mesorhizobium	0.0727717	0.145543	0.0717978	0.0737457	0	0	0	0	0	0.0511761	0.124606	0.0765381	0.0695583	0.0379947	0.0318269	0.1051	0.0252584	0.193716	0.0576565	0.0612517	0.0673826	0.0357	0.107142	0.0702149	0.0336422	0.026841	0.100634	0.0170449	0.0292023	0.159358	0.203204	0.0781555	0.0359268	0.106241	0.0763101	0.0548299	0.0103543	0.0744885	0.0694029	0.107315	0.0306229
Bacteria	Proteobacteria	Alphaproteobacteria	Rhodospirillales	Rhodospirillaceae	Thalassobaculum	0.0724707	0.144941	0.0449408	0.100001	0	1	1	0	0	0.0146218	0.0390921	0.0706506	0.0472003	0.0319955	0.0465162	0.0131374	0.0126292	0.0276738	0.0602773	0.00266312	0.050537	0.0294	0.0730514	0.0702149	0.129393	0.128453	0.363399	0.0438297	0	0.110173	0.159969	0.0521037	0.0336814	0.10365	0.236029	0.00322529	0.0227795	0.0935437	0.0933349	0.135422	0.0204152
Bacteria	Proteobacteria	Alphaproteobacteria	Rhizobiales	Rhizobiaceae	Neorhizobium	0.0709902	0.14198	0.117207	0.024773	0	0	0	0	0	0.20836	0.0635246	0.141301	0.0869479	0.0799888	0.0979288	0.133564	0.0442022	0.118834	0.230626	0.133156	0.0631712	0.0126	0.277595	0.0877686	0.0957507	0.0172549	0.00559076	0.0194799	0.0516657	0.0196738	0.0259409	0.0234467	0.0202088	0.0285037	0.0230705	0.0161264	0.0103543	0.0398427	0.0502573	0.0306615	0.0142907
Bacteria	Proteobacteria	Alphaproteobacteria	Sphingomonadales	Sphingomonadaceae	Rhizorhapis	0.0693398	0.13868	0.121411	0.0172683	0	0	0	0	0	0.361888	0.0708544	0.0471004	0.0173896	0.0199972	1.0968	0.0722559	0.0168389	0.0455803	0.0550358	0.0266312	0.0294799	0.0273	0.0121752	0.00702149	0.03623	0.00958607	0.031681	0.00243499	0.0112317	0.0137717	0.0281026	0.00781555	0.00449085	0.02073	0.0532396	0.0193517	0.0124252	0.0242521	0.0167524	0.0102205	0.0102076
Bacteria	Proteobacteria	Betaproteobacteria	Burkholderiales	Comamonadaceae	Variovorax	0.0675936	0.135187	0.0938417	0.0413455	0	0	0	0	0	0.129768	0.0659679	0.0294377	0.0844637	0.161977	0.129756	0.124806	0.145236	0.180693	0.0681395	0.0559254	0.0610655	0.0168	0.0949668	0.0877686	0.0646964	0.0153377	0.0652255	0.00486997	0.087607	0.0354129	0.067014	0.0234467	0.0202088	0.0570074	0.0301691	0.0483793	0.00828346	0.0779531	0.0598301	0.0383269	0.0224568
Bacteria	Actinobacteria	Actinobacteria	Actinomycetales	Cryptosporangiaceae	Jatrophihabitans	0.0674363	0.134873	0.125669	0.00920363	1	11	12	1	0	0	0.0439786	0.100088	0.365181	0.0099986	0.00979288	0.00218957	0.00210486	0.548592	0.00786225	0.101198	0.286376	0.0609001	0.0243505	0.4248	0.0232907	0	0.00372717	0	0	0.0334455	0.0734992	0.0312622	0	0	0.00532396	0	0	0	0	0	0
Bacteria	Proteobacteria	Alphaproteobacteria	Rhizobiales	Bradyrhizobiaceae	Bosea	0.0655162	0.131032	0.0791802	0.0518522	0	0	0	0	0	0.266847	0.0610814	0.0765381	0.0422318	0.0299958	0.0930324	0.181735	0.0526216	0.0634869	0.0576565	0.0505992	0.0463255	0.0252	0.109577	0.0737256	0.03623	0.0306754	0.076407	0.0389598	0.0853606	0.0236086	0.0216174	0.0468933	0.0493993	0.0246168	0.0585636	0.045154	0.045559	0.08315	0.122053	0.0306615	0.0469551
Bacteria	Proteobacteria	Gammaproteobacteria	Xanthomonadales	Xanthomonadaceae	Dokdonella	0.0645198	0.12904	0.0410088	0.0880308	4	0	4	0	1	0.0603147	0	0	0	0.13998	0	0.0109479	0.00420973	0.0993	0.010483	0.00798935	0.237945	0.0105	0.0267855	0.014043	0.0336422	0.19939	0.0782706	0.0146099	0.00224633	0.116075	0.0540435	0.0468933	0.0336814	0.235803	0.101155	0.0290276	0.0372756	0.0658271	0.208209	0.163528	0.0224568
Bacteria	Verrucomicrobia	Spartobacteria	Terrimicrobium	Terrimicrobium	Terrimicrobium	0.0639096	0.127819	0.0926218	0.0351974	1	0	1	0	0	0.00731088	0.0171028	0.123639	0.099369	0.737897	0.078343	0.00656872	0.0694605	0.0797656	0.0288283	0	0.086334	0.0693001	0.0170453	0.0351074	0.0258786	0.00958607	0.0409989	0.00243499	0.0179707	0.0314781	0.0194557	0.028657	0.0493993	0.0531205	0.0993806	0.0322529	0.0289921	0.0207875	0.0622233	0.0562128	0.0102076
Bacteria	Proteobacteria	Gammaproteobacteria	Xanthomonadales	Xanthomonadaceae	Lysobacter	0.0603219	0.120644	0.0479618	0.072682	2	1	3	0	1	0.0164495	0.0439786	0.0471004	0.0298107	0.00199972	0.0244822	0.0218957	0.0252584	0	0.0262075	0.479361	0	0.0021	0.0243505	0.014043	0.0103514	0.222397	0.00745434	0.255674	0	0.0118043	0.0151322	0.00781555	0.015718	0.0984673	0.110029	0.0870827	0.124252	0.0658271	0.0717961	0.040882	0.0285813
Bacteria	Actinobacteria	Actinobacteria	Solirubrobacterales	Solirubrobacteraceae	Solirubrobacter	0.058653	0.117306	0.076211	0.041095	0	0	0	0	0	0.0274158	0.0122163	0.117751	0.0397476	0.163977	0.0171375	0.00875829	0.00210486	0.200228	0.0812433	0.0159787	0.0652769	0.0462	0.138798	0.228198	0.054345	0.00383443	0.0447261	0.00730496	0.00224633	0.0531193	0.14916	0.00521037	0.00224542	0.0233212	0.0496903	0.045154	0.00207087	0.155906	0.0741893	0.0332166	0.00612457
Bacteria	Actinobacteria	Actinobacteria	Actinomycetales	Microbacteriaceae	Humibacter	0.0549429	0.109886	0.105759	0.00412685	1	8	9	1	0	0.00365544	0.178358	0.153076	0.283202	0.00199972	0	0.0284645	0.031573	0.239297	0.00786225	0.0772304	0.149505	0.00840001	0.0900967	0.372139	0.0672843	0.00191721	0.0186359	0	0.00224633	0.0216412	0.0108087	0	0	0	0.00177465	0.00645057	0	0	0	0.00255513	0
Bacteria	Proteobacteria	Alphaproteobacteria	Rhizobiales	Rhodobiaceae	Methyloligella	0.0527567	0.105513	0.0931088	0.0124045	1	8	9	1	0	0.00548316	0.129493	0.223727	0.186317	0.119983	0	0.00437915	0.0294681	0.398828	0.00262075	0.0399467	0.0589598	0.0336	0.0608761	0.165005	0.0310543	0	0.0652255	0.0243499	0	0.0275433	0.0259409	0.00781555	0	0.0285037	0.00887327	0	0	0	0	0.0102205	0
Bacteria	Proteobacteria	Gammaproteobacteria	Xanthomonadales	Xanthomonadaceae	Arenimonas	0.0523577	0.104715	0.0304343	0.0742812	0	0	0	0	0	0.0219326	0.109946	0.0294377	0.0198738	0.035995	0.0269304	0.0700663	0.0252584	0.0341853	0.0497943	0.00798935	0.0189514	0.0105	0.00243505	0.0210645	0.00258786	0.101612	0.0857249	0.0681796	0.00449267	0.0196738	0.0907931	0.0234467	0.0179634	0.0181387	0.0851834	0.0290276	0.366543	0.00346458	0.0598301	0.0511025	0.163322
Bacteria	Bacteroidetes	Flavobacteriia	Flavobacteriales	Cryomorphaceae	Fluviicola	0.0475716	0.0951431	0.0505446	0.0445986	0	0	0	0	0	0.0182772	0.0561949	0.0235502	0.101853	0.0219969	0.0244822	0.0109479	0.0105243	0.0553476	0.062898	0.0133156	0.130554	0.0399	0.0462659	0.014043	0.178562	0.0517648	0.031681	0.0146099	0.00224633	0.041315	0.0259409	0.0521037	0.0718536	0.0297993	0.138423	0.0161264	0.0372756	0.0433073	0.0478641	0.0357718	0.0734949
Bacteria	Chloroflexi	Caldilineae	Caldilineales	Caldilineaceae	Litorilinea	0.0475021	0.0950041	0.0278294	0.0671747	1	0	1	0	0	0.0164495	0.00488651	0.0706506	0.0472003	0.063991	0.00979288	0.0109479	0	0.0293016	0.031449	0.00266312	0.0105285	0.00630001	0.0633112	0.0596826	0.018115	0.0230066	0.301901	0.0170449	0.00449267	0.106239	0.224821	0.0338674	0.015718	0.0336862	0.0745355	0.00967586	0.00414173	0.0987406	0.0574369	0.061323	0.0081661
Bacteria	Acidobacteria	Acidobacteria_Gp16	Gp16	Gp16	Gp16	0.0468481	0.0936963	0.0397826	0.0539137	0	0	0	0	0	0.0438653	0.019546	0.0353253	0.0447161	0.0259964	0.0146893	0.0437915	0.0589362	0.0439525	0.0812433	0.0426099	0.0168457	0.0147	0.0462659	0.0807471	0.0232907	0.0364271	0.0652255	0.0146099	0.0247097	0.0491845	0.058367	0.0338674	0.0538902	0.0725548	0.0692115	0.122561	0.0352047	0.0259844	0.0526505	0.127756	0.0204152
Bacteria	Proteobacteria	Deltaproteobacteria	Myxococcales	Sandaracinaceae	Sandaracinus	0.0456672	0.0913344	0.0515771	0.0397573	0	0	0	0	0	0.0274158	0.0390921	0.0529879	0.139117	0.0779891	0.0122411	0.0284645	0.0147341	0.0537197	0.0760018	0.0292943	0.071594	0.0147	0.0925317	0.0772363	0.018115	0.00958607	0.134178	0.0146099	0.006739	0.0688583	0.067014	0.0234467	0.0314359	0.010365	0.0727608	0.0129011	0.0144961	0.0329135	0.0694029	0.0306615	0.0367474
Bacteria	Bacteroidetes	Sphingobacteriia	Sphingobacteriales	Sphingobacteriaceae	Pedobacter	0.0448706	0.0897412	0.0496849	0.0400563	0	0	0	0	0	0.0274158	0.0610814	0.0294377	0.0322949	0.0579919	0.0636537	0.0218957	0.0126292	0.187205	0.0576565	0.0479361	0.0315856	0.0231	0.0462659	0.0456397	0.0491693	0.0306754	0.102497	0.0194799	0.006739	0.155423	0.0410731	0.0260518	0.0112271	0.0336862	0.0248452	0.0322529	0.0124252	0.0173229	0.0909417	0.0178859	0.0183737
Bacteria	Actinobacteria	Actinobacteria	Solirubrobacterales	Conexibacteraceae	Conexibacter	0.0443786	0.0887571	0.06653	0.0222271	1	2	3	1	0	0.0201049	0.0415353	0.0117751	0.00745268	0.101986	0.00244822	0	0.00841946	0.349992	0.041932	0.0665779	0.246368	0.0231	0.0365257	0.0596826	0.0465814	0.00575164	0.0167723	0.00243499	0	0.0216412	0.170778	0.00521037	0.00224542	0.00129562	0.0248452	0.00967586	0	0.0450396	0.0167524	0.0127756	0.0204152
Bacteria	Proteobacteria	Alphaproteobacteria	Rhodospirillales	Reyranella	Reyranella	0.0438776	0.0877552	0.0506029	0.0371523	0	0	0	0	0	0.0347267	0.019546	0.0529879	0.0173896	0.0919871	0.0367233	0.015327	0.0378876	0.136741	0.0393113	0.045273	0.0231628	0.0378	0.0925317	0.0842578	0.0439936	0.0172549	0.0559076	0.00973994	0.0157243	0.0649236	0.0864697	0.0494985	0.00449085	0.0142518	0.0372677	0.0709563	0.00414173	0.0658271	0.0622233	0.0255513	0.0102076
Bacteria	Proteobacteria	Betaproteobacteria	Burkholderiales	Burkholderiaceae	Burkholderia	0.0398067	0.0796134	0.0729909	0.00662247	2	5	7	0	0	0.00365544	0.0122163	0.0353253	0.0149054	0.0399944	0	0.00218957	0	0.110695	0.00262075	0.00266312	0.0168457	0.021	0.0365257	0.786406	0.0828114	0.00191721	0.0186359	0.00243499	0.00224633	0.0098369	0.0108087	0.0156311	0	0.00129562	0.00354931	0.00322529	0	0.0363781	0	0	0
Bacteria	Verrucomicrobia	Opitutae	Puniceicoccales	Puniceicoccaceae	Pelagicoccus	0.039452	0.0789039	0.0275557	0.0513482	2	2	4	0	0	0.0109663	0.0830707	0	0	0.0299958	0.0293786	0.0284645	0.00631459	0.024418	0.0183453	0.0106525	0.0400084	0.0399	0.0681813	0.0175537	0.0336422	0.0191721	0.19754	0.0219149	0	0.0904995	0.211851	0.0937866	0.0112271	0.0608942	0.0958313	0	0.00207087	0.00519687	0.0023932	0.00511025	0.00408305
Bacteria	Proteobacteria	Betaproteobacteria	Burkholderiales	Oxalobacteraceae	Herminiimonas	0.0386504	0.0773007	0.0317759	0.0455248	0	0	0	0	0	0.0109663	0.0928437	0.0235502	0.0273265	0.0239966	0.00734466	0.0591185	0.0105243	0.0634869	0.0131038	0.0346205	0.0126342	0.042	0.0170453	0.0491504	0.0207029	0.0249238	0.0931793	0.0365248	0.006739	0.0314781	0.075661	0.0599192	0.0449085	0.0427555	0.117127	0.0516046	0.0144961	0.0311812	0.0406845	0.040882	0.0163322
Bacteria	Proteobacteria	Alphaproteobacteria	Sphingomonadales	Sphingomonadaceae	Sphingopyxis	0.0369181	0.0738362	0.0394295	0.0344067	0	0	0	0	0	0.0475207	0.0879572	0.0117751	0.0198738	0.0379947	0.0391715	0.118237	0.0294681	0.0293016	0.0445528	0.0106525	0.0294799	0.0168	0.0121752	0.0596826	0.03623	0.00575164	0.0596347	0.0170449	0.0157243	0.0688583	0.0432348	0.0416829	0.0202088	0.0272081	0.0248452	0.0580552	0.0186378	0.0155906	0.0957281	0.0178859	0.0204152
Bacteria	Bacteroidetes	Cytophagia	Cytophagales	Flammeovirgaceae	Reichenbachiella	0.0303939	0.0607878	0	0.0607878	16	4	20	0	0	0	0	0	0	0	0	0	0	0	0	0	0	0	0	0	0	0	0.0130451	0	0	0.259694	0.159969	0.00260518	0.00449085	0.095876	0.236029	0.0161264	0.062126	0.0433073	0.011966	0	0.0673703
Bacteria	Verrucomicrobia	Spartobacteria	Spartobacteria	Spartobacteria	Spartobacteria	0.0294421	0.0588842	0.0270798	0.0318044	0	1	1	0	0	0.0219326	0.0171028	0.0176626	0.0124211	0.0199972	0.0122411	0.030654	0.00420973	0.0260459	0.0602773	0.045273	0.0126342	0.0273	0.0584411	0.0386182	0.0284664	0.00958607	0.0279538	0.00486997	0.00898533	0.0531193	0.116734	0.0234467	0.00224542	0.00906935	0.0159719	0.0967586	0	0.0467719	0.0550437	0.0281064	0.0102076
Bacteria	Bacteroidetes	Flavobacteriia	Flavobacteriales	Flavobacteriaceae	Muricauda	0.0279288	0.0558576	0.00677141	0.0490862	7	4	11	0	0	0.0347267	0.0342056	0	0	0.00199972	0.00734466	0.00218957	0.00210486	0	0.0183453	0.00532623	0	0.0021	0	0	0	0.00191721	0.149087	0	0	0	0.00648522	0.00260518	0.0291905	0.010365	0.110029	0.0129011	0.252646	0	0.0885485	0.107315	0.0142907
Bacteria	Actinobacteria	Actinobacteria	Acidimicrobiales	Acidimicrobiaceae	Ilumatobacter	0.0269091	0.0538181	0.0170019	0.0368162	1	0	1	0	0	0.00731088	0.0122163	0.0117751	0.0099369	0.00199972	0.0146893	0.0218957	0.0126292	0.0293016	0.0262075	0.00798935	0.0231628	0.021	0.0438308	0.0280859	0	0.0325926	0.167723	0.0121749	0.00898533	0.0334455	0.103764	0.00521037	0.0112271	0.0181387	0.0408171	0.00967586	0.0062126	0.0398427	0.035898	0.0511025	0.0122491
Bacteria	Proteobacteria	Deltaproteobacteria	Myxococcales	Labilitrichaceae	Labilithrix	0.026213	0.052426	0.0270028	0.0254232	2	1	3	0	1	0.012794	0.0219893	0	0.0472003	0.0539924	0.00489644	0.0372227	0.0673557	0.0325574	0.0576565	0	0.0105285	0.0042	0.0389607	0.0245752	0.018115	0.0230066	0.169586	0.00730496	0.00449267	0.0196738	0.0389113	0.0104207	0.00449085	0.00647811	0.0212959	0	0.0124252	0.0346458	0.0167524	0.0229961	0.0142907
Bacteria	Proteobacteria	Deltaproteobacteria	Myxococcales	Nannocystaceae	Nannocystis	0.0231034	0.0462068	0.0278964	0.0183104	0	2	2	1	0	0.0109663	0.0171028	0.0412128	0.00745268	0.0299958	0.00244822	0.030654	0.00420973	0.110695	0.0340698	0.0106525	0.0168457	0.00840001	0.0852266	0.0105322	0.0258786	0.00191721	0.00745434	0.00730496	0	0.0590214	0.0994401	0.00521037	0.00224542	0.0233212	0.00709862	0.00967586	0	0.012126	0.023932	0.0178859	0.0163322
Bacteria	Proteobacteria	Gammaproteobacteria	Chromatiales	Chromatiaceae	Rheinheimera	0.0216682	0.0433364	0.0248019	0.0185346	0	0	0	0	0	0.0109663	0.0146595	0.00588755	0.0099369	0.0119983	0.0489644	0.00218957	0.00631459	0.0586033	0.128417	0.00798935	0.0168457	0.0105	0.0267855	0.0315967	0.00517572	0.00766886	0.0354081	0.0121749	0.006739	0.025576	0.0389113	0.0208415	0.015718	0.02073	0.0159719	0.00322529	0.00414173	0.00692917	0.0717961	0.00255513	0.0081661
Bacteria	Proteobacteria	Betaproteobacteria	Burkholderiales	Comamonadaceae	Ramlibacter	0.0215703	0.0431405	0.0165037	0.0266368	5	0	5	0	1	0	0	0	0.0198738	0.0159978	0.0171375	0	0.0126292	0.013023	0	0.00266312	0.00421141	0.1092	0.0292205	0.0245752	0.0155271	0.0594337	0.00559076	0.0146099	0.00224633	0.00786952	0.0281026	0.00260518	0.00224542	0.0881023	0.0212959	0.103209	0.031063	0.00346458	0.00478641	0.0127756	0.038789
Bacteria	Actinobacteria	Actinobacteria	Actinomycetales	Cellulomonadaceae	Cellulomonas	0.0205187	0.0410373	0.0191604	0.0218769	0	1	1	0	0	0.0146218	0.0171028	0.0529879	0.0099369	0.0399944	0.0465162	0.00875829	0.00420973	0.0472082	0.0052415	0.00266312	0.0147399	0.00630001	0.00487009	0.0210645	0.0103514	0.00958607	0.0521804	0.00973994	0.00224633	0.0236086	0.0367496	0.028657	0.00224542	0.00777373	0.0390424	0.022577	0.0144961	0.0519687	0.0287184	0.020441	0
Bacteria	Proteobacteria	Betaproteobacteria	Burkholderiales	Burkholderiales_incertae_sedis	Piscinibacter	0.0200532	0.0401064	0.0205262	0.0195802	1	1	2	0	0	0.00365544	0.00244326	0.0117751	0.0124211	0.0779891	0.00489644	0	0.0189438	0.013023	0.00786225	0.00266312	0.00210571	0.042	0.0413958	0.00702149	0.0802236	0.0575164	0.0260902	0.00243499	0.00224633	0.0098369	0.0367496	0.00260518	0.0089817	0.00388687	0.0425917	0	0.0207087	0.00692917	0.0191456	0.0511025	0.0224568
Bacteria	Proteobacteria	Deltaproteobacteria	Bdellovibrionales	Bacteriovoracaceae	Peredibacter	0.0192859	0.0385718	0.0249355	0.0136363	0	1	1	0	0	0.00548316	0.0219893	0.0412128	0.0322949	0.0339952	0.00734466	0.015327	0.0189438	0.0520918	0.010483	0.0106525	0.0694883	0.0147	0.00730514	0.0421289	0.0155271	0.00383443	0.031681	0.00243499	0.00224633	0.0098369	0.00216174	0.028657	0.0179634	0.0220256	0.0212959	0	0.0062126	0.0259844	0.023932	0.00766538	0.0122491
Bacteria	Proteobacteria	Deltaproteobacteria	Bdellovibrionales	Bdellovibrionaceae	Bdellovibrio	0.0188584	0.0377168	0.0185219	0.0191949	0	1	1	0	0	0.00731088	0.019546	0.00588755	0.0124211	0.0099986	0.0269304	0.0437915	0.0294681	0.00651148	0.0471735	0.00266312	0.0105285	0.0021	0.0511359	0.0105322	0.0103514	0.00958607	0.0782706	0.0243499	0.00224633	0.0196738	0.0259409	0.0156311	0.015718	0.00906935	0.0177465	0	0.0248504	0.00346458	0.0335048	0.0127756	0.0142907
Bacteria	Bacteroidetes	Sphingobacteriia	Sphingobacteriales	Chitinophagaceae	Terrimonas	0.0187869	0.0375739	0.0245992	0.0129747	0	4	4	1	0	0.0182772	0.00488651	0.0117751	0.0124211	0.0159978	0.0146893	0.0109479	0.0252584	0.0569754	0.0262075	0.00532623	0.0315856	0.0189	0.0608761	0.0561719	0.0232907	0	0.0801342	0	0.00898533	0.0236086	0.0259409	0.00260518	0.0134725	0.0142518	0.00354931	0.00967586	0	0.00692917	0.0143592	0	0.00408305
Bacteria	Proteobacteria	Deltaproteobacteria	Bdellovibrionales	Bdellovibrionaceae	Vampirovibrio	0.0171178	0.0342355	0.0281451	0.00609045	1	5	6	1	0	0.0237603	0.00244326	0.0294377	0.00745268	0.0219969	0	0.0328436	0.0126292	0.037441	0.0052415	0.00266312	0.00421141	0.00840001	0.00730514	0.101812	0.152684	0.00575164	0.0111815	0.00486997	0.00898533	0.00393476	0	0.0182363	0	0.00129562	0	0	0.00828346	0	0.00478641	0.00766538	0.0224568
Bacteria	Proteobacteria	Alphaproteobacteria	Rhizobiales	Xanthobacteraceae	Ancylobacter	0.0166931	0.0333862	0.0229162	0.01047	0	1	1	0	0	0.00365544	0.00977302	0.00588755	0.0198738	0.00799888	0.0881359	0.0372227	0.0231535	0.0260459	0.0235868	0.0106525	0.0126342	0.00840001	0.0146103	0.0491504	0.0258786	0.0115033	0.0130451	0.00730496	0.00449267	0	0.00432348	0.00260518	0.0538902	0.00388687	0.0177465	0.0193517	0.00207087	0.00173229	0.00717961	0.0102205	0.0081661
Bacteria	Proteobacteria	Alphaproteobacteria	Rhizobiales	Rhodobiaceae	Parvibaculum	0.0160413	0.0320827	0.0120205	0.0200622	2	1	3	0	1	0.0109663	0.0244326	0.0294377	0.00496845	0.0119983	0	0.00656872	0.00210486	0.0260459	0.0157245	0.00798935	0.00842283	0.0042	0.0219154	0.0175537	0	0.00766886	0.0204994	0.00243499	0	0.0511519	0.0518818	0.0416829	0.00449085	0.0129562	0.0319438	0.00645057	0.00828346	0.0381104	0.00717961	0.0178859	0.0183737
Bacteria	Bacteroidetes	Cytophagia	Cytophagales	Cyclobacteriaceae	Algoriphagus	0.0158365	0.0316731	0.0164946	0.0151784	2	2	4	0	0	0.00548316	0.0293191	0.0353253	0.0099369	0.00799888	0.00244822	0.0197062	0	0.0683705	0.00786225	0.0186418	0.0315856	0.0021	0	0.00702149	0.018115	0.00766886	0.00745434	0.0730496	0.0112317	0.00590214	0	0.00521037	0.00673627	0.0544161	0.0141972	0.0129011	0.0331338	0.00173229	0.00717961	0	0.00204152
Bacteria	Bacteroidetes	Sphingobacteriia	Sphingobacteriales	Chitinophagaceae	Niabella	0.0155959	0.0311918	0.0201215	0.0110703	1	4	5	1	0	0.0274158	0.0586381	0.00588755	0.0173896	0	0.0758948	0.0240853	0.00210486	0.0309295	0.0131038	0.0186418	0.00631712	0.0021	0.00487009	0.00351074	0.0310543	0.00191721	0.0111815	0.00243499	0	0	0.00432348	0	0.058381	0.0116606	0.0354931	0.0193517	0.0207087	0.00519687	0.0023932	0	0.00408305
Bacteria	Proteobacteria	Betaproteobacteria	Burkholderiales	Comamonadaceae	Acidovorax	0.0153156	0.0306311	0.0207849	0.00984629	3	6	9	0	0	0.0986968	0	0	0.0099369	0.0459936	0.0171375	0.045981	0.0126292	0.0162787	0.00786225	0	0.00210571	0.0042	0.0438308	0.0175537	0.0103514	0	0.0130451	0	0	0.0216412	0.0259409	0.00260518	0.00224542	0.0220256	0.00709862	0	0	0.0433073	0.011966	0.00766538	0
Bacteria	Proteobacteria	Betaproteobacteria	Methylophilales	Methylophilaceae	Methylovorus	0.0150218	0.0300436	0.0228014	0.00724217	0	6	6	1	0	0.0182772	0.00977302	0.0824257	0.00745268	0.0159978	0.0146893	0.015327	0.0210486	0.0602312	0.00786225	0.0133156	0.00842283	0.0105	0.0438308	0.0175537	0.018115	0.0134205	0.0503168	0.00486997	0	0.00196738	0.0108087	0.00260518	0	0.00777373	0.0141972	0.00645057	0	0.00346458	0	0	0
Bacteria	Actinobacteria	Actinobacteria	Actinomycetales	Cryptosporangiaceae	Cryptosporangium	0.0149535	0.029907	0.0213629	0.00854404	0	7	7	1	0	0.0292435	0.00732977	0.00588755	0.0149054	0.00399944	0.00489644	0.0284645	0.0862994	0.00813935	0.031449	0.0372836	0.0105285	0.021	0.0194804	0.00702149	0.0258786	0.00766886	0.00559076	0.00243499	0.020217	0	0.00216174	0.00260518	0	0	0.0532396	0.0387034	0	0	0	0	0.00408305
Bacteria	Proteobacteria	Gammaproteobacteria	Oceanospirillales	Alcanivoracaceae	Alcanivorax	0.0132132	0.0264263	0.0246875	0.00173885	5	11	16	0	0	0	0.127049	0	0.0496845	0.00599916	0.0195858	0	0	0.0276738	0.0052415	0.0798935	0.035797	0.00840001	0.0146103	0.0210645	0	0	0.00559076	0	0	0	0.0108087	0	0	0.00259124	0.00709862	0	0	0.00173229	0	0	0
Bacteria	Proteobacteria	Betaproteobacteria	Burkholderiales	Comamonadaceae	Pseudorhodoferax	0.0131388	0.0262776	0.0185256	0.00775201	3	6	9	0	0	0.0274158	0.0171028	0.00588755	0.0372634	0.0159978	0.00244822	0.00437915	0.0652508	0.0211623	0.0655188	0.00266312	0	0.0021	0.0292205	0	0	0	0	0.00243499	0	0.00196738	0.00648522	0.0208415	0.00224542	0.037573	0	0.00322529	0	0.00346458	0.0406845	0.00511025	0
Bacteria	Proteobacteria	Alphaproteobacteria	Rhizobiales	Rhizobiaceae	Ensifer	0.0124245	0.024849	0.0112091	0.0136399	0	1	1	0	0	0.0109663	0.00244326	0.0117751	0.0124211	0.0159978	0.00734466	0.0197062	0.00420973	0.0211623	0.0183453	0.00266312	0.00631712	0.0105	0.0146103	0.0105322	0.0103514	0.00766886	0.022363	0.00486997	0	0.00786952	0.0410731	0.00521037	0.0269451	0.00518249	0.0195212	0.00645057	0.0103543	0.0103937	0.0263252	0.0178859	0.00612457
Bacteria	Proteobacteria	Alphaproteobacteria	Alphaproteobacteria_incertae_sedis	Rhizomicrobium	Rhizomicrobium	0.011954	0.023908	0.0216806	0.00222739	5	13	18	0	0	0	0.0146595	0	0.0298107	0.00599916	0	0	0.00210486	0.208367	0	0.0266312	0.035797	0.00630001	0.00243505	0.00702149	0.00776357	0	0	0	0	0.015739	0.0172939	0.00260518	0	0	0	0	0	0	0	0	0
Bacteria	Proteobacteria	Betaproteobacteria	Burkholderiales	Alcaligenaceae	Pusillimonas	0.0118565	0.0237129	0.0088829	0.01483	3	2	5	0	0	0.00731088	0.0610814	0.00588755	0	0.00399944	0.00244822	0.00218957	0.00210486	0.0211623	0	0.0133156	0	0.0042	0.00974018	0.00351074	0.00517572	0.00191721	0.0204994	0.0243499	0	0.0609888	0.0172939	0.0104207	0.0089817	0.0168431	0.0266198	0.00645057	0.00414173	0.0242521	0.011966	0.00255513	0
Bacteria	Bacteroidetes	Sphingobacteriia	Sphingobacteriales	Chitinophagaceae	Taibaiella	0.011706	0.0234119	0.0121684	0.0112435	1	4	5	1	0	0.0091386	0.00732977	0.0117751	0.0322949	0.00199972	0.0171375	0.00218957	0.00841946	0.00976721	0.0157245	0.00266312	0.00210571	0	0.0584411	0.0105322	0.00517572	0	0.0111815	0.0219149	0	0.0216412	0.0345879	0.0338674	0	0.00647811	0.00177465	0.0193517	0	0.0173229	0.00717961	0.00255513	0.00204152
Bacteria	Bacteroidetes	Sphingobacteriia	Sphingobacteriales	Chitinophagaceae	Ferruginibacter	0.0116897	0.0233794	0.0165796	0.00679979	1	4	5	1	0	0.00365544	0.00244326	0.0117751	0.0322949	0.0119983	0	0.00656872	0.0168389	0.0325574	0.0497943	0.00266312	0.00842283	0.0147	0.0584411	0.0105322	0.00258786	0.00383443	0.00186359	0	0.00449267	0.00393476	0.00864697	0.00521037	0	0.00259124	0	0	0.0165669	0.00173229	0.0430777	0.00255513	0.0142907
Bacteria	BRC1	BRC1	BRC1	BRC1	BRC1	0.0110724	0.0221449	0.00184811	0.0202967	8	8	16	0	0	0.00182772	0	0	0	0.00799888	0	0.00218957	0	0.00813935	0.00262075	0	0.00210571	0.0021	0	0	0.00258786	0.00575164	0.0875885	0	0	0.00196738	0.0518818	0.0104207	0	0	0.127775	0	0	0.00346458	0.035898	0	0
Bacteria	Actinobacteria	Actinobacteria	Actinomycetales	Microbacteriaceae	Agromyces	0.0109759	0.0219518	0.0210867	0.00086509	1	11	12	1	0	0.012794	0.00977302	0.0235502	0	0.0119983	0.00244822	0.00437915	0.00210486	0.12209	0.00262075	0.00266312	0.00842283	0.0546001	0.0633112	0.014043	0.00258786	0.00191721	0	0.00243499	0	0	0	0.00260518	0.00449085	0	0	0	0	0	0.0023932	0	0
Bacteria	Proteobacteria	Betaproteobacteria	Burkholderiales	Alcaligenaceae	Achromobacter	0.0109239	0.0218477	0.0094272	0.0124205	7	5	12	0	0	0.00182772	0.0122163	0	0.00745268	0.00199972	0.0587573	0.00218957	0.00420973	0.00976721	0.052415	0	0	0	0	0	0	0	0.00931793	0.0121749	0.00449267	0.0354129	0.00648522	0	0.0314359	0.0401643	0.00354931	0.0354781	0	0.00346458	0.0167524	0	0
Bacteria	Bacteroidetes	Cytophagia	Cytophagales	Cytophagaceae	Emticicia	0.0106021	0.0212042	0.010641	0.0105633	2	5	7	0	0	0.00548316	0	0.0117751	0.0099369	0.00599916	0.00734466	0.00437915	0.0189438	0.0179066	0	0.00266312	0.0105285	0.00630001	0.0462659	0.0175537	0.00517572	0.00575164	0.054044	0	0.00224633	0.0098369	0.0216174	0	0	0.00518249	0.0141972	0	0	0.00173229	0.0191456	0.0332166	0.00204152
Bacteria	Proteobacteria	Deltaproteobacteria	Myxococcales	Myxococcaceae	Myxococcus	0.0104845	0.0209691	0.0192796	0.00168945	6	12	18	0	0	0	0	0	0.0347792	0.0319955	0	0	0.046307	0.037441	0.0235868	0.00266312	0.0315856	0	0.00974018	0.0386182	0.0517572	0.00383443	0	0	0	0.00196738	0.0108087	0.0104207	0	0	0	0	0	0	0	0	0
Bacteria	Ignavibacteriae	Ignavibacteria	Ignavibacteriales	Ignavibacteriaceae	Ignavibacterium	0.0103766	0.0207532	0.00142942	0.0193238	12	8	20	0	0	0	0	0	0	0	0	0.00437915	0.00210486	0	0	0	0.00421141	0	0.0121752	0	0	0.0115033	0.169586	0.00730496	0	0.0098369	0.0237792	0	0	0	0.0816341	0	0.00207087	0.00346458	0	0	0
Bacteria	Bacteroidetes	Sphingobacteriia	Sphingobacteriales	Chitinophagaceae	Arachidicoccus	0.00980758	0.0196152	0.0116524	0.00796279	9	8	17	0	0	0	0.0561949	0.0471004	0	0	0	0.00875829	0	0.0211623	0	0.0159787	0.0294799	0	0	0	0.00776357	0.00191721	0.00931793	0	0	0.0491845	0.0367496	0.0104207	0.00449085	0	0.00887327	0.00645057	0	0	0	0	0
Bacteria	Actinobacteria	Actinobacteria	Actinomycetales	Nocardioidaceae	Kribbella	0.00947312	0.0189462	0.00646498	0.0124813	5	5	10	0	0	0.00182772	0.019546	0	0.0099369	0	0.0146893	0.00875829	0.00210486	0.00325574	0.0052415	0.00798935	0.00421141	0	0	0	0.0258786	0.00383443	0	0.0219149	0.0247097	0	0.00432348	0.00781555	0.0606265	0.0220256	0.00354931	0.0161264	0	0	0.0143592	0	0.0204152
Bacteria	Actinobacteria	Actinobacteria	Actinomycetales	Microbacteriaceae	Microbacterium	0.00883216	0.0176643	0.00912358	0.00854074	2	3	5	0	0	0.00182772	0	0.0176626	0.00745268	0.00799888	0.0122411	0.00218957	0.00210486	0.0162787	0.00786225	0.00532623	0.0105285	0.0126	0.0243505	0.0175537	0	0.00191721	0.0260902	0	0.00449267	0.0236086	0.0129704	0.00260518	0	0.0181387	0.00177465	0.00322529	0.00207087	0.0225198	0.00957281	0.00766538	0
Bacteria	Acidobacteria	Acidobacteria_Gp4	Aridibacter	Aridibacter	Aridibacter	0.00881675	0.0176335	0.0045406	0.0130929	6	3	9	0	0	0.00731088	0.0122163	0	0.00745268	0.00199972	0.0244822	0.00437915	0	0.00325574	0.0052415	0	0.00421141	0.0021	0	0	0	0.00383443	0.0130451	0.00243499	0.00449267	0.00590214	0.00432348	0	0.00224542	0	0.00177465	0	0.00207087	0.00173229	0.150772	0.0127756	0.00408305
Bacteria	Proteobacteria	Gammaproteobacteria	Xanthomonadales	Sinobacteraceae	Povalibacter	0.00860501	0.01721	0.00712259	0.0100874	4	4	8	0	0	0.00731088	0	0	0.00496845	0.0419941	0.00244822	0	0.0126292	0.00325574	0.00786225	0.00266312	0.00210571	0.00630001	0.00487009	0.0175537	0	0.00766886	0.0130451	0.00243499	0.006739	0.0472171	0.0324261	0.0156311	0	0.00647811	0.00532396	0.00645057	0	0.0155906	0.0023932	0	0
Bacteria	Actinobacteria	Actinobacteria	Actinomycetales	Nocardioidaceae	Aeromicrobium	0.00823688	0.0164738	0.0064465	0.0100273	4	3	7	0	0	0.00182772	0.0171028	0	0.0099369	0.00599916	0.00979288	0.015327	0	0.00325574	0.010483	0	0.00210571	0.00840001	0.00487009	0.014043	0	0	0.0186359	0.00243499	0.006739	0.0118043	0.0432348	0	0	0.0220256	0.0141972	0.00967586	0.00828346	0.00173229	0.011966	0.00766538	0.00204152
Bacteria	Proteobacteria	Alphaproteobacteria	Rhodobacterales	Rhodobacteraceae	Paracoccus	0.00730122	0.0146024	0.00634371	0.00825873	5	6	11	0	0	0.00365544	0.0171028	0.0176626	0.00745268	0.00599916	0.022034	0.00218957	0	0.00488361	0	0.0159787	0.00210571	0	0.00243505	0	0	0.0153377	0.00931793	0	0.006739	0	0.00216174	0	0	0.00259124	0.0177465	0	0.0517716	0.00173229	0.011966	0.0127756	0
Bacteria	Bacteroidetes	Flavobacteriia	Flavobacteriales	Flavobacteriaceae	Vitellibacter	0.00726902	0.014538	0.00634581	0.00819223	3	3	6	0	0	0.00182772	0.00977302	0.00588755	0.00496845	0.00199972	0.00244822	0.0328436	0.0126292	0.00325574	0.00786225	0.00266312	0	0	0.00243505	0	0.0129393	0	0.0503168	0.00243499	0	0.00393476	0.0216174	0.00781555	0.00224542	0	0.0124226	0.00322529	0.00207087	0.00692917	0.00478641	0.00511025	0.0081661
Bacteria	Proteobacteria	Gammaproteobacteria	Enterobacteriales	Enterobacteriaceae	Buttiauxella	0.00707898	0.014158	0.00821395	0.00594402	7	8	15	0	0	0	0.019546	0.0117751	0.0173896	0.0199972	0.00489644	0.0175166	0	0.0276738	0	0	0.0105285	0.0021	0	0	0	0	0.0242266	0.00486997	0	0	0.00648522	0	0	0.0246168	0.00887327	0	0	0.00519687	0.0167524	0	0.00408305
Bacteria	Proteobacteria	Deltaproteobacteria	Myxococcales	Nannocystaceae	Enhygromyxa	0.00699248	0.013985	0.00344782	0.0105371	12	8	20	0	0	0	0	0	0	0.00799888	0.00244822	0	0.0420973	0	0.00262075	0	0	0	0	0	0	0.0517648	0	0	0	0.0786952	0	0.00521037	0	0.00777373	0.00177465	0	0.0062126	0.00519687	0.011966	0	0
Bacteria	Actinobacteria	Actinobacteria	Actinomycetales	Pseudonocardiaceae	Amycolatopsis	0.00658316	0.0131663	0.00251003	0.0106563	9	3	12	0	0	0	0	0	0	0.00199972	0.00734466	0.00656872	0	0	0	0.00266312	0.00421141	0	0	0.00702149	0.0103514	0	0.00186359	0.00243499	0.026956	0.0098369	0.00216174	0	0.0561356	0.0220256	0	0.00322529	0.0186378	0.00692917	0.00957281	0.00255513	0.0081661
Bacteria	Armatimonadetes	Armatimonadetes_gp5	Armatimonadetes_gp5	Armatimonadetes_gp5	Armatimonadetes_gp5	0.00635209	0.0127042	0.00537284	0.00733134	5	5	10	0	0	0	0	0.0117751	0.00745268	0.0119983	0	0.00218957	0.00210486	0.00651148	0	0.00266312	0.00631712	0.00630001	0.0146103	0.014043	0	0.00383443	0.0503168	0	0	0.0098369	0.0129704	0.0130259	0	0.00129562	0.00532396	0.00322529	0	0.00346458	0.011966	0	0.00204152
Bacteria	Proteobacteria	Gammaproteobacteria	Pseudomonadales	Pseudomonadaceae	Rhizobacter	0.00631217	0.0126243	0.0104719	0.00215245	5	12	17	0	0	0.0292435	0.00244326	0	0	0.00199972	0	0.00218957	0	0.0781377	0.010483	0.00266312	0.00210571	0	0.00243505	0.0280859	0.00776357	0	0	0	0.00224633	0	0	0.0234467	0	0	0.00354931	0	0	0.00519687	0	0	0
Bacteria	Acidobacteria	Acidobacteria_Gp3	Gp3	Gp3	Gp3	0.00626246	0.0125249	0.00412473	0.00840019	4	4	8	0	0	0.00182772	0.00977302	0	0.00248423	0.00599916	0.00244822	0	0.00420973	0.00488361	0.0052415	0.00532623	0	0.00840001	0.00487009	0.0105322	0	0.00575164	0.00931793	0	0.00224633	0.00590214	0.00648522	0	0	0	0.00887327	0.0645057	0.00414173	0.00346458	0.011966	0.00766538	0.00408305
Bacteria	Verrucomicrobia	Opitutae	Opitutales	Opitutaceae	Alterococcus	0.00560244	0.0112049	0.00523654	0.00596833	4	8	12	0	0	0.00548316	0.00244326	0.0117751	0	0.00399944	0.00734466	0.00656872	0	0.00325574	0.00262075	0	0.0168457	0.0021	0.00730514	0.014043	0	0.00191721	0.0149087	0.0170449	0	0.00786952	0.0302644	0	0.00673627	0	0.0141972	0	0	0	0	0.00255513	0
Bacteria	Chloroflexi	Ktedonobacteria	Ktedonobacterales	Ktedonobacteraceae	Ktedonobacter	0.00556982	0.0111396	0.0111396	0	8	16	24	0	0	0	0	0.0765381	0.0099369	0.035995	0	0	0	0.00651148	0.0131038	0	0.00631712	0	0.0194804	0	0.0103514	0	0	0	0	0	0	0	0	0	0	0	0	0	0	0	0
Bacteria	Proteobacteria	Deltaproteobacteria	Myxococcales	Kofleriaceae	Kofleria	0.0053676	0.0107352	0.00415735	0.00657785	9	6	15	0	0	0.0328989	0	0.00588755	0	0.00199972	0	0.00437915	0	0	0.0052415	0	0	0.0126	0	0.00351074	0	0.0747714	0	0.00486997	0.006739	0.00590214	0	0	0	0.00129562	0.00177465	0.00322529	0.00207087	0	0	0.00255513	0.00204152
Bacteria	Bacteroidetes	Sphingobacteriia	Sphingobacteriales	Chitinophagaceae	Flavitalea	0.0047152	0.00943039	0.00566515	0.00376525	3	4	7	0	0	0.00731088	0.00488651	0.00588755	0	0.00199972	0	0.00218957	0.0210486	0.00651148	0.0052415	0	0.0126342	0.0042	0.00487009	0.00351074	0.0103514	0.00383443	0.00559076	0.00730496	0.00449267	0.00196738	0.00864697	0	0	0.00129562	0.00177465	0.00322529	0	0.00519687	0.0143592	0.00255513	0
Bacteria	Proteobacteria	Betaproteobacteria	Burkholderiales	Comamonadaceae	Pelomonas	0.00399052	0.00798104	0.00505245	0.00292859	5	7	12	0	0	0.00731088	0.00732977	0	0	0.00799888	0.00244822	0.0175166	0	0.00651148	0	0.00266312	0	0.0021	0.0121752	0.00702149	0.00776357	0.0191721	0.00559076	0	0	0	0.00216174	0	0.00224542	0.00647811	0.00354931	0.00322529	0	0	0.0023932	0	0.00204152
Bacteria	Acidobacteria	Acidobacteria_Gp4	Gp4	Gp4	Gp4	0.00391373	0.00782746	0.0039898	0.00383766	3	3	6	0	0	0.0091386	0	0.00588755	0.00496845	0.00199972	0.00734466	0.00218957	0.00420973	0.013023	0.00262075	0.00532623	0.00210571	0	0.00243505	0	0.00258786	0.0153377	0.00559076	0.00243499	0.00224633	0.00196738	0	0.00521037	0.00449085	0.00259124	0.00709862	0	0.00414173	0.00346458	0.00478641	0	0.00204152
Bacteria	Gemmatimonadetes	Gemmatimonadetes	Gemmatimonadales	Gemmatimonadaceae	Gemmatimonas	0.00373684	0.00747369	0.00341659	0.0040571	5	2	7	0	0	0.00365544	0.00488651	0.00588755	0.00248423	0.00599916	0	0.00437915	0.00420973	0.00325574	0	0	0	0.0042	0	0.0105322	0.00517572	0.00191721	0.00559076	0.00243499	0.00449267	0.00786952	0	0.00781555	0.00224542	0.00518249	0	0.00322529	0.00207087	0.00346458	0.011966	0.00255513	0.00408305
Bacteria	Proteobacteria	Gammaproteobacteria	Pseudomonadales	Moraxellaceae	Acinetobacter	0.00363886	0.00727773	0.00343301	0.00384472	7	3	10	0	0	0.0164495	0.00732977	0	0.00248423	0	0.00734466	0	0.00210486	0.00325574	0.00262075	0	0.00631712	0	0	0.00702149	0	0.00766886	0.00745434	0.00730496	0.00224633	0.00393476	0.00864697	0.00260518	0.00224542	0	0.00177465	0	0	0.00346458	0.00957281	0.00255513	0.00204152
Bacteria	Proteobacteria	Alphaproteobacteria	Sphingomonadales	Erythrobacteraceae	Porphyrobacter	0.00346142	0.00692285	0.00368738	0.00323547	5	8	13	0	0	0.00365544	0	0	0.00248423	0.00199972	0.00489644	0.00218957	0	0.0260459	0.0052415	0.00266312	0.00421141	0.0021	0	0.00351074	0	0	0.00745434	0	0	0.00590214	0.0172939	0.00260518	0.00224542	0	0.0106479	0.00322529	0	0	0.0023932	0	0
Bacteria	Actinobacteria	Actinobacteria	Gaiellales	Gaiellaceae	Gaiella	0.00309655	0.00619309	0.00490373	0.00128937	4	8	12	0	0	0	0.00732977	0.00588755	0.00745268	0.00399944	0.00244822	0	0	0.0227902	0.00786225	0.00266312	0.00631712	0.0021	0	0.00702149	0.00258786	0.00383443	0.00559076	0	0	0.00196738	0	0	0	0.00129562	0.00177465	0	0	0.00173229	0.0023932	0	0.00204152
Bacteria	Proteobacteria	Alphaproteobacteria	Rhizobiales	Phyllobacteriaceae	Phyllobacterium	0.00290793	0.00581586	0.00435903	0.00145683	5	9	14	0	0	0.00182772	0.00732977	0.0117751	0	0.00799888	0.00734466	0	0	0.00162787	0	0.00266312	0.00631712	0	0.00974018	0.0105322	0.00258786	0	0.00186359	0	0.00224633	0	0	0	0.00449085	0	0	0.00322529	0.00414173	0	0.00478641	0.00255513	0
Bacteria	Chloroflexi	Chloroflexia	Herpetosiphonales	Herpetosiphonaceae	Herpetosiphon	0.00261119	0.00522239	0.00419439	0.001028	9	11	20	0	0	0.012794	0	0.0176626	0	0.00199972	0	0	0	0	0.00262075	0	0	0	0.00487009	0.0245752	0.00258786	0	0.00186359	0	0	0.00196738	0	0	0	0.00129562	0	0	0.00414173	0	0.00717961	0	0
Bacteria	Proteobacteria	Alphaproteobacteria	Rhizobiales	Methylobacteriaceae	Methylobacterium	0.002604	0.00520799	0.00267505	0.00253294	7	8	15	0	0	0.00182772	0.0146595	0	0.00248423	0.00399944	0.00734466	0	0	0	0	0.00266312	0.00421141	0.0021	0	0.00351074	0	0	0.00372717	0	0.00449267	0	0.00648522	0.00260518	0.00224542	0.00129562	0.00354931	0.0161264	0	0	0	0	0
Bacteria	Bacteroidetes	Sphingobacteriia	Sphingobacteriales	Sphingobacteriaceae	Olivibacter	0.00258784	0.00517567	0.00338162	0.00179405	12	12	24	0	0	0	0.0390921	0	0	0	0	0	0	0.00813935	0	0.00266312	0.00421141	0	0	0	0	0	0.00372717	0	0	0	0	0	0	0	0.00177465	0.00645057	0	0	0.0167524	0	0
Bacteria	Actinobacteria	Actinobacteria	Rubrobacterales	Rubrobacteraceae	Rubrobacter	0.00253991	0.00507982	0.00303434	0.00204548	4	9	13	0	0	0.00182772	0.00244326	0.00588755	0.00745268	0.00599916	0	0.00875829	0	0.00325574	0.00262075	0	0.00210571	0.0021	0	0.00351074	0.00258786	0	0	0.00486997	0	0	0.00432348	0.00260518	0	0.00129562	0.00177465	0.0161264	0	0.00173229	0	0	0
Bacteria	Proteobacteria	Alphaproteobacteria	Rhodospirillales	Rhodospirillaceae	Lacibacterium	0.0024735	0.004947	0.00174146	0.00320554	7	6	13	0	0	0.00548316	0.00244326	0	0.00496845	0.00199972	0.00244822	0	0.00210486	0.00162787	0	0	0	0.0042	0	0	0.00258786	0	0.00372717	0	0	0.00393476	0.0151322	0	0.00449085	0	0.00709862	0.00645057	0	0.00346458	0.0023932	0.00255513	0.00204152
Bacteria	Actinobacteria	Actinobacteria	Actinomycetales	Geodermatophilaceae	Blastococcus	0.0024602	0.0049204	0.0019546	0.0029658	8	5	13	0	0	0.00365544	0.00244326	0	0	0.00799888	0.00734466	0	0.00210486	0.00162787	0	0	0	0	0	0.00351074	0.00258786	0.00575164	0	0	0.00898533	0.00590214	0.00216174	0	0.00224542	0.00259124	0.00177465	0.00322529	0.00207087	0.00866146	0	0	0.00408305
Bacteria	Proteobacteria	Alphaproteobacteria	Rhizobiales	Phyllobacteriaceae	Chelativorans	0.00229738	0.00459476	0.000430389	0.00416437	14	8	22	0	0	0	0.00488651	0	0	0.00199972	0	0	0	0	0	0	0	0	0	0	0	0	0.0447261	0.00243499	0	0.00196738	0.00432348	0.00260518	0.00449085	0.00129562	0	0	0	0	0.00478641	0	0
Bacteria	Actinobacteria	Actinobacteria	Actinomycetales	Demequinaceae	Demequina	0.00229214	0.00458429	0.000854378	0.00372991	11	5	16	0	0	0	0	0	0.00248423	0	0	0	0	0.00162787	0	0	0	0.0021	0.00487009	0	0.00258786	0.00191721	0.00931793	0.00243499	0	0	0.0108087	0.00260518	0	0.00259124	0.0159719	0.00322529	0	0.00346458	0.00478641	0.00255513	0
Bacteria	Proteobacteria	Alphaproteobacteria	Sphingomonadales	Sphingomonadaceae	Sphingorhabdus	0.00213802	0.00427604	0.00346456	0.000811481	10	13	23	0	0	0	0	0.0117751	0	0.0119983	0	0	0	0	0.0131038	0	0.00210571	0	0	0.00351074	0.0129393	0.00191721	0	0	0	0	0	0	0	0.00388687	0	0	0	0	0.00717961	0	0
Bacteria	Bacteroidetes	Cytophagia	Cytophagales	Cytophagaceae	Rhodocytophaga	0.00188698	0.00377395	0.00192685	0.00184711	8	9	17	0	0	0.00731088	0.00244326	0	0.00248423	0.00399944	0	0.00218957	0.00210486	0	0.00786225	0	0	0	0.00243505	0	0	0	0	0	0.00224633	0	0	0	0.00449085	0.00518249	0	0	0	0.00346458	0.00957281	0.00255513	0.00204152
Bacteria	Actinobacteria	Actinobacteria	Actinomycetales	Micrococcaceae	Arthrobacter	0.00182593	0.00365186	0.00186623	0.00178562	10	6	16	0	0	0.00365544	0.00244326	0	0.00248423	0.00799888	0	0	0	0.00976721	0	0	0	0	0	0.00351074	0	0	0.00559076	0.00243499	0.00224633	0.00393476	0.00216174	0.00260518	0.00224542	0	0	0.00322529	0	0.00173229	0.0023932	0	0
Bacteria	Proteobacteria	Alphaproteobacteria	Rhizobiales	Methylobacteriaceae	Microvirga	0.00178009	0.00356019	0.00210461	0.00145558	9	10	19	0	0	0.00548316	0.00488651	0	0.00745268	0	0.00734466	0	0	0.00325574	0	0.00266312	0	0	0	0	0.00258786	0.00191721	0.00186359	0	0.00224633	0	0	0	0	0	0	0.00322529	0.00207087	0	0.011966	0	0
Bacteria	Acidobacteria	Acidobacteria_Gp7	Gp7	Gp7	Gp7	0.00170871	0.00341742	0.000615595	0.00280182	13	8	21	0	0	0	0	0	0.00248423	0	0	0.00218957	0	0	0	0	0	0	0	0	0.00517572	0.00191721	0	0	0	0	0.00432348	0	0.00224542	0.00129562	0	0	0	0.00173229	0.0287184	0.00255513	0.00204152
Bacteria	Proteobacteria	Alphaproteobacteria	Rhodospirillales	Rhodospirillaceae	Skermanella	0.00149863	0.00299725	0.00187485	0.0011224	12	11	23	0	0	0	0	0	0	0	0.0171375	0	0	0.00813935	0.00262075	0	0	0.0021	0	0	0	0.00383443	0	0.00243499	0	0	0.00432348	0	0	0	0.00532396	0	0	0	0	0	0.00204152
Bacteria	Proteobacteria	Deltaproteobacteria	Myxococcales	Haliangiaceae	Haliangium	0.00130578	0.00261157	0.00147038	0.00114118	11	14	25	0	0	0	0	0.00588755	0.00248423	0	0.00979288	0	0	0.00325574	0	0	0.00210571	0	0	0	0	0	0	0	0	0	0	0	0.0134725	0	0	0	0	0	0.00478641	0	0
Bacteria	Proteobacteria	Betaproteobacteria	Burkholderiales	Oxalobacteraceae	Massilia	0.000974768	0.00194954	0.0010986	0.000850937	13	12	25	0	0	0.00731088	0	0.00588755	0	0	0	0.00437915	0	0	0	0	0	0	0	0	0	0.00191721	0	0	0.00224633	0.00590214	0	0	0	0	0.00354931	0	0	0	0	0	0
Bacteria	Bacteroidetes	Sphingobacteriia	Sphingobacteriales	Chitinophagaceae	Flavisolibacter	0.00095952	0.00191904	0.00166746	0.000251583	9	14	23	0	0	0	0	0	0	0.00199972	0	0.00218957	0.00210486	0.00813935	0	0	0	0.00630001	0.00243505	0.00351074	0	0	0.00186359	0	0	0	0.00216174	0	0	0	0	0	0	0	0	0	0
Bacteria	Proteobacteria	Alphaproteobacteria	Rhodospirillales	Acetobacteraceae	Roseomonas	0.000841518	0.00168304	0.00118289	0.000500143	12	13	25	0	0	0.00182772	0	0.00588755	0	0	0.00489644	0	0.00631459	0	0	0	0	0	0	0	0	0.00383443	0	0	0	0	0	0	0	0	0.00177465	0	0	0	0.0023932	0	0
Bacteria	Nitrospirae	Nitrospira	Nitrospirales	Nitrospiraceae	Nitrospira	0.000827877	0.00165575	0.000397145	0.00125861	13	11	24	0	0	0	0	0	0	0	0	0	0	0.00162787	0.00262075	0	0.00210571	0	0	0	0	0	0	0	0	0	0	0.00260518	0	0.00129562	0.00177465	0.00967586	0	0	0.00478641	0	0
Bacteria	Actinobacteria	Actinobacteria	Actinomycetales	Micromonosporaceae	Asanoa	0.000717168	0.00143434	0.0007326	0.000701737	13	12	25	0	0	0	0	0	0	0.00399944	0	0	0	0	0	0	0.00421141	0	0	0.00351074	0	0	0	0.00486997	0	0	0	0	0.00224542	0	0	0	0.00207087	0	0	0	0.00204152
Bacteria	candidate_division_WPS-1	candidate_division_WPS-1	candidate_division_WPS-1	candidate_division_WPS-1	candidate_division_WPS-1	0.000685513	0.00137103	0.000967865	0.000403161	12	15	27	0	0	0	0	0	0	0	0	0	0	0.00325574	0.00262075	0	0	0	0	0.00702149	0.00258786	0	0	0	0	0	0	0	0	0	0	0.00645057	0	0	0	0	0
Bacteria	Proteobacteria	Deltaproteobacteria	Myxococcales	Phaselicystidaceae	Phaselicystis	0.000658717	0.00131743	0.00119761	0.000119826	13	15	28	0	0	0	0.00488651	0	0	0	0	0	0	0	0	0	0	0.0021	0.0121752	0	0	0.00191721	0	0	0	0	0	0	0	0	0	0	0	0	0	0	0
Bacteria	Bacteroidetes	Sphingobacteriia	Sphingobacteriales	Sphingobacteriaceae	Mucilaginibacter	0.00059828	0.00119656	0.00105616	0.000140396	12	15	27	0	0	0	0	0	0	0	0	0	0	0.00162787	0	0.00798935	0.00210571	0	0	0	0.00517572	0	0	0	0.00224633	0	0	0	0	0	0	0	0	0	0	0	0
Bacteria	Actinobacteria	Actinobacteria	Acidimicrobiales	Acidimicrobineae_incertae_sedis	Aciditerrimonas	0.000556996	0.00111399	0.000269497	0.000844496	14	11	25	0	0	0.00182772	0	0	0.00248423	0	0	0	0	0	0	0	0	0	0	0	0	0.00191721	0.00186359	0	0	0	0.00216174	0	0.00224542	0	0.00532396	0	0	0	0	0	0
Bacteria	Proteobacteria	Gammaproteobacteria	Xanthomonadales	Xanthomonadaceae	Thermomonas	0.000476308	0.000952616	0.000570093	0.000382523	14	14	28	0	0	0	0	0	0	0	0	0	0	0	0	0	0	0.0021	0	0.00702149	0	0	0.00372717	0	0	0	0	0	0	0	0	0	0	0	0.0023932	0	0
Bacteria	Actinobacteria	Actinobacteria	Actinomycetales	Geodermatophilaceae	Geodermatophilus	0.000409281	0.000818563	0.000582263	0.0002363	12	14	26	0	0	0	0	0	0	0	0.00244822	0	0.00210486	0	0	0.00266312	0	0.0021	0	0	0	0.00191721	0.00186359	0	0	0	0	0	0	0	0	0	0	0	0	0	0
Bacteria	Bacteroidetes	Sphingobacteriia	Sphingobacteriales	Chitinophagaceae	Lacibacter	0.000396382	0.000792765	0.000672939	0.000119826	13	15	28	0	0	0.00548316	0	0	0	0	0	0	0	0	0.00262075	0.00266312	0	0	0	0	0	0.00191721	0	0	0	0	0	0	0	0	0	0	0	0	0	0	0
Bacteria	Proteobacteria	Alphaproteobacteria	Rhodospirillales	Rhodospirillaceae	Constrictibacter	0.000346398	0.000692795	0	0.000692795	16	13	29	0	0	0	0	0	0	0	0	0	0	0	0	0	0	0	0	0	0	0	0.00186359	0	0	0	0	0	0	0	0	0	0	0	0.00717961	0	0.00204152
Bacteria	Verrucomicrobia	Verrucomicrobiae	Verrucomicrobiales	Verrucomicrobiaceae	Haloferula	0.000321967	0.000643934	0.000114232	0.000529702	15	14	29	0	0	0.00182772	0	0	0	0	0	0	0	0	0	0	0	0	0	0	0	0	0	0	0	0	0	0	0	0.00129562	0	0	0	0	0.00717961	0	0
Bacteria	Bacteroidetes	Sphingobacteriia	Sphingobacteriales	Chitinophagaceae	Parasegetibacter	0.000312622	0.000625244	0.000114232	0.000511011	15	12	27	0	0	0.00182772	0	0	0	0	0	0	0	0	0	0	0	0	0	0	0	0	0	0.00243499	0	0.00196738	0	0	0	0	0	0	0	0.00173229	0	0	0.00204152
Bacteria	Proteobacteria	Gammaproteobacteria	Enterobacteriales	Enterobacteriaceae	Escherichia/Shigella	0.000298994	0.000597989	0	0.000597989	16	13	29	0	0	0	0	0	0	0	0	0	0	0	0	0	0	0	0	0	0	0.00575164	0	0	0	0	0	0	0	0	0.00177465	0	0	0	0	0	0.00204152
Bacteria	Acidobacteria	Acidobacteria_Gp4	Blastocatella	Blastocatella	Blastocatella	0.000289108	0.000578217	0.000155264	0.000422953	15	13	28	0	0	0	0	0	0.00248423	0	0	0	0	0	0	0	0	0	0	0	0	0	0	0	0.00224633	0	0	0	0	0.00129562	0	0.00322529	0	0	0	0	0
Bacteria	Actinobacteria	Actinobacteria	Actinomycetales	Nakamurellaceae	Nakamurella	0.000257057	0.000514114	0.000286724	0.00022739	14	14	28	0	0	0	0	0	0	0.00199972	0	0	0	0	0	0	0	0	0	0	0.00258786	0	0.00186359	0	0	0	0	0	0	0	0.00177465	0	0	0	0	0	0
Bacteria	Proteobacteria	Betaproteobacteria	Nitrosomonadales	Nitrosomonadaceae	Nitrosomonas	0.000254716	0.000509433	0.000239215	0.000270218	14	15	29	0	0	0.00182772	0	0	0	0.00199972	0	0	0	0	0	0	0	0	0	0	0	0	0	0	0	0	0.00432348	0	0	0	0	0	0	0	0	0	0
Bacteria	Bacteroidetes	Cytophagia	Cytophagales	Cytophagaceae	Adhaeribacter	0.000229197	0.000458394	0	0.000458394	16	13	29	0	0	0	0	0	0	0	0	0	0	0	0	0	0	0	0	0	0	0	0.00186359	0	0	0	0	0	0.00224542	0	0	0.00322529	0	0	0	0	0
Bacteria	Proteobacteria	Gammaproteobacteria	Legionellales	Coxiellaceae	Aquicella	0.000195085	0.000390171	0.000273697	0.000116474	15	15	30	0	0	0	0	0	0	0	0	0.00437915	0	0	0	0	0	0	0	0	0	0	0.00186359	0	0	0	0	0	0	0	0	0	0	0	0	0	0
Bacteria	Proteobacteria	Betaproteobacteria	Nitrosomonadales	Nitrosomonadaceae	Nitrosospira	0.000176541	0.000353082	0.00013125	0.000221832	15	15	30	0	0	0	0	0	0	0	0	0	0	0	0	0	0	0.0021	0	0	0	0	0	0	0	0	0	0	0	0	0.00354931	0	0	0	0	0	0
Bacteria	Actinobacteria	Actinobacteria	Actinomycetales	Sporichthyaceae	Sporichthya	0.00014365	0.000287299	0.00015219	0.000135109	15	15	30	0	0	0	0	0	0	0	0	0	0	0	0	0	0	0	0.00243505	0	0	0	0	0	0	0	0.00216174	0	0	0	0	0	0	0	0	0	0
Bacteria	Verrucomicrobia	Verrucomicrobiae	Verrucomicrobiales	Verrucomicrobiaceae	Luteolibacter	0.000126195	0.00025239	0	0.00025239	16	14	30	0	0	0	0	0	0	0	0	0	0	0	0	0	0	0	0	0	0	0	0	0	0	0.00196738	0	0	0	0	0	0	0.00207087	0	0	0	0
Bacteria	Proteobacteria	Alphaproteobacteria	Alphaproteobacteria_incertae_sedis	Geminicoccus	Geminicoccus	0.000109711	0.000219421	0.000219421	0	15	16	31	0	0	0	0	0	0	0	0	0	0	0	0	0	0	0	0	0.00351074	0	0	0	0	0	0	0	0	0	0	0	0	0	0	0	0	0
Bacteria	Proteobacteria	Gammaproteobacteria	Xanthomonadales	Algiphilaceae	Algiphilus	8.32224e-05	0.000166445	0.000166445	0	15	16	31	0	0	0	0	0	0	0	0	0	0	0	0	0.00266312	0	0	0	0	0	0	0	0	0	0	0	0	0	0	0	0	0	0	0	0	0
Bacteria	Proteobacteria	Deltaproteobacteria	Myxococcales	Polyangiaceae	Minicystis	7.98477e-05	0.000159695	0	0.000159695	16	15	31	0	0	0	0	0	0	0	0	0	0	0	0	0	0	0	0	0	0	0	0	0	0	0	0	0	0	0	0	0	0	0	0	0.00255513	0
Bacteria	Acidobacteria	Acidobacteria_Gp5	Gp5	Gp5	Gp5	5.54579e-05	0.000110916	0	0.000110916	16	15	31	0	0	0	0	0	0	0	0	0	0	0	0	0	0	0	0	0	0	0	0	0	0	0	0	0	0	0	0.00177465	0	0	0	0	0	0
Bacteria	Proteobacteria	Alphaproteobacteria	Rhodobacterales	Rhodobacteraceae	Rubellimicrobium	5.08709e-05	0.000101742	0.000101742	0	15	16	31	0	0	0	0	0	0	0	0	0	0	0.00162787	0	0	0	0	0	0	0	0	0	0	0	0	0	0	0	0	0	0	0	0	0	0	0

## Sheet: rhizoDNA
Kingdom	Phylum	Class	Order	Family	Genus	Average	Sum	Frantoio	Picual	Core_Fra 90%	Core_Pic 90%	Shared	Solo_Fra	Solo_Pic	Fra_1_0_S	Fra_1_08_S	Fra_1_15_S	Fra_1_30_S	Fra_2_0_S	Fra_2_08_S	Fra_2_15_S	Fra_2_30_S	Fra_3_0_S	Fra_3_08_S	Fra_3_15_S	Fra_3_30_S	Fra_4_0_S	Fra_4_08_S	Fra_4_15_S	Fra_4_30_S	Pic_1_0_S	Pic_1_08_S	Pic_1_15_S	Pic_1_30_S	Pic_2_0_S	Pic_2_08_S	Pic_2_15_S	Pic_2_30_S	Pic_3_0_S	Pic_3_08_S	Pic_3_15_S	Pic_3_30_S	Pic_4_0_S	Pic_4_08_S	Pic_4_15_S	Pic_4_30_S		Core_Fra	Core_Pic
Bacteria	Acidobacteria	Acidobacteria_Gp6	Gp6	Gp6	Gp6	20.6152	41.2304	19.9101	21.3203	0	0	0	0	0	21.4018	16.0032	21.7326	19.4167	18.8987	16.4391	21.9864	24.2544	16.2976	19.0494	22.9529	24.1246	17.4307	22.7688	17.8904	17.9144	23.9434	19.6215	19.2932	19.8384	20.99	22.4072	22.0798	24.5453	23.1086	20.4782	23.7471	19.7584	16.7073	22.1774	22.6781	19.7508		9	4
Bacteria	Acidobacteria	Acidobacteria_Gp4	Gp4	Gp4	Gp4	4.8672	9.7344	4.58959	5.14481	0	0	0	0	0	3.39152	2.7974	6.18604	5.71957	2.98504	3.14762	5.77736	6.18661	3.22711	4.65597	7.66831	5.49875	2.81279	4.44679	4.84793	4.08462	3.17749	5.69543	6.04718	5.53686	3.38697	4.89543	5.13601	6.72793	2.59143	5.77522	6.02299	6.45663	2.94529	5.39451	6.8536	5.67394
Bacteria	Gemmatimonadetes	Gemmatimonadetes	Gemmatimonadales	Gemmatimonadaceae	Gemmatimonas	4.62639	9.25277	4.39957	4.8532	0	0	0	0	0	2.56464	2.44188	7.52266	4.59707	3.47266	3.37671	6.83633	4.56765	2.35304	4.76133	7.86214	3.78844	2.414	5.0625	5.38067	3.39134	4.43892	4.85619	5.00746	4.48334	3.37491	5.23261	4.96577	5.81275	3.82088	5.50806	5.35057	5.64081	3.2905	5.63426	5.69009	4.54413
Bacteria	Verrucomicrobia	Subdivision3	Subdivision3	Subdivision3	Subdivision3	2.1779	4.35579	2.22553	2.13026	0	0	0	0	0	2.58302	2.16588	2.51451	1.90112	2.3217	1.36076	2.7926	1.93073	1.45582	1.97342	2.48203	2.22157	2.23135	1.97152	3.10442	2.59801	2.46793	1.65224	1.9862	2.18445	3.03959	1.66026	2.47383	1.76527	2.75498	2.04382	2.16092	1.76761	2.56445	1.46033	2.16256	1.93977
Bacteria	Proteobacteria	Alphaproteobacteria	Sphingomonadales	Sphingomonadaceae	Sphingomonas	1.97183	3.94366	1.97027	1.97338	0	0	0	0	0	1.12351	1.68405	2.27225	2.42668	1.57928	2.13507	1.6525	1.79926	1.68736	2.33001	2.41112	2.19582	1.98478	2.06481	2.15517	2.02266	1.26144	1.88828	2.06546	2.29216	1.41847	2.1895	2.11887	2.55026	1.48042	2.14623	2.04023	2.10559	1.50963	2.50654	1.91177	2.0893
Bacteria	Bacteroidetes	Cytophagia	Cytophagales	Ohtaekwangia	Ohtaekwangia	1.8969	3.7938	1.9718	1.82201	0	0	0	0	0	3.34165	1.54839	1.5037	1.48261	2.46667	2.60698	1.3109	1.38983	2.15044	1.62493	1.66415	1.20641	2.48402	1.5486	3.2933	1.92617	1.8826	2.00192	1.8743	1.61562	2.7694	1.41699	1.71683	1.23301	2.25305	2.24419	1.37931	1.40243	2.42472	1.80907	1.52119	1.60748
Bacteria	Verrucomicrobia	Opitutae	Opitutales	Opitutaceae	Opitutus	1.78494	3.56988	1.78429	1.78559	0	0	0	0	0	2.06851	2.59625	0.559709	1.71944	2.16355	1.23248	1.26393	1.88941	0.917484	1.4831	0.609871	2.29513	3.80518	1.15679	1.27857	3.50927	2.94574	0.708104	1.35677	1.81084	2.98651	1.11396	1.3329	1.15642	3.21462	1.09093	1.46552	1.50344	2.95351	0.844595	1.36907	2.71651
Bacteria	Candidatus_Saccharibacteria	Candidatus_Saccharibacteria	Candidatus_Saccharibacteria	Candidatus_Saccharibacteria	Candidatus_Saccharibacteria	1.36267	2.72533	1.07338	1.65196	0	0	0	0	0	1.16551	0.664265	1.02753	1.00895	1.03016	2.41913	1.26393	0.401923	1.90154	1.23187	0.439675	0.614242	0.788432	0.78985	1.06548	1.36154	1.27577	1.07964	2.00485	3.3726	2.99616	0.921895	2.22753	1.25215	1.10256	0.846024	1.55747	0.788625	3.42201	1.068	1.31974	1.19626
Bacteria	Acidobacteria	Acidobacteria_Gp16	Gp16	Gp16	Gp16	1.26062	2.52124	1.25124	1.27	0	0	0	0	0	0.511878	0.650232	1.98404	1.69349	0.626002	1.33327	1.59272	1.86312	0.529652	0.798282	1.56959	1.64411	0.782344	1.17545	1.87912	1.38656	0.688057	1.56045	1.84633	1.53147	0.588618	1.01579	1.32928	1.86483	0.563968	1.11319	1.28161	2.05509	0.723307	1.30231	1.40608	1.44964
Bacteria	Proteobacteria	Alphaproteobacteria	Rhizobiales	Hyphomicrobiaceae	Devosia	1.0197	2.0394	1.00126	1.03814	0	0	0	0	0	0.750755	2.60093	0.609833	0.817545	1.14657	1.04463	0.879628	0.807603	0.952216	1.08599	0.425492	0.845961	1.19026	1.05728	0.711933	1.09352	1.00581	0.625055	0.97445	1.09727	0.815381	2.23218	0.988808	0.823282	1.12512	0.783685	1.1092	0.827474	1.31236	0.457716	0.966164	1.46625
Bacteria	Acidobacteria	Acidobacteria_Gp4	Aridibacter	Aridibacter	Aridibacter	0.991079	1.98216	0.911964	1.07019	0	0	0	0	0	0.966006	0.846704	0.609833	0.814301	1.04993	0.916338	0.546565	0.818872	0.798819	1.05357	1.20083	0.834927	0.767123	1.34337	1.05579	0.968445	1.04642	1.2064	0.904513	0.851565	1.3075	1.26761	0.872904	1.0224	1.38736	1.62526	0.833333	0.641001	1.13976	1.31866	0.846935	0.851506
Bacteria	Nitrospirae	Nitrospira	Nitrospirales	Nitrospiraceae	Nitrospira	0.90497	1.80994	0.834561	0.975379	0	0	0	0	0	1.09988	0.739112	0.714256	0.710485	0.902761	0.925502	0.657586	0.984148	0.685943	1.17514	0.95972	0.669413	0.855403	1.00131	0.818481	0.453847	1.50274	1.72655	0.694703	0.891956	0.880515	1.07981	0.731645	0.784989	0.758537	1.4516	0.752874	0.730352	0.663032	1.40039	0.929162	0.627207
Bacteria	Bacteroidetes	Cytophagia	Cytophagales	Chryseolinea	Chryseolinea	0.836271	1.67254	0.791189	0.881354	0	0	0	0	0	1.19963	0.874772	0.442755	0.548274	0.683111	0.86594	0.491054	1.10811	0.355995	0.79423	0.250567	0.577461	1.47945	0.708999	0.731306	1.54737	1.52663	0.699362	0.951138	0.589027	1.07592	0.75971	0.709913	0.681601	0.927727	0.819307	0.413793	0.703158	1.70964	0.964473	0.789376	0.780893
Bacteria	Proteobacteria	Gammaproteobacteria	Xanthomonadales	Xanthomonadaceae	Rhodanobacter	0.770138	1.54028	0.919175	0.621101	0	0	0	0	0	0.905631	1.23965	0.346686	0.811056	1.52217	0.526895	0.841197	0.416948	2.31831	0.936056	0.24584	0.794468	1.17199	0.752534	0.590856	1.2865	0.774064	0.275374	0.38232	0.642881	0.955299	0.251814	1.02503	0.137852	1.40428	0.311693	0.689655	0.349637	1.16442	0.463165	0.698927	0.411215
Bacteria	Acidobacteria	Acidobacteria_Gp7	Gp7	Gp7	Gp7	0.72758	1.45516	0.751455	0.703706	0	0	0	0	0	0.543378	0.364878	1.76684	0.736439	0.518374	0.494823	1.45608	0.706183	0.492026	0.583516	1.20556	0.537002	0.350076	0.70278	1.03642	0.528893	0.542323	0.830492	0.848564	0.666442	0.578969	0.54204	0.854794	0.689259	0.53013	0.623386	1.03448	0.885746	0.624675	0.741064	0.80171	0.465213
Bacteria	Proteobacteria	Gammaproteobacteria	Xanthomonadales	Sinobacteraceae	Steroidobacter	0.69445	1.3889	0.720587	0.668312	0	0	0	0	0	1.07626	0.626842	0.555532	0.476901	0.935708	0.783469	0.473974	0.582225	0.91459	0.875274	0.723336	0.603207	0.998478	0.777412	0.547269	0.578923	0.821846	0.82175	0.545505	0.582296	0.726124	0.921895	0.746134	0.562895	0.620365	0.814854	0.683908	0.438988	0.616455	0.822799	0.464581	0.502596
Bacteria	Acidobacteria	Acidobacteria_Gp3	Gp3	Gp3	Gp3	0.686896	1.37379	0.659686	0.714106	0	0	0	0	0	0.903006	0.509894	0.355039	0.639112	0.544732	0.563548	0.448354	0.852678	0.419669	0.814491	0.855711	0.794468	0.757991	0.771192	0.692561	0.632527	0.659388	0.826121	0.466244	0.700101	0.890165	0.840802	0.691803	0.995596	0.53295	0.935079	0.775862	0.582728	0.457547	0.741064	0.703038	0.627207
Bacteria	Verrucomicrobia	Spartobacteria	Spartobacteria	Spartobacteria	Spartobacteria	0.611977	1.22395	0.626678	0.597277	0	0	0	0	0	0.616879	0.364878	0.676663	0.716974	0.676522	0.646019	0.666126	0.552175	0.492026	0.49842	0.761157	0.529645	0.392694	0.659245	1.04126	0.736161	0.547101	0.515779	0.587467	0.552003	0.501773	0.648741	0.691803	0.547578	0.487832	0.663461	0.913793	0.516685	0.641113	0.593941	0.715372	0.431983
Bacteria	Proteobacteria	Gammaproteobacteria	Pseudomonadales	Moraxellaceae	Acinetobacter	0.611599	1.2232	0.716149	0.507048	0	0	0	0	0	1.07101	0.589419	0.559709	0.489878	1.20148	0.444424	0.866818	0.277966	1.78866	0.701029	0.0850983	0.445049	0.876712	0.572175	0.513367	0.975592	0.582937	0.275374	0.466244	0.568832	0.907051	0.166453	0.753378	0.126364	0.744438	0.30724	0.522989	0.314673	1.0466	0.512206	0.43169	0.386293
Bacteria	Proteobacteria	Alphaproteobacteria	Sphingomonadales	Sphingomonadaceae	Rhizorhapis	0.601392	1.20278	0.742035	0.460748	0	0	0	0	0	0.989631	0.804603	0.338332	0.39904	0.812705	0.705581	0.380033	0.127714	1.79445	1.02115	0.71388	0.275857	2.71537	0.360719	0.140449	0.293035	0.793177	0.380278	0.466244	0.649613	0.545196	0.473752	0.351335	0.432702	0.236867	0.489803	0.310345	0.3846	0.671251	0.632084	0.180899	0.373832
Bacteria	Proteobacteria	Gammaproteobacteria	Xanthomonadales	Xanthomonadaceae	Stenotrophomonas	0.592842	1.18568	0.699214	0.486471	0	0	0	0	0	0.666754	0.823315	0.375924	0.480145	1.44749	0.600202	0.439814	0.277966	2.13887	0.680768	0.255295	0.511255	0.748858	0.590833	0.542425	0.607512	0.566214	0.288487	0.261097	0.397173	0.851567	0.358515	0.728023	0.134023	1.02078	0.284976	0.442529	0.287479	1.03838	0.550349	0.333018	0.240914
Bacteria	Actinobacteria	Actinobacteria	Actinomycetales	Streptomycetaceae	Streptomyces	0.592081	1.18416	0.73677	0.447392	0	0	0	0	0	0.989631	0.96833	0.559709	0.473657	0.445889	0.458169	0.456894	0.0375629	3.88701	0.482211	0.718608	0.669413	1.25419	0.105728	0.159822	0.121502	0.298636	0.874202	1.2915	0.814541	0.603093	0.674349	0.10866	0.0612675	0.296083	0.111319	0.0632184	0.0971213	1.0466	0.610288	0.0287793	0.178609
Bacteria	Bacteroidetes	Sphingobacteriia	Sphingobacteriales	Chitinophagaceae	Chitinophaga	0.573248	1.1465	0.759708	0.386788	0	0	0	0	0	0.994881	0.874772	0.213024	0.480145	1.28715	0.682672	0.294633	0.214109	2.87691	0.486263	0.12292	0.474474	0.922374	0.429131	0.711933	1.08995	0.348807	0.354052	0.289071	0.36688	0.776783	0.21767	0.590387	0.164656	0.792375	0.138035	0.316092	0.170934	0.915094	0.207062	0.333018	0.207684
Bacteria	Proteobacteria	Alphaproteobacteria	Rhodospirillales	Rhodospirillaceae	Lacibacterium	0.524997	1.04999	0.502438	0.547557	0	0	0	0	0	0.556503	0.397624	0.488701	0.408772	0.557911	0.59562	0.448354	0.529637	0.602009	0.530837	0.534228	0.393556	0.438356	0.578394	0.474622	0.503877	0.688057	0.498295	0.601455	0.457758	0.501773	0.512164	0.452751	0.562895	0.501932	0.543236	0.850575	0.423449	0.613715	0.593941	0.46047	0.498442
Bacteria	Bacteroidetes	Sphingobacteriia	Sphingobacteriales	Sphingobacteriaceae	Pedobacter	0.484498	0.968996	0.611381	0.357615	0	0	0	0	0	0.86888	0.556673	0.225554	0.46068	0.981835	0.449006	0.307443	0.154008	2.24306	0.514628	0.179652	0.628954	0.703196	0.26121	0.450407	0.796912	0.370308	0.236035	0.284409	0.397173	0.639278	0.179257	0.503459	0.0995596	0.620365	0.235996	0.33908	0.225321	0.819201	0.256103	0.283682	0.232606
Bacteria	Proteobacteria	Gammaproteobacteria	Xanthomonadales	Xanthomonadaceae	Lysobacter	0.467699	0.935398	0.429571	0.505826	0	0	0	0	0	0.372752	0.374234	0.413517	0.282248	0.661146	0.67809	0.183612	0.105176	0.541229	0.49842	0.89826	0.246432	0.295282	0.70278	0.401976	0.217989	0.554268	0.598829	0.452257	0.333221	0.422165	0.734102	0.286139	0.524603	0.462454	0.690177	0.373563	0.438988	0.479465	0.866391	0.386465	0.490135
Bacteria	Proteobacteria	Gammaproteobacteria	Xanthomonadales	Xanthomonadaceae	Pseudoxanthomonas	0.463311	0.926622	0.593876	0.332746	0	0	0	0	0	0.74813	0.350844	0.15037	0.382819	1.50241	1.73646	0.200692	0.0939073	1.30532	0.656455	0.236384	0.46344	0.538813	0.26121	0.542425	0.332345	0.322527	0.231664	0.40097	0.289465	0.535546	0.234742	0.242674	0.24507	0.606266	0.213732	0.327586	0.151509	0.728787	0.359634	0.230235	0.203531
Bacteria	Bacteroidetes	Sphingobacteriia	Sphingobacteriales	Chitinophagaceae	Flavitalea	0.415785	0.83157	0.431336	0.400234	0	0	0	0	0	1.05001	0.327455	0.300739	0.408772	0.485426	0.316137	0.281822	0.368117	0.492026	0.303914	0.24584	0.507577	0.636225	0.26121	0.372917	0.543187	0.353585	0.17484	0.38232	0.444295	0.796082	0.234742	0.449129	0.382922	0.420156	0.374032	0.408046	0.376831	0.55344	0.288797	0.378243	0.386293
Bacteria	Bacteroidetes	Sphingobacteriia	Sphingobacteriales	Chitinophagaceae	Terrimonas	0.409688	0.819375	0.420345	0.399031	0	0	0	0	0	0.643129	0.196473	0.396809	0.373086	0.549125	0.430679	0.371493	0.349335	0.248907	0.376854	0.364032	0.408268	0.38965	0.541078	0.750678	0.335918	0.341639	0.305971	0.331033	0.403904	0.685113	0.277422	0.434641	0.459506	0.462454	0.529878	0.362069	0.252515	0.526042	0.277899	0.481026	0.253375
Bacteria	Proteobacteria	Alphaproteobacteria	Rhodospirillales	Reyranella	Reyranella	0.402216	0.804431	0.428342	0.376089	0	0	0	0	0	0.391127	0.252608	0.346686	0.480145	0.434907	0.636855	0.328793	0.507099	0.448612	0.413324	0.345121	0.415625	0.493151	0.447789	0.464936	0.4467	0.355974	0.467698	0.247109	0.343319	0.349794	0.367051	0.369445	0.474823	0.298903	0.391843	0.643678	0.361291	0.27672	0.375981	0.390577	0.303219
Bacteria	Bacteroidetes	Flavobacteriia	Flavobacteriales	Flavobacteriaceae	Flavobacterium	0.357019	0.714038	0.41369	0.300347	0	0	0	0	0	0.834755	0.392946	0.1629	0.272515	0.847849	0.256575	0.273282	0.0826384	1.01589	0.46195	0.0425492	0.132411	0.949772	0.254991	0.26637	0.371654	0.410923	0.266632	0.442932	0.26927	0.516247	0.0853606	0.369445	0.0650967	0.499112	0.0935079	0.275862	0.26417	0.610976	0.27245	0.189121	0.174455
Bacteria	Actinobacteria	Actinobacteria	Gaiellales	Gaiellaceae	Gaiella	0.33739	0.67478	0.338401	0.336379	0	0	0	0	0	0.149626	0.346166	0.714256	0.330911	0.180113	0.320718	0.572185	0.319285	0.199705	0.29581	0.44913	0.331028	0.194825	0.466447	0.358388	0.185827	0.289079	0.642539	0.526856	0.262538	0.197814	0.439607	0.402043	0.3408	0.155091	0.378484	0.212644	0.330213	0.175347	0.463165	0.312461	0.253375
Bacteria	Proteobacteria	Alphaproteobacteria	Caulobacterales	Caulobacteraceae	Asticcacaulis	0.314808	0.629616	0.393976	0.23564	0	0	0	0	0	0.477753	0.898162	0.200493	0.308201	0.577679	0.201594	0.333063	0.0751258	1.09693	0.299862	0.0567322	0.382522	0.480974	0.199017	0.343859	0.371654	0.322527	0.144243	0.177173	0.208684	0.410103	0.0853606	0.373067	0.0842428	0.490652	0.102413	0.224138	0.163164	0.506863	0.130776	0.201455	0.145379
Bacteria	Proteobacteria	Alphaproteobacteria	Rhizobiales	Phyllobacteriaceae	Mesorhizobium	0.302435	0.604869	0.341004	0.263865	0	0	0	0	0	0.370127	0.556673	0.125308	0.327667	0.463461	0.458169	0.170801	0.195327	0.506498	0.267445	0.236384	0.349419	0.273973	0.317184	0.45525	0.382375	0.219796	0.196696	0.289071	0.319758	0.243649	0.328638	0.257163	0.229753	0.422976	0.222638	0.310345	0.151509	0.427409	0.201613	0.201455	0.199377
Bacteria	Proteobacteria	Alphaproteobacteria	Rhizobiales	Rhizobiaceae	Rhizobium	0.28781	0.57562	0.333195	0.242425	0	0	0	0	0	0.475128	0.27132	0.0793618	0.184921	0.5645	1.26455	0.153721	0.0788821	0.816185	0.251236	0.12292	0.106665	0.3379	0.143044	0.26637	0.214416	0.155291	0.507037	0.242447	0.242343	0.205052	0.405463	0.0941722	0.202948	0.414517	0.213732	0.0804598	0.198128	0.430149	0.130776	0.0904494	0.265836
Bacteria	Bacteroidetes	Sphingobacteriia	Sphingobacteriales	Chitinophagaceae	Flavisolibacter	0.277305	0.55461	0.274825	0.279785	0	0	0	0	0	0.393752	0.163727	0.279855	0.246561	0.353636	0.421516	0.175072	0.138983	0.408092	0.230975	0.250567	0.275857	0.270928	0.130605	0.339016	0.31805	0.267578	0.218551	0.293734	0.289465	0.388392	0.221938	0.358579	0.248899	0.301723	0.302787	0.183908	0.2564	0.345215	0.316042	0.254903	0.228453
Bacteria	Bacteroidetes	Sphingobacteriia	Sphingobacteriales	Chitinophagaceae	Parasegetibacter	0.26735	0.534701	0.260005	0.274695	0	0	0	0	0	0.322877	0.229218	0.217201	0.269271	0.289938	0.187849	0.111021	0.161521	0.211282	0.312019	0.406581	0.323672	0.246575	0.236333	0.431034	0.203695	0.344028	0.240406	0.219135	0.191855	0.349794	0.379855	0.264407	0.310167	0.253786	0.325051	0.195402	0.252515	0.315077	0.332389	0.234346	0.186916
Bacteria	Verrucomicrobia	Verrucomicrobiae	Verrucomicrobiales	Verrucomicrobiaceae	Luteolibacter	0.266788	0.533575	0.398424	0.135151	0	0	0	0	0	1.52513	0.210507	0.0292385	0.233584	0.913743	0.517731	0.119561	0.285478	0.764088	0.0729395	0.0661876	0.0845961	0.791476	0.0310965	0.615072	0.114355	0.0382254	0.0393391	0.139873	0.245709	0.537959	0.0341443	0.16299	0.0497798	0.0986944	0.0267165	0.137931	0.167049	0.317817	0.038143	0.0698927	0.0581516
Bacteria	Proteobacteria	Alphaproteobacteria	Rhizobiales	Hyphomicrobiaceae	Hyphomicrobium	0.242211	0.484422	0.237566	0.246856	0	0	0	0	0	0.241502	0.154372	0.158724	0.311446	0.276759	0.105379	0.251932	0.251672	0.251802	0.182349	0.189107	0.400912	0.289193	0.205237	0.184037	0.346639	0.152902	0.166098	0.303059	0.329855	0.209876	0.157917	0.307871	0.229753	0.298903	0.142488	0.356322	0.213667	0.328776	0.098082	0.209678	0.444444
Bacteria	Actinobacteria	Actinobacteria	Rubrobacterales	Rubrobacteraceae	Rubrobacter	0.236689	0.473377	0.211519	0.261858	0	0	0	0	0	0.244127	0.210507	0.171254	0.107059	0.129593	0.35279	0.179342	0.090151	0.211282	0.542994	0.231657	0.0441371	0.109589	0.61571	0.0726463	0.071472	0.176792	0.948509	0.177173	0.0841468	0.22435	0.473752	0.0833062	0.130193	0.188929	0.592217	0.0632184	0.101006	0.123291	0.686574	0.0781154	0.0581516
Bacteria	Actinobacteria	Actinobacteria	Actinomycetales	Nocardioidaceae	Aeromicrobium	0.232449	0.464897	0.271733	0.193165	0	0	0	0	0	0.278252	0.210507	0.20467	0.347132	0.153755	0.316137	0.230582	0.251672	0.176551	0.307967	0.104009	0.411946	0.258752	0.223895	0.586013	0.285888	0.167236	0.122388	0.223797	0.25244	0.219526	0.213402	0.228186	0.187632	0.149452	0.0890551	0.218391	0.221437	0.246582	0.092633	0.250791	0.207684
Bacteria	Proteobacteria	Gammaproteobacteria	Xanthomonadales	Xanthomonadaceae	Arenimonas	0.227327	0.454654	0.274347	0.180307	0	0	0	0	0	0.0918756	0.102914	0.229731	0.129769	0.105432	1.98387	0.157991	0.187815	0.0752511	0.251236	0.170197	0.183905	0.130898	0.242552	0.18888	0.157238	0.129011	0.170469	0.289071	0.158196	0.137505	0.128041	0.12677	0.210607	0.17201	0.329504	0.132184	0.268055	0.128771	0.174368	0.189121	0.141225
Bacteria	Actinobacteria	Actinobacteria	Acidimicrobiales	Acidimicrobiaceae	Ilumatobacter	0.227243	0.454487	0.253909	0.200578	0	0	0	0	0	0.212626	0.210507	0.384278	0.23034	0.17572	0.371117	0.294633	0.154008	0.21707	0.235027	0.160741	0.301604	0.450533	0.199017	0.193723	0.271593	0.205461	0.192325	0.214472	0.151464	0.311196	0.179257	0.170234	0.176144	0.163551	0.249354	0.195402	0.233091	0.13151	0.21796	0.164453	0.253375
Bacteria	Proteobacteria	Alphaproteobacteria	Rhizobiales	Bradyrhizobiaceae	Bradyrhizobium	0.225195	0.45039	0.257533	0.192857	0	0	0	0	0	0.343877	0.238574	0.112777	0.249805	0.393173	0.288647	0.0939408	0.123958	0.332841	0.303914	0.255295	0.25011	0.347032	0.17414	0.305114	0.307329	0.205461	0.183582	0.139873	0.141367	0.209876	0.251814	0.148502	0.191461	0.335561	0.164752	0.195402	0.104891	0.27398	0.196164	0.168565	0.174455
Bacteria	Proteobacteria	Alphaproteobacteria	Sphingomonadales	Sphingomonadaceae	Novosphingobium	0.21287	0.425739	0.237823	0.187916	0	0	0	0	0	0.128626	0.210507	0.179608	0.188165	0.210864	0.788051	0.213502	0.26294	0.21707	0.29581	0.174924	0.147124	0.243531	0.186579	0.179194	0.17868	0.162458	0.139872	0.195822	0.232245	0.125443	0.179257	0.286139	0.176144	0.152271	0.142488	0.166667	0.318558	0.186306	0.212511	0.176787	0.153686
Bacteria	Proteobacteria	Alphaproteobacteria	Caulobacterales	Caulobacteraceae	Caulobacter	0.211665	0.42333	0.243937	0.179393	0	0	0	0	0	0.123376	0.313421	0.104423	0.220607	0.336064	0.316137	0.183612	0.112689	0.520969	0.263392	0.179652	0.198617	0.240487	0.292307	0.179194	0.31805	0.10512	0.249148	0.158523	0.148098	0.139917	0.243278	0.184722	0.134023	0.234047	0.200374	0.183908	0.112661	0.235623	0.168919	0.18501	0.186916
Bacteria	Proteobacteria	Betaproteobacteria	Burkholderiales	Comamonadaceae	Ramlibacter	0.206826	0.413652	0.191003	0.222649	0	0	0	0	0	0.139126	0.0748468	0.179608	0.23034	0.155951	0.35279	0.136641	0.180302	0.179445	0.182349	0.236384	0.150802	0.185693	0.273649	0.237311	0.160812	0.267578	0.419617	0.158523	0.158196	0.130268	0.166453	0.0941722	0.271874	0.118433	0.25826	0.183908	0.345752	0.13973	0.403226	0.213789	0.232606
Bacteria	Proteobacteria	Alphaproteobacteria	Caulobacterales	Caulobacteraceae	Phenylobacterium	0.202923	0.405846	0.214524	0.191322	0	0	0	0	0	0.128626	0.397624	0.154547	0.197898	0.325082	0.279483	0.179342	0.120201	0.25759	0.267445	0.222201	0.139768	0.179604	0.192798	0.261527	0.12865	0.198294	0.249148	0.15386	0.161562	0.0989072	0.375587	0.130392	0.164656	0.146632	0.227091	0.206897	0.167049	0.164388	0.310593	0.12334	0.182762
Bacteria	Actinobacteria	Actinobacteria	Solirubrobacterales	Solirubrobacteraceae	Solirubrobacter	0.187912	0.375824	0.179321	0.196503	0	0	0	0	0	0.0420003	0.196473	0.304916	0.181677	0.0636985	0.320718	0.273282	0.0676133	0.124454	0.312019	0.113464	0.139768	0.0487062	0.44157	0.106548	0.132223	0.0716726	0.607571	0.303059	0.127903	0.0603093	0.358515	0.155746	0.0727551	0.070496	0.405201	0.0689655	0.13597	0.095893	0.386879	0.115117	0.107996
Bacteria	Actinobacteria	Actinobacteria	Actinomycetales	Micrococcaceae	Arthrobacter	0.185318	0.370635	0.165048	0.205587	0	0	0	0	0	0.112876	0.22454	0.183785	0.136257	0.197685	0.293228	0.149451	0.112689	0.289427	0.186401	0.241112	0.0919523	0.0852359	0.17414	0.0726463	0.08934	0.23413	0.362794	0.17251	0.127903	0.115794	0.256082	0.1811	0.130193	0.296083	0.396295	0.137931	0.147624	0.243842	0.239756	0.180899	0.066459
Bacteria	Acidobacteria	Acidobacteria_Gp10	Gp10	Gp10	Gp10	0.177207	0.354415	0.194674	0.159741	0	0	0	0	0	0.126001	0.163727	0.229731	0.152479	0.08786	0.105379	0.119561	0.161521	0.0492026	0.891482	0.3073	0.128733	0.0882801	0.199017	0.193723	0.110782	0.109898	0.187953	0.177173	0.138001	0.0699587	0.149381	0.148502	0.402068	0.118433	0.191469	0.132184	0.209782	0.095893	0.185266	0.098672	0.141225
Bacteria	Bacteroidetes	Cytophagia	Cytophagales	Cytophagaceae	Dyadobacter	0.174846	0.349693	0.235764	0.113928	0	0	0	0	0	0.435753	0.182439	0.0250616	0.120036	0.606234	0.210758	0.0683206	0.0450755	0.810396	0.190453	0.0567322	0.165514	0.414003	0.0124386	0.232468	0.196548	0.0740617	0.271003	0.102574	0.11444	0.236412	0.0768246	0.0796842	0.0765843	0.16919	0.0400748	0.103448	0.0505031	0.216444	0.05449	0.0698927	0.0872274
Bacteria	Actinobacteria	Actinobacteria	Acidimicrobiales	Acidimicrobineae_incertae_sedis	Aciditerrimonas	0.172273	0.344545	0.171284	0.173262	0	0	0	0	0	0.0918756	0.126304	0.296562	0.340644	0.120807	0.0962155	0.345873	0.172789	0.0926167	0.101305	0.146558	0.253788	0.127854	0.149263	0.106548	0.171533	0.121843	0.122388	0.312383	0.164928	0.120619	0.115237	0.206454	0.222095	0.135352	0.111319	0.183908	0.291364	0.13973	0.119878	0.230235	0.174455
Bacteria	Proteobacteria	Betaproteobacteria	Burkholderiales	Comamonadaceae	Hydrogenophaga	0.170216	0.340433	0.203852	0.136581	0	0	0	0	0	0.349127	0.196473	0.0710079	0.110304	0.358029	0.444424	0.0555105	0.0525881	0.332841	0.218818	0.0520045	0.114021	0.414003	0.155482	0.140449	0.196548	0.1314	0.279745	0.139873	0.104342	0.18334	0.0426803	0.0651961	0.0459506	0.231227	0.0534331	0.091954	0.155394	0.336996	0.141674	0.0657814	0.116303
Bacteria	Actinobacteria	Actinobacteria	Actinomycetales	Nocardioidaceae	Nocardioides	0.162912	0.325824	0.196468	0.129356	0	0	0	0	0	0.0577504	0.187117	0.296562	0.240073	0.197685	0.306973	0.175072	0.0450755	0.483343	0.218818	0.0614599	0.161836	0.112633	0.304745	0.154979	0.13937	0.0501708	0.271003	0.251772	0.138001	0.0506598	0.140845	0.0651961	0.0804136	0.0592166	0.195921	0.0804598	0.101006	0.153429	0.212511	0.102783	0.116303
Bacteria	Bacteroidetes	Cytophagia	Cytophagales	Cytophagaceae	Rhodocytophaga	0.160258	0.320516	0.149183	0.171333	0	0	0	0	0	0.204751	0.121626	0.100246	0.155723	0.208667	0.160359	0.0640506	0.0450755	0.199705	0.145879	0.274206	0.110343	0.136986	0.124386	0.159822	0.175106	0.152902	0.3016	0.121223	0.178391	0.195402	0.21767	0.123148	0.126364	0.146632	0.365126	0.143678	0.112661	0.164388	0.185266	0.0781154	0.128764
Bacteria	Actinobacteria	Actinobacteria	Actinomycetales	Geodermatophilaceae	Blastococcus	0.157504	0.315009	0.155384	0.159625	0	0	0	0	0	0.0367502	0.145016	0.446932	0.1687	0.112021	0.192431	0.264742	0.116445	0.121559	0.0891482	0.260023	0.0845961	0.0608828	0.143044	0.12592	0.117929	0.083618	0.445843	0.312383	0.100976	0.0627216	0.230474	0.119526	0.0689259	0.0592166	0.431917	0.0344828	0.0893516	0.101373	0.239756	0.098672	0.0747664
Bacteria	Proteobacteria	Gammaproteobacteria	Pseudomonadales	Pseudomonadaceae	Pseudomonas	0.137115	0.27423	0.144346	0.129885	0	0	0	0	0	0.538128	0.0748468	0.0543002	0.0583961	0.248204	0.178686	0.0469704	0.0488318	0.35889	0.0972526	0.00472769	0.07724	0.136986	0.155482	0.116234	0.114355	0.102731	0.380278	0.0699366	0.0976102	0.176103	0.0426803	0.191966	0.0765843	0.124073	0.0667913	0.0862069	0.13597	0.189046	0.201613	0.049336	0.0872274
Bacteria	Proteobacteria	Betaproteobacteria	Methylophilales	Methylophilaceae	Methylophilus	0.13293	0.26586	0.169348	0.0965118	0	0	0	0	0	0.333377	0.130982	0.0250616	0.0162211	0.340457	0.0733071	0.157991	0.0788821	0.848022	0.194505	0.00472769	0.0147124	0.334855	0.0870701	0.0193723	0.0500304	0.195905	0.0743072	0.0326371	0.0673174	0.253299	0.0128041	0.0869282	0.0229753	0.208668	0.0756969	0.0344828	0.0233091	0.205485	0.059939	0.06167	0.128764
Bacteria	Proteobacteria	Gammaproteobacteria	Xanthomonadales	Xanthomonadaceae	Luteimonas	0.123686	0.247371	0.144168	0.103203	0	0	0	0	0	0.126001	0.116948	0.0751848	0.395795	0.173523	0.0870521	0.111021	0.0375629	0.27785	0.206662	0.0803707	0.0919523	0.103501	0.0870701	0.164665	0.171533	0.0692835	0.0655652	0.0466244	0.138001	0.139917	0.0597525	0.137636	0.0421214	0.135352	0.0400748	0.114943	0.124315	0.186306	0.103531	0.135674	0.11215
Bacteria	Actinobacteria	Actinobacteria	Actinomycetales	Microbacteriaceae	Agromyces	0.108426	0.216852	0.106694	0.110158	0	0	0	0	0	0.110251	0.0842026	0.175431	0.110304	0.1252	0.201594	0.102481	0.0751258	0.136031	0.0688873	0.118192	0.0845961	0.0700152	0.0932894	0.0871755	0.0643248	0.0955635	0.205438	0.177173	0.121171	0.0627216	0.166453	0.0833062	0.0919012	0.0958746	0.142488	0.0517241	0.0660425	0.0876736	0.174368	0.0575587	0.0830737
Bacteria	Bacteroidetes	Sphingobacteriia	Sphingobacteriales	Chitinophagaceae	Lacibacter	0.10403	0.208059	0.115243	0.0928163	0	0	0	0	0	0.357002	0.0327455	0.0543002	0.071373	0.182309	0.146614	0.0982109	0.090151	0.0984053	0.109409	0.0520045	0.0845961	0.179604	0.0497543	0.169508	0.0678984	0.0979526	0.0218551	0.0559493	0.144732	0.209876	0.0341443	0.119526	0.0421214	0.205848	0.0801496	0.0344828	0.0543879	0.252062	0.016347	0.0657814	0.0498442
Bacteria	Bacteroidetes	Cytophagia	Cytophagales	Cytophagaceae	Adhaeribacter	0.102212	0.204424	0.0872591	0.117165	0	0	0	0	0	0.105001	0.11227	0.116954	0.0519076	0.103235	0.0916338	0.0811307	0.063857	0.095511	0.12967	0.132375	0.0441371	0.0852359	0.0870701	0.0532739	0.0428832	0.0883962	0.336568	0.111899	0.0471222	0.0892577	0.243278	0.0941722	0.0995596	0.0676762	0.218185	0.0402299	0.139855	0.0794542	0.103531	0.0822267	0.0332295
Bacteria	BRC1	BRC1	BRC1	BRC1	BRC1	0.097933	0.195866	0.094746	0.10112	0	0	0	0	0	0.0393752	0.0982364	0.0334155	0.123281	0.0680915	0.105379	0.0982109	0.172789	0.0376255	0.137775	0.0803707	0.128733	0.0700152	0.0373158	0.0387447	0.246578	0.112287	0.113646	0.0839239	0.0673174	0.0482474	0.110969	0.0977942	0.0842428	0.0817754	0.0489803	0.0804598	0.151509	0.0630154	0.130776	0.172676	0.170301
Bacteria	Acidobacteria	Acidobacteria_Gp5	Gp5	Gp5	Gp5	0.0969555	0.193911	0.0996589	0.0942521	0	0	0	0	0	0.0682504	0.0280675	0.171254	0.103815	0.0768775	0.0962155	0.183612	0.0976636	0.0520969	0.0932004	0.141831	0.0662057	0.0943683	0.130605	0.140449	0.0500304	0.0788399	0.0655652	0.107236	0.0942444	0.0506598	0.132309	0.105038	0.0650967	0.0986944	0.115772	0.0862069	0.0543879	0.0931532	0.10898	0.148008	0.103842
Bacteria	Proteobacteria	Gammaproteobacteria	Enterobacteriales	Enterobacteriaceae	Buttiauxella	0.0968098	0.19362	0.123088	0.0705319	0	0	0	0	0	0.157501	0.145016	0.066831	0.0811056	0.149362	0.142032	0.0640506	0.0450755	0.306793	0.20261	0.0378215	0.0514933	0.216134	0.0995087	0.0968617	0.107208	0.121843	0.0568231	0.0372995	0.077415	0.164041	0.0426803	0.0941722	0.0268045	0.135352	0.0445276	0.0402299	0.0310788	0.13973	0.038143	0.0534474	0.0249221
Bacteria	Proteobacteria	Alphaproteobacteria	Sphingomonadales	Sphingomonadaceae	Sphingorhabdus	0.0950211	0.190042	0.0899451	0.100097	0	0	0	0	0	0.0367502	0.0842026	0.1086	0.071373	0.0724845	0.105379	0.0683206	0.0375629	0.156291	0.121566	0.141831	0.0735619	0.0456621	0.130605	0.0920186	0.0929136	0.109898	0.0568231	0.0979112	0.11444	0.0916701	0.149381	0.141258	0.0765843	0.0676762	0.191469	0.0804598	0.0621576	0.115072	0.114429	0.0575587	0.0747664
Bacteria	Firmicutes	Bacilli	Bacillales	Bacillaceae_1	Bacillus	0.0931732	0.186346	0.0744669	0.11188	0	0	0	0	0	0.0341252	0.0795247	0.0960695	0.0551518	0.0593055	0.100797	0.106751	0.0676133	0.0810396	0.109409	0.12292	0.0551714	0.0243531	0.0995087	0.0532739	0.0464568	0.0883962	0.275374	0.0979112	0.0673174	0.0868453	0.226206	0.0507081	0.126364	0.053577	0.316146	0.0172414	0.0582728	0.0465766	0.16347	0.06167	0.0539979
Bacteria	Proteobacteria	Betaproteobacteria	Burkholderiales	Oxalobacteraceae	Herminiimonas	0.0886372	0.177274	0.100508	0.0767668	0	0	0	0	0	0.152251	0.0467792	0.0459463	0.113548	0.147165	0.059562	0.0640506	0.0413192	0.260485	0.121566	0.0425492	0.143446	0.112633	0.043535	0.0774893	0.135797	0.0740617	0.0393391	0.0606117	0.0942444	0.0892577	0.0256082	0.152124	0.0306337	0.124073	0.0356221	0.12069	0.0349637	0.128771	0.065388	0.0781154	0.0747664
Bacteria	Proteobacteria	Alphaproteobacteria	Sphingomonadales	Sphingomonadaceae	Sphingobium	0.0884844	0.176969	0.109636	0.0673331	0	0	0	0	0	0.173251	0.0421013	0.0375924	0.071373	0.118611	0.334463	0.0683206	0.0939073	0.0723568	0.12967	0.0567322	0.198617	0.143075	0.0995087	0.0145293	0.100061	0.0477817	0.0743072	0.0932488	0.0403904	0.0916701	0.0597525	0.105038	0.0421214	0.0986944	0.0356221	0.0172414	0.0388485	0.172607	0.098082	0.037002	0.0249221
Bacteria	Proteobacteria	Deltaproteobacteria	Myxococcales	Labilitrichaceae	Labilithrix	0.0822917	0.164583	0.0779944	0.086589	0	0	0	0	0	0.0367502	0.0561351	0.066831	0.120036	0.070288	0.0458169	0.102481	0.0976636	0.0173656	0.0405219	0.137103	0.139768	0.0273973	0.0995087	0.12592	0.0643248	0.0883962	0.0743072	0.0979112	0.100976	0.0603093	0.0725566	0.0941722	0.0727551	0.124073	0.0667913	0.137931	0.0932365	0.0575358	0.038143	0.131563	0.0747664
Bacteria	Verrucomicrobia	Verrucomicrobiae	Verrucomicrobiales	Verrucomicrobiaceae	Roseimicrobium	0.0792238	0.158448	0.114241	0.0442064	0	0	0	0	0	0.380627	0.0467792	0.0250616	0.0389307	0.246008	0.0641437	0.0341603	0.0112689	0.283639	0.0283653	0.0425492	0.0478152	0.106545	0.0808508	0.319644	0.071472	0.00716726	0.0437101	0.0466244	0.0437563	0.0989072	0.0298762	0.0434641	0.0459506	0.0930547	0.0222638	0.0344828	0.0116546	0.120551	0.032694	0.00822267	0.0249221
Bacteria	Proteobacteria	Gammaproteobacteria	Enterobacteriales	Enterobacteriaceae	Escherichia/Shigella	0.0764426	0.152885	0.0663852	0.0865	0	0	0	0	0	0.110251	0.0795247	0.0459463	0.00973268	0.103235	0.0778888	0.0512404	0.00751258	0.0839339	0.0810438	0.0330938	0.00735619	0.0913242	0.199017	0.0774893	0.0035736	0.150512	0.144243	0.0979112	0.00336587	0.123031	0.183525	0.0434641	0.00765843	0.118433	0.155846	0.0517241	0.0116546	0.104112	0.114429	0.0657814	0.00830737
Bacteria	Proteobacteria	Betaproteobacteria	Burkholderiales	Comamonadaceae	Variovorax	0.0762366	0.152473	0.0875267	0.0649466	0	0	0	0	0	0.115501	0.0888806	0.0375924	0.0486634	0.149362	0.128287	0.0256202	0.0338066	0.254696	0.0810438	0.075643	0.0625276	0.136986	0.0559736	0.0629601	0.0428832	0.124233	0.0743072	0.0279746	0.0302928	0.0771959	0.0256082	0.0398421	0.0995596	0.104334	0.0890551	0.045977	0.0310788	0.0876736	0.119878	0.0164453	0.0456906
Bacteria	Proteobacteria	Deltaproteobacteria	Bdellovibrionales	Bdellovibrionaceae	Vampirovibrio	0.0692068	0.138414	0.0590089	0.0794048	0	0	0	0	0	0.0472503	0.0140338	0.0501232	0.110304	0.0593055	0.0229085	0.0213502	0.142739	0.00868282	0.0283653	0.0614599	0.0331028	0.14003	0.043535	0.0823324	0.0786192	0.0907853	0.0699362	0.0559493	0.0673174	0.0578969	0.0170721	0.0615741	0.0957304	0.118433	0.0489803	0.166667	0.116546	0.0493164	0.059939	0.086338	0.107996
Bacteria	Proteobacteria	Alphaproteobacteria	Sphingomonadales	Sphingomonadaceae	Sphingopyxis	0.0686247	0.137249	0.091429	0.0458203	0	0	0	0	0	0.105001	0.0421013	0.0250616	0.0811056	0.188899	0.132869	0.0384303	0.00375629	0.347313	0.0567307	0.0472769	0.0367809	0.0882801	0.0559736	0.0774893	0.135797	0.0453926	0.183582	0.0326371	0.0302928	0.0554845	0.0213402	0.0289761	0.0153169	0.0394778	0.0311693	0.0402299	0.027194	0.0575358	0.070837	0.0328907	0.0207684
Bacteria	Proteobacteria	Betaproteobacteria	Burkholderiales	Alcaligenaceae	Pusillimonas	0.0685451	0.13709	0.0793938	0.0576965	0	0	0	0	0	0.0971256	0.11227	0.0334155	0.0778614	0.123004	0.0687254	0.0469704	0.0338066	0.263379	0.0607829	0.00945537	0.0588495	0.0852359	0.0248772	0.0387447	0.135797	0.0406145	0.0305971	0.0233122	0.0504881	0.0820206	0.0341443	0.0977942	0.0114877	0.115613	0.0667913	0.0229885	0.0466182	0.128771	0.027245	0.0698927	0.0747664
Bacteria	Chloroflexi	Caldilineae	Caldilineales	Caldilineaceae	Litorilinea	0.0661909	0.132382	0.0597822	0.0725996	0	0	0	0	0	0.0446253	0.0795247	0.0543002	0.0583961	0.035144	0.105379	0.0939408	0.0187815	0.0376255	0.0932004	0.0378215	0.0845961	0.0334855	0.0373158	0.0387447	0.103634	0.0238909	0.118017	0.125886	0.0605857	0.0434227	0.106701	0.0362201	0.0727551	0.053577	0.124677	0.045977	0.0776971	0.0383572	0.076286	0.0287793	0.128764
Bacteria	Proteobacteria	Alphaproteobacteria	Caulobacterales	Caulobacteraceae	Brevundimonas	0.0652822	0.130564	0.0738477	0.0567167	0	0	0	0	0	0.0525003	0.0654909	0.0459463	0.0616403	0.083467	0.0778888	0.0555105	0.0413192	0.211282	0.0607829	0.0425492	0.0698838	0.0791476	0.111947	0.0435878	0.0786192	0.0310581	0.0524521	0.0372995	0.0504881	0.0723711	0.0768246	0.0362201	0.034463	0.0874151	0.0935079	0.0172414	0.0427334	0.0931532	0.103531	0.0205567	0.0581516
Bacteria	Proteobacteria	Alphaproteobacteria	Rhodospirillales	Rhodospirillaceae	Dongia	0.0637599	0.12752	0.0595912	0.0679286	0	0	0	0	0	0.0420003	0.116948	0.00835387	0.0259538	0.0241615	0.0549803	0.0597805	0.0413192	0.0115771	0.0688873	0.0141831	0.0257467	0.0821918	0.0870701	0.12592	0.164386	0.0477817	0.0917912	0.0466244	0.0572198	0.0578969	0.256082	0.0470861	0.0421214	0.0676762	0.0222638	0.0114943	0.0388485	0.0493164	0.027245	0.086338	0.137072
Bacteria	Verrucomicrobia	Verrucomicrobiae	Verrucomicrobiales	Verrucomicrobiaceae	Prosthecobacter	0.0630804	0.126161	0.0836684	0.0424924	0	0	0	0	0	0.0183751	0.0467792	0.0167077	0.0583961	0.0856635	0.59562	0.0298903	0.0187815	0.164974	0.0567307	0.0425492	0.0257467	0.0852359	0.0248772	0.0290585	0.0393096	0.0191127	0.0218551	0.0233122	0.0639515	0.0530722	0.0170721	0.0760622	0.0765843	0.0338381	0.0356221	0.045977	0.0582728	0.0739746	0.010898	0.0328907	0.0373832
Bacteria	candidate_division_WPS-1	candidate_division_WPS-1	candidate_division_WPS-1	candidate_division_WPS-1	candidate_division_WPS-1	0.0614434	0.122887	0.0621822	0.0607047	0	0	0	0	0	0.0603754	0.0233896	0.0751848	0.0778614	0.070288	0.0183268	0.0854007	0.063857	0.0463084	0.0445741	0.0992814	0.0698838	0.0761035	0.043535	0.0726463	0.0678984	0.0525599	0.0699362	0.0279746	0.0235611	0.0916701	0.0512164	0.0796842	0.053609	0.053577	0.142488	0.0287356	0.0621576	0.054796	0.092633	0.0534474	0.0332295
Bacteria	Acidobacteria	Acidobacteria_Gp2	Gp2	Gp2	Gp2	0.0589856	0.117971	0.0546902	0.063281	0	0	0	0	0	0.0420003	0.060813	0.0710079	0.0389307	0.035144	0.0366535	0.0854007	0.0751258	0.0520969	0.0283653	0.0803707	0.0588495	0.0456621	0.0248772	0.0968617	0.0428832	0.0645053	0.0611942	0.0885863	0.0740491	0.045835	0.0554844	0.0579521	0.0574383	0.0197389	0.0667913	0.0862069	0.0621576	0.0356174	0.10898	0.0781154	0.0498442
Bacteria	Actinobacteria	Actinobacteria	Actinomycetales	Mycobacteriaceae	Mycobacterium	0.058927	0.117854	0.0749994	0.0428547	0	0	0	0	0	0.0157501	0.107592	0.0751848	0.0356865	0.0329475	0.494823	0.0427004	0.0300503	0.0694625	0.0486263	0.0141831	0.0478152	0.0334855	0.043535	0.058117	0.0500304	0.0215018	0.0349681	0.0979112	0.0134635	0.0265361	0.0682885	0.0289761	0.0153169	0.0451174	0.0667913	0.0747126	0.0310788	0.0301378	0.027245	0.0205567	0.0830737
Bacteria	Proteobacteria	Deltaproteobacteria	Myxococcales	Sandaracinaceae	Sandaracinus	0.0576248	0.11525	0.0618799	0.0533697	0	0	0	0	0	0.0498753	0.0421013	0.0584771	0.0648845	0.0680915	0.0549803	0.0683206	0.0676133	0.063674	0.0405219	0.0520045	0.0478152	0.0852359	0.0621929	0.0678032	0.0964872	0.0477817	0.0743072	0.0699366	0.0605857	0.0554845	0.0213402	0.0760622	0.0459506	0.0310182	0.0445276	0.0977011	0.0660425	0.0383572	0.038143	0.0534474	0.0332295
Bacteria	Proteobacteria	Alphaproteobacteria	Rhodospirillales	Rhodospirillaceae	Constrictibacter	0.0564062	0.112812	0.0592985	0.053514	0	0	0	0	0	0.0262502	0.0280675	0.0334155	0.133013	0.0461265	0.0320718	0.0939408	0.0601007	0.0723568	0.0607829	0.0803707	0.0956304	0.0243531	0.0373158	0.0678032	0.0571776	0.0191127	0.104904	0.0326371	0.0370246	0.0265361	0.0341443	0.0470861	0.0689259	0.0366579	0.0445276	0.0747126	0.101006	0.0438368	0.081735	0.0452247	0.0581516
Bacteria	Proteobacteria	Gammaproteobacteria	Xanthomonadales	Sinobacteraceae	Povalibacter	0.0531956	0.106391	0.0499662	0.056425	0	0	0	0	0	0.0630004	0.0701689	0.0543002	0.0194654	0.039537	0.0641437	0.0427004	0.0375629	0.0492026	0.0648351	0.0567322	0.0183905	0.0578387	0.0559736	0.0484308	0.0571776	0.0883962	0.0524521	0.0466244	0.0370246	0.0771959	0.102433	0.0760622	0.0191461	0.0563968	0.0756969	0.0402299	0.0349637	0.0465766	0.05449	0.0411133	0.0539979
Bacteria	Proteobacteria	Betaproteobacteria	Nitrosomonadales	Nitrosomonadaceae	Nitrosospira	0.0517176	0.103435	0.0463174	0.0571178	0	0	0	0	0	0.0656254	0.0280675	0.0375924	0.0843499	0.017572	0.0183268	0.0298903	0.0375629	0.112877	0.0688873	0.075643	0.0147124	0.0304414	0.0248772	0.0339016	0.0607512	0.114676	0.0961623	0.0233122	0.0504881	0.0120619	0.0426803	0.021732	0.183802	0.0310182	0.0445276	0.0747126	0.1282	0.0246582	0.016347	0.0328907	0.0166147
Bacteria	Actinobacteria	Actinobacteria	Actinomycetales	Pseudonocardiaceae	Pseudonocardia	0.0498038	0.0996077	0.0557141	0.0438936	0	0	0	0	0	0.0262502	0.0187117	0.0501232	0.0648845	0.035144	0.123706	0.0597805	0.026294	0.0781454	0.0526785	0.089826	0.0257467	0.0395738	0.0559736	0.101705	0.0428832	0.0382254	0.0786782	0.041962	0.0403904	0.0530722	0.0469484	0.0543301	0.0382922	0.0197389	0.0534331	0.0287356	0.0699274	0.0328776	0.043592	0.0205567	0.0415369
Bacteria	Proteobacteria	Gammaproteobacteria	Xanthomonadales	Xanthomonadaceae	Xanthomonas	0.0474192	0.0948385	0.0583463	0.0364922	0	0	0	0	0	0.0603754	0.0654909	0.0167077	0.029198	0.114218	0.059562	0.0341603	0.0187815	0.159185	0.0405219	0.0330938	0.0514933	0.0669711	0.105728	0.0387447	0.0393096	0.028669	0.0349681	0.0139873	0.0370246	0.0410103	0.0213402	0.0325981	0.0114877	0.0902349	0.0222638	0.0114943	0.0233091	0.0904134	0.038143	0.0287793	0.0581516
Bacteria	Chloroflexi	Chloroflexia	Herpetosiphonales	Herpetosiphonaceae	Herpetosiphon	0.0456075	0.091215	0.054716	0.036499	0	0	0	0	0	0.107626	0.0233896	0.0710079	0.0324423	0.048323	0.0870521	0.153721	0.0187815	0.0463084	0.0486263	0.00945537	0.0147124	0.0395738	0.0186579	0.130763	0.0250152	0.00238909	0.0874202	0.0326371	0.026927	0.0627216	0.00853606	0.00724401	0.0306337	0.00281984	0.0712441	0.0114943	0.0194243	0.0602756	0.098082	0.0164453	0.0456906
Bacteria	Proteobacteria	Deltaproteobacteria	Bdellovibrionales	Bdellovibrionaceae	Bdellovibrio	0.0439677	0.0879355	0.0385611	0.0493744	0	0	0	0	0	0.0105001	0.0374234	0.00835387	0.0583961	0.0065895	0.0137451	0.0341603	0.0375629	0.0144714	0.0162088	0.00472769	0.0662057	0.0334855	0.0373158	0.0484308	0.189401	0.0238909	0.00437101	0.0326371	0.0807809	0.0530722	0.0213402	0.0760622	0.0689259	0.0253786	0.0445276	0.0229885	0.0660425	0.0465766	0.016347	0.06167	0.145379
Bacteria	Actinobacteria	Actinobacteria	Actinomycetales	Micromonosporaceae	Micromonospora	0.0438975	0.0877951	0.0413433	0.0464518	0	0	0	0	0	0.0288752	0.0327455	0.0877156	0.0259538	0.048323	0.0458169	0.0597805	0.0300503	0.0463084	0.0243132	0.0236384	0.0331028	0.021309	0.0186579	0.0920186	0.0428832	0.028669	0.13113	0.107236	0.0538539	0.0120619	0.0682885	0.0434641	0.0153169	0.0310182	0.0623386	0.0229885	0.0310788	0.0219184	0.043592	0.0328907	0.0373832
Bacteria	Actinobacteria	Actinobacteria	Actinomycetales	Geodermatophilaceae	Geodermatophilus	0.0419779	0.0839558	0.0364266	0.0475292	0	0	0	0	0	0.0131251	0.0374234	0.104423	0.0551518	0.0197685	0.0183268	0.0768607	0.0187815	0.0260485	0.0283653	0.075643	0.0147124	0.00913242	0.0248772	0.0387447	0.0214416	0.0191127	0.152985	0.111899	0.0302928	0.0168866	0.0597525	0.0362201	0.0229753	0.00845952	0.111319	0.0517241	0.0155394	0.0191786	0.05449	0.0205567	0.0290758
Bacteria	Proteobacteria	Alphaproteobacteria	Rhizobiales	Phyllobacteriaceae	Chelativorans	0.0418701	0.0837401	0.0400406	0.0436995	0	0	0	0	0	0.00787505	0.0187117	0.0417693	0.158967	0.0329475	0.0274901	0.0427004	0.0375629	0.0173656	0.0364697	0.0141831	0.0551714	0.0121766	0.0497543	0.0339016	0.053604	0.0358363	0.0524521	0.0372995	0.077415	0.0241237	0.0298762	0.0325981	0.114877	0.0310182	0.0667913	0.0287356	0.0349637	0.0164388	0.038143	0.0287793	0.0498442
Bacteria	Actinobacteria	Actinobacteria	Actinomycetales	Cellulomonadaceae	Cellulomonas	0.0407086	0.0814172	0.0412178	0.0401994	0	0	0	0	0	0.0131251	0.0467792	0.0417693	0.0583961	0.04393	0.0549803	0.0341603	0.0225378	0.095511	0.0567307	0.0283661	0.0294247	0.0273973	0.0310965	0.0145293	0.0607512	0.0191127	0.0655652	0.0885863	0.0403904	0.00964948	0.0469484	0.0579521	0.0229753	0.0366579	0.0890551	0.0114943	0.0233091	0.0465766	0.043592	0.0205567	0.0207684
Bacteria	Proteobacteria	Deltaproteobacteria	Myxococcales	Haliangiaceae	Haliangium	0.0388865	0.0777731	0.0382132	0.0395598	0	0	0	0	0	0.0157501	0.0140338	0.0877156	0.103815	0.0109825	0.0229085	0.0896708	0.0488318	0.00289427	0.0162088	0.0378215	0.0331028	0.021309	0.0497543	0.0387447	0.017868	0.0334472	0.0655652	0.0512868	0.0437563	0.0120619	0.0426803	0.0651961	0.0650967	0.0140992	0.0133583	0.0114943	0.0582728	0.0191786	0.021796	0.06167	0.0539979
Bacteria	Actinobacteria	Actinobacteria	Actinomycetales	Pseudonocardiaceae	Lentzea	0.0367059	0.0734118	0.0476845	0.0257273	0	0	0	0	0	0.00787505	0.0654909	0.0208847	0.0486634	0.061502	0.0183268	0.0170801	0.0112689	0.263379	0.0486263	0.0236384	0.0367809	0.0578387	0.0310965	0.0290585	0.0214416	0.0167236	0.0480811	0.0512868	0.0134635	0.0241237	0.00853606	0.014488	0.0114877	0.0338381	0.00890551	0.0172414	0.0155394	0.054796	0.059939	0.00411133	0.0290758
Bacteria	Proteobacteria	Deltaproteobacteria	Myxococcales	Kofleriaceae	Kofleria	0.0357962	0.0715924	0.0313823	0.0402101	0	0	0	0	0	0.0210001	0.0140338	0.0334155	0.00973268	0.0241615	0.0137451	0.0341603	0.0450755	0.0144714	0.0324175	0.0283661	0.0257467	0.0273973	0.0684122	0.0242154	0.0857664	0.0477817	0.017484	0.0233122	0.0504881	0.045835	0.0213402	0.014488	0.0689259	0.0394778	0.0356221	0.0229885	0.027194	0.0328776	0.05449	0.0164453	0.124611
Bacteria	Proteobacteria	Betaproteobacteria	Burkholderiales	Oxalobacteraceae	Massilia	0.0336938	0.0673875	0.0293837	0.0380038	0	0	0	0	0	0.0288752	0.00935585	0.0334155	0.0129769	0.026358	0.0137451	0.0384303	0.026294	0.0405198	0.0445741	0.00945537	0.0220686	0.0273973	0.0621929	0.0387447	0.035736	0.0358363	0.0437101	0.0139873	0.0168294	0.0506598	0.0384123	0.021732	0.034463	0.0902349	0.0578858	0.0287356	0.0233091	0.0246582	0.016347	0.086338	0.0249221
Bacteria	Proteobacteria	Alphaproteobacteria	Rhizobiales	Rhizobiaceae	Ensifer	0.0318819	0.0637638	0.0284496	0.0353142	0	0	0	0	0	0.0262502	0.060813	0.0125308	0.0162211	0.0329475	0.0641437	0.0256202	0.0187815	0.0231542	0.0162088	0.0236384	0.0147124	0.0182648	0.00621929	0.0242154	0.071472	0.0358363	0.0568231	0.0466244	0.0168294	0.0217113	0.0512164	0.0253541	0.053609	0.0225587	0.0400748	0.0344828	0.0621576	0.0109592	0.016347	0.0164453	0.0539979
Bacteria	Actinobacteria	Actinobacteria	Actinomycetales	Micromonosporaceae	Asanoa	0.0303035	0.060607	0.0318245	0.0287825	0	0	0	0	0	0.00787505	0.0280675	0.0501232	0.0681287	0.0153755	0.0183268	0.0640506	0.026294	0.0115771	0.020261	0.0236384	0.0220686	0.021309	0.0310965	0.058117	0.0428832	0.0191127	0.0480811	0.041962	0.026927	0.00482474	0.0256082	0.0398421	0.0191461	0.00845952	0.0534331	0.0287356	0.0427334	0.0219184	0.021796	0.0205567	0.0373832
Bacteria	Proteobacteria	Betaproteobacteria	Burkholderiales	Burkholderiales_incertae_sedis	Piscinibacter	0.029495	0.0589901	0.0260348	0.0329553	0	0	0	0	0	0.0315002	0.00467792	0.00835387	0.0162211	0.0329475	0.0549803	0.0170801	0.0338066	0.0289427	0.0526785	0.0189107	0.00367809	0.042618	0.0497543	0.00968617	0.0107208	0.028669	0.0262261	0.0186498	0.0168294	0.0554845	0.0384123	0.010866	0.0268045	0.070496	0.0222638	0.0632184	0.027194	0.041097	0.027245	0.0164453	0.0373832
Bacteria	Acidobacteria	Acidobacteria_Gp4	Blastocatella	Blastocatella	Blastocatella	0.0287082	0.0574165	0.0215403	0.0358762	0	0	0	0	0	0.0341252	0.0140338	0.0125308	0.0259538	0.030751	0.00916338	0.0128101	0.00751258	0.0231542	0.0243132	0.0141831	0.0110343	0.00913242	0.043535	0.058117	0.0142944	0.0406145	0.0218551	0.0372995	0.0437563	0.019299	0.0384123	0.0398421	0.0229753	0.0422976	0.0979606	0.0172414	0.0194243	0.027398	0.043592	0.024668	0.0373832
Bacteria	Actinobacteria	Actinobacteria	Actinomycetales	Sporichthyaceae	Sporichthya	0.0272007	0.0544013	0.0282571	0.0261442	0	0	0	0	0	0.0210001	0.0561351	0.0292385	0.0129769	0.035144	0.0137451	0.0384303	0.00751258	0.0463084	0.020261	0.0189107	0.0294247	0.0395738	0.0186579	0.0290585	0.035736	0.0143345	0.013113	0.102574	0.0336587	0.0168866	0.0512164	0.0434641	0.00382922	0.0140992	0.0133583	0.0402299	0.0194243	0.0219184	0.005449	0.0164453	0.00830737
Bacteria	Proteobacteria	Deltaproteobacteria	Myxococcales	Polyangiaceae	Minicystis	0.0244836	0.0489673	0.0245831	0.0243842	0	0	0	0	0	0.0157501	0.0233896	0.0417693	0.0324423	0.0197685	0.0320718	0.0341603	0.0112689	0.0144714	0.020261	0.0236384	0.0257467	0.0182648	0.0310965	0.0242154	0.0250152	0.0191127	0.0349681	0.0139873	0.0336587	0.0265361	0.0298762	0.0325981	0.0459506	0.0225587	0.0267165	0.0172414	0.0116546	0.0191786	0.027245	0.0205567	0.00830737
Bacteria	Proteobacteria	Alphaproteobacteria	Sphingomonadales	Erythrobacteraceae	Porphyrobacter	0.0242653	0.0485307	0.0229659	0.0255648	0	0	0	0	0	0.0105001	0.0280675	0.0208847	0.0324423	0.021965	0.0229085	0.0170801	0.026294	0.0173656	0.0486263	0.0141831	0.0294247	0.0243531	0.0186579	0.00968617	0.0250152	0.02628	0.017484	0.0139873	0.026927	0.0482474	0.0384123	0.0253541	0.0153169	0.0140992	0.0445276	0.0114943	0.0310788	0.027398	0.043592	0.00822267	0.0166147
Bacteria	Proteobacteria	Alphaproteobacteria	Alphaproteobacteria_incertae_sedis	Geminicoccus	Geminicoccus	0.023462	0.046924	0.0250552	0.0218688	0	0	0	0	0	0.0210001	0.0421013	0.0208847	0.0129769	0.0417335	0.00916338	0.0213502	0.0225378	0.0173656	0.020261	0.0614599	0.0183905	0.0182648	0.043535	0.00484308	0.0250152	0.0191127	0.0349681	0.00466244	0.0100976	0.0168866	0.0128041	0.010866	0.0306337	0.0451174	0.0400748	0.0287356	0.0233091	0.0164388	0.027245	0.012334	0.0166147
Bacteria	Acidobacteria	Acidobacteria_Gp17	Gp17	Gp17	Gp17	0.0223446	0.0446893	0.0211785	0.0235108	0	0	0	0	0	0.00525003	0.00467792	0.0375924	0.0194654	0.0109825	0.0137451	0.0469704	0.0225378	0.0115771	0.0283653	0.0330938	0.00367809	0.0121766	0.0310965	0.0290585	0.0285888	0.0215018	0.0218551	0.0279746	0.0134635	0.00482474	0.0469484	0.0253541	0.0421214	0.00845952	0.0267165	0.0114943	0.0349637	0.0054796	0.027245	0.037002	0.0207684
Bacteria	Bacteroidetes	Cytophagia	Cytophagales	Cyclobacteriaceae	Algoriphagus	0.0744214	0.148843	0.128057	0.0207861	1	2	0	1	0	0.357002	0.0140338	0.0334155	0.0259538	0.193292	1.04463	0.0298903	0.00751258	0.0926167	0.0607829	0	0.00735619	0.115677	0.0124386	0.0435878	0.0107208	0.00477817	0.00437101	0.0186498	0.0403904	0.0410103	0	0.014488	0.0114877	0.0281984	0	0.0172414	0.027194	0.0904134	0.005449	0.0164453	0.0124611
Bacteria	Bacteroidetes	Flavobacteriia	Flavobacteriales	Cryomorphaceae	Fluviicola	0.0434928	0.0869855	0.0504446	0.036541	1	2	0	1	0	0.0236251	0.060813	0.00417693	0.136257	0.0417335	0.0458169	0.00427004	0.0187815	0.0260485	0.0324175	0	0.143446	0.0578387	0.00621929	0.0484308	0.157238	0.0143345	0.0437101	0.0372995	0.0673174	0.0120619	0	0.0615741	0.0842428	0.0253786	0	0.109195	0.0155394	0.0219184	0.005449	0.0575587	0.0290758
Bacteria	Actinobacteria	Actinobacteria	Solirubrobacterales	Conexibacteraceae	Conexibacter	0.0248445	0.049689	0.0252829	0.0244061	2	1	0	0	1	0.00262502	0.0187117	0.0918926	0.0486634	0.008786	0.0137451	0.0512404	0.0150252	0.0173656	0.0243132	0.0236384	0.0551714	0.00913242	0	0.0242154	0	0.00716726	0.0699362	0.0559493	0.026927	0	0.0341443	0.010866	0.0191461	0.0197389	0.0400748	0.0114943	0.0155394	0.0246582	0.021796	0.0164453	0.0166147
Bacteria	Proteobacteria	Gammaproteobacteria	Pseudomonadales	Pseudomonadaceae	Rhizobacter	0.00991601	0.019832	0.0108867	0.00894534	1	3	0	1	0	0.0131251	0.00935585	0.00417693	0.00324423	0.013179	0.0503986	0	0.00375629	0.0115771	0.0121566	0.00472769	0.00367809	0.00608828	0.0124386	0.00484308	0.0214416	0.00716726	0.00437101	0	0.0134635	0.00964948	0.0170721	0.010866	0.00765843	0.00281984	0.0311693	0.0114943	0	0.0027398	0.016347	0	0.00830737
Bacteria	Actinobacteria	Actinobacteria	Actinomycetales	Micromonosporaceae	Virgisporangium	0.00909334	0.0181867	0.00913943	0.00904725	2	3	0	0	0	0.00262502	0.00935585	0.0125308	0.0162211	0.008786	0.00916338	0.0213502	0.00751258	0.0202599	0.00405219	0.00472769	0	0.00913242	0.00621929	0	0.0142944	0.00477817	0.013113	0.0186498	0.0235611	0.00964948	0.00426803	0.010866	0.0114877	0.00281984	0.0133583	0	0.0116546	0.0164388	0	0.00411133	0
Bacteria	Actinobacteria	Actinobacteria	Acidimicrobiales	Iamiaceae	Iamia	0.00847878	0.0169576	0.00721547	0.00974209	3	2	0	0	0	0.00262502	0.00467792	0.00835387	0.0227096	0.004393	0.00458169	0.00427004	0	0.0144714	0.00405219	0	0.0110343	0.00304414	0.00621929	0	0.0250152	0	0.017484	0.00932488	0.00673174	0.00964948	0.0128041	0.00724401	0.00382922	0.00281984	0.017811	0	0.00776971	0.0191786	0.016347	0.00411133	0.0207684
Bacteria	Proteobacteria	Gammaproteobacteria	Xanthomonadales	Algiphilaceae	Algiphilus	0.00599205	0.0119841	0.00513719	0.00684691	3	2	0	0	0	0.00262502	0	0.00835387	0.00648845	0.0021965	0.00458169	0.0128101	0.00751258	0	0.00405219	0.00472769	0.00367809	0.00304414	0.0124386	0.00968617	0	0.00477817	0.00874202	0.00466244	0	0.00241237	0.0128041	0.00724401	0.0191461	0.00281984	0.00445276	0.00574713	0.00388485	0.0027398	0.005449	0.024668	0
Bacteria	Proteobacteria	Alphaproteobacteria	Rhizobiales	Bradyrhizobiaceae	Bosea	0.0132044	0.0264087	0.0186534	0.00775533	1	5	0	1	0	0.0131251	0.00935585	0.0125308	0.00648845	0.0329475	0.100797	0.00427004	0	0.031837	0.00810438	0.0141831	0.0110343	0.0121766	0.0186579	0.0193723	0.0035736	0	0.0305971	0.0233122	0.0168294	0.00241237	0.00853606	0	0.0114877	0	0.00890551	0.00574713	0.00388485	0.0082194	0	0	0.00415369
Bacteria	Proteobacteria	Alphaproteobacteria	Rhodospirillales	Rhodospirillaceae	Skermanella	0.0127508	0.0255017	0.0109624	0.0145393	3	3	0	0	0	0.00525003	0.00467792	0.0250616	0.00648845	0	0.0229085	0.0256202	0.00375629	0.0231542	0.0243132	0.0141831	0	0.00304414	0.00621929	0	0.0107208	0.0215018	0.0305971	0.0186498	0.0134635	0	0.0426803	0.00362201	0.0114877	0	0.0578858	0.00574713	0.00776971	0.0109592	0	0.00411133	0.00415369
Bacteria	Bacteroidetes	Flavobacteriia	Flavobacteriales	Flavobacteriaceae	Vitellibacter	0.0185622	0.0371245	0.0143213	0.0228031	6	2	0	0	0	0.00787505	0.0233896	0	0.00648845	0.0109825	0.0137451	0	0.00751258	0.00578854	0.0243132	0	0	0.0182648	0	0	0.110782	0.0167236	0	0.0186498	0.0336587	0.019299	0.0128041	0.00362201	0.0229753	0	0.00445276	0.0114943	0.0582728	0.0246582	0.005449	0.012334	0.120457
Bacteria	Proteobacteria	Alphaproteobacteria	Rhodospirillales	Rhodospirillaceae	Thalassobaculum	0.0119197	0.0238394	0.0105649	0.0132745	5	3	0	0	0	0.0105001	0.00935585	0.00417693	0.00324423	0	0.0183268	0.0128101	0.0112689	0	0.0243132	0	0	0.0304414	0.0124386	0	0.0321624	0.0382254	0.017484	0.00932488	0	0.0265361	0.0128041	0.00362201	0	0.00563968	0.00445276	0	0.0310788	0.0109592	0.010898	0.0164453	0.0249221
Bacteria	Bacteroidetes	Sphingobacteriia	Sphingobacteriales	Chitinophagaceae	Niastella	0.188916	0.377832	0.16535	0.212482	1	0	1	0	0	0.338627	0.126304	0	0.129769	0.349243	0.0549803	0.0725906	0.112689	0.167868	0.222871	0.108737	0.158158	0.356164	0.192798	0.140449	0.114355	0.124233	0.493924	0.17251	0.299562	0.260536	0.157917	0.170234	0.168486	0.372219	0.0846024	0.137931	0.194243	0.364394	0.114429	0.205567	0.07892
Bacteria	Proteobacteria	Gammaproteobacteria	Pseudomonadales	Pseudomonadaceae	Cellvibrio	0.0842602	0.16852	0.11685	0.0516704	1	0	1	0	0	0.643129	0.229218	0.0250616	0.0162211	0.184506	0.0549803	0.0811307	0.0225378	0.21707	0.0648351	0	0.0183905	0.127854	0.0310965	0.0678032	0.0857664	0.0883962	0.0611942	0.0326371	0.0572198	0.065134	0.00853606	0.0289761	0.160827	0.0197389	0.0267165	0.0114943	0.0776971	0.0767144	0.032694	0.0164453	0.0623053
Bacteria	Proteobacteria	Gammaproteobacteria	Legionellales	Coxiellaceae	Aquicella	0.0842412	0.168482	0.063054	0.105428	1	0	1	0	0	0.0603754	0.0842026	0.0334155	0.0129769	0.013179	0.494823	0.0683206	0.0563444	0.00868282	0.0607829	0.00472769	0.0294247	0.0517504	0	0.00484308	0.0250152	0.0764508	0.166098	0.195822	0.0370246	0.127856	0.0384123	0.119526	0.0229753	0.0422976	0.0356221	0.0172414	0.396255	0.227403	0.010898	0.143897	0.0290758
Bacteria	Proteobacteria	Alphaproteobacteria	Rhizobiales	Methylobacteriaceae	Microvirga	0.058912	0.117824	0.0574032	0.0604209	0	1	1	0	0	0.0315002	0.0654909	0.066831	0.0519076	0.065895	0.0733071	0.0512404	0.0300503	0.124454	0.0283653	0.0709153	0.0441371	0.0517504	0.0746315	0.0629601	0.0250152	0.0860071	0.0874202	0.0839239	0.0370246	0.0506598	0.132309	0.0325981	0.034463	0.0676762	0.169205	0.00574713	0.0194243	0.0520562	0.070837	0	0.0373832
Bacteria	Verrucomicrobia	Verrucomicrobiae	Verrucomicrobiales	Verrucomicrobiaceae	Haloferula	0.0513595	0.102719	0.0714	0.031319	1	0	1	0	0	0.238876	0.0654909	0.0125308	0.0194654	0.13179	0.233666	0.0384303	0.0225378	0.0926167	0.0324175	0.00472769	0.0257467	0.0578387	0	0.116234	0.0500304	0.0430036	0.00437101	0.0326371	0.0201952	0.0940825	0.0128041	0.0507081	0.00382922	0.016919	0.017811	0.0229885	0.0349637	0.0904134	0.010898	0.0205567	0.0249221
Bacteria	Bacteroidetes	Sphingobacteriia	Sphingobacteriales	Chitinophagaceae	Arachidicoccus	0.0438484	0.0876968	0.0666673	0.0210295	1	0	1	0	0	0.0472503	0.13566	0.0167077	0.386063	0.030751	0.0824704	0.0427004	0.00375629	0.124454	0.0769917	0	0.0110343	0.0395738	0.0248772	0.0193723	0.0250152	0.0238909	0.00437101	0.00466244	0.026927	0.0265361	0.0298762	0.0398421	0.00765843	0.0422976	0.00445276	0.0229885	0.0233091	0.0356174	0.010898	0.00822267	0.0249221
Bacteria	Proteobacteria	Alphaproteobacteria	Sneathiellales	Sneathiellaceae	Ferrovibrio	0.0363358	0.0726715	0.0342568	0.0384147	1	0	1	0	0	0.0393752	0.0327455	0.0125308	0.00648845	0.052716	0.0366535	0.0427004	0.0225378	0.0434141	0.0121566	0	0.0367809	0.14003	0.00621929	0.0387447	0.0250152	0.0238909	0.0568231	0.0652742	0.0437563	0.0506598	0.0213402	0.0325981	0.0306337	0.0451174	0.0222638	0.0402299	0.0543879	0.054796	0.010898	0.0328907	0.0290758
Bacteria	Actinobacteria	Actinobacteria	Actinomycetales	Nocardioidaceae	Kribbella	0.0321405	0.0642809	0.0420847	0.0221962	0	1	1	0	0	0.0262502	0.0888806	0.0375924	0.029198	0.048323	0.0549803	0.0298903	0.0112689	0.162079	0.020261	0.0472769	0.0257467	0.021309	0.0248772	0.00968617	0.035736	0.00716726	0.0480811	0.0512868	0.026927	0.0313608	0.0170721	0.0253541	0.00382922	0.0253786	0.00890551	0.0287356	0.0194243	0.0520562	0.005449	0.00411133	0
Bacteria	Actinobacteria	Actinobacteria	Actinomycetales	Demequinaceae	Demequina	0.028573	0.0571459	0.030627	0.0265189	0	1	1	0	0	0.0315002	0.0467792	0.00417693	0.0259538	0.0241615	0.137451	0.0128101	0.0112689	0.0289427	0.0243132	0.0283661	0.0294247	0.0182648	0.0186579	0.0193723	0.0285888	0.00716726	0.00437101	0.041962	0.0403904	0.0144742	0.0640205	0.0253541	0.00382922	0.0281984	0.0578858	0	0.0116546	0.0438368	0.027245	0.00822267	0.0456906
Bacteria	Proteobacteria	Alphaproteobacteria	Rhodobacterales	Rhodobacteraceae	Rubellimicrobium	0.0279309	0.0558618	0.0279458	0.027916	0	1	1	0	0	0.0262502	0.0280675	0.00835387	0.0324423	0.0373405	0.0412352	0.0384303	0.0112689	0.0405198	0.020261	0.0472769	0.0183905	0.0304414	0.0186579	0.0339016	0.0142944	0.028669	0.0349681	0.00466244	0.0201952	0.0289484	0.0298762	0.01811	0.0306337	0.0422976	0.0979606	0	0.0388485	0.0191786	0.010898	0.012334	0.0290758
Bacteria	Armatimonadetes	Armatimonadetes_gp5	Armatimonadetes_gp5	Armatimonadetes_gp5	Armatimonadetes_gp5	0.0275386	0.0550772	0.0273449	0.0277322	1	0	1	0	0	0.0735005	0	0.0125308	0.029198	0.0505195	0.00458169	0.0298903	0.0225378	0.00289427	0.0486263	0.0425492	0.0183905	0.0487062	0.0186579	0.0242154	0.0107208	0.0382254	0.017484	0.00466244	0.026927	0.0361856	0.0298762	0.0253541	0.0421214	0.016919	0.0133583	0.0517241	0.0349637	0.0246582	0.010898	0.024668	0.0456906
Bacteria	Proteobacteria	Gammaproteobacteria	Xanthomonadales	Xanthomonadaceae	Thermomonas	0.0238827	0.0477653	0.02876	0.0190054	0	1	1	0	0	0.0183751	0.0514572	0.00835387	0.0227096	0.0417335	0.0366535	0.0170801	0.0150252	0.0694625	0.0445741	0.0141831	0.0257467	0.0182648	0.0186579	0.0435878	0.0142944	0.0167236	0.0218551	0.00932488	0.0134635	0.0289484	0.00853606	0.021732	0.00765843	0.0253786	0.0222638	0.0114943	0.0155394	0.0383572	0.038143	0.024668	0
Bacteria	Proteobacteria	Deltaproteobacteria	Myxococcales	Nannocystaceae	Nannocystis	0.0207794	0.0415588	0.0195329	0.0220259	1	0	1	0	0	0.00787505	0.0140338	0.00835387	0.0162211	0.0241615	0.00916338	0.0170801	0	0.0202599	0.0162088	0.0189107	0.0514933	0.0487062	0.00621929	0.0145293	0.0393096	0.0119454	0.013113	0.0233122	0.0302928	0.0265361	0.0384123	0.0362201	0.00765843	0.053577	0.0356221	0.0114943	0.00388485	0.013699	0.005449	0.0328907	0.00830737
Bacteria	Proteobacteria	Alphaproteobacteria	Rhodobacterales	Rhodobacteraceae	Paracoccus	0.0197977	0.0395954	0.0209058	0.0186896	0	1	1	0	0	0.0420003	0.0140338	0.0125308	0.0194654	0.0373405	0.0458169	0.00854007	0.00751258	0.0549912	0.0121566	0.00472769	0.0147124	0.0243531	0.00621929	0.0193723	0.0107208	0.0191127	0	0.00932488	0.00336587	0.019299	0.0426803	0.00724401	0.0114877	0.0394778	0.0133583	0.00574713	0.0388485	0.0520562	0.016347	0.00822267	0.0124611
Bacteria	Verrucomicrobia	Opitutae	Opitutales	Opitutaceae	Alterococcus	0.0557138	0.111428	0.0366495	0.074778	2	0	2	0	1	0	0.0888806	0	0.029198	0.017572	0.0412352	0.0555105	0.0976636	0.00289427	0.0364697	0.0141831	0.0514933	0.0365297	0.0621929	0.00968617	0.0428832	0.0788399	0.017484	0.0186498	0.00673174	0.0675464	0.0213402	0.0362201	0.00765843	0.016919	0.0267165	0.0114943	0.0466182	0.0438368	0.016347	0.0822267	0.697819
Bacteria	Proteobacteria	Gammaproteobacteria	Chromatiales	Chromatiaceae	Rheinheimera	0.0546464	0.109293	0.0510515	0.0582414	1	1	2	0	0	0.0813755	0.0514572	0.00417693	0.0227096	0.250401	0.0183268	0.0128101	0.108932	0.0752511	0.0445741	0.00472769	0.0257467	0.0456621	0	0.0242154	0.0464568	0.0406145	0.323455	0.0139873	0.0134635	0.0337732	0.00426803	0	0.0114877	0.0338381	0.0311693	0.126437	0.108776	0.0246582	0.087184	0.0164453	0.0623053
Bacteria	Actinobacteria	Actinobacteria	Actinomycetales	Promicromonosporaceae	Promicromonospora	0.0517538	0.103508	0.0587911	0.0447165	1	1	2	0	0	0.0315002	0.0421013	0.0375924	0.0486634	0.057109	0.0274901	0.0256202	0	0.428352	0.0486263	0.0236384	0.0441371	0.0273973	0.0310965	0.0387447	0.0285888	0.0238909	0.126759	0.0885863	0.026927	0.019299	0.136577	0.0253541	0.0229753	0.0310182	0.0445276	0.0229885	0	0.0657552	0.043592	0.0164453	0.0207684
Bacteria	Proteobacteria	Betaproteobacteria	Burkholderiales	Alcaligenaceae	Azohydromonas	0.050103	0.100206	0.080765	0.019441	1	1	2	0	0	0.0105001	0.00935585	0.0292385	0.00648845	0.021965	1.09044	0	0.00375629	0.00289427	0.0243132	0.0189107	0.00367809	0.0182648	0.0248772	0.00968617	0.017868	0.0167236	0.0568231	0.00466244	0.0134635	0.0120619	0.0256082	0.010866	0.0229753	0.016919	0.0311693	0.0344828	0.00776971	0	0.032694	0.00822267	0.0166147
Bacteria	Proteobacteria	Betaproteobacteria	Burkholderiales	Comamonadaceae	Acidovorax	0.0286261	0.0572522	0.0386	0.0186522	0	2	2	1	0	0.0761255	0.0233896	0.00417693	0.00973268	0.070288	0.142032	0.0128101	0.0112689	0.0694625	0.0526785	0.00945537	0.00367809	0.0578387	0.043535	0.00968617	0.0214416	0.0215018	0.00874202	0	0.0134635	0.0337732	0	0.0325981	0.00382922	0.0479373	0.0222638	0.0229885	0.00776971	0.0383572	0.016347	0.0205567	0.00830737
Bacteria	Proteobacteria	Gammaproteobacteria	Legionellales	Legionellaceae	Legionella	0.0283441	0.0566883	0.0428359	0.0138524	0	2	2	1	0	0.0131251	0.0514572	0.0250616	0.0356865	0.112021	0.00916338	0.0725906	0.0112689	0.0810396	0.0243132	0.00472769	0.0147124	0.042618	0.0124386	0.150136	0.0250152	0.0167236	0.00437101	0.0186498	0.0235611	0.00241237	0.00426803	0.0253541	0.0153169	0.00563968	0	0.0114943	0.0349637	0.0328776	0.005449	0.0205567	0
Bacteria	Bacteroidetes	Sphingobacteriia	Sphingobacteriales	Chitinophagaceae	Ferruginibacter	0.0170704	0.0341408	0.0153892	0.0187516	1	1	2	0	0	0.0131251	0.0187117	0.0334155	0.00973268	0.0197685	0.0229085	0.00427004	0.00751258	0.00578854	0.020261	0.0236384	0.00367809	0.0152207	0	0.0339016	0.0142944	0.028669	0.0437101	0.0186498	0.0235611	0.019299	0.0128041	0.00362201	0.034463	0.0112794	0.0445276	0	0.0155394	0.013699	0.005449	0.0164453	0.00830737
Bacteria	Proteobacteria	Alphaproteobacteria	Rhizobiales	Phyllobacteriaceae	Phyllobacterium	0.0160658	0.0321315	0.0223163	0.00981522	1	1	2	0	0	0.0367502	0.0187117	0.00417693	0.0129769	0.0329475	0.0229085	0.00427004	0	0.104194	0.0162088	0.00945537	0.00735619	0.0365297	0.0373158	0.00968617	0.0035736	0.00477817	0.013113	0.00932488	0.0100976	0.00241237	0.00853606	0	0.0114877	0.0140992	0.0133583	0.00574713	0.00776971	0.013699	0.005449	0.0205567	0.0166147
Bacteria	Proteobacteria	Alphaproteobacteria	Rhizobiales	Methylobacteriaceae	Methylobacterium	0.0146789	0.0293578	0.0148802	0.0144776	1	1	2	0	0	0.0157501	0.0140338	0.0167077	0.00324423	0.0329475	0.0183268	0.0170801	0	0.0260485	0.0162088	0.0236384	0.00367809	0.00304414	0.0124386	0.0242154	0.0107208	0.028669	0.0218551	0.0186498	0.00336587	0.00241237	0.00426803	0.00362201	0.00765843	0.0310182	0.0445276	0.00574713	0.00776971	0.0082194	0.027245	0	0.0166147
Bacteria	Latescibacteria	Latescibacteria	Latescibacteria	Latescibacteria	Latescibacteria	0.0145876	0.0291751	0.0174424	0.0117328	0	2	2	1	0	0.00525003	0.0187117	0.0375924	0.0162211	0.0109825	0.00458169	0.0298903	0.0300503	0.00289427	0.020261	0.0236384	0.00367809	0.0182648	0.0124386	0.0339016	0.0107208	0.00716726	0.0218551	0.0233122	0.00336587	0	0.00853606	0.00724401	0.0382922	0.00281984	0	0.00574713	0.0116546	0.0191786	0.005449	0.012334	0.0207684
Bacteria	Verrucomicrobia	Spartobacteria	Terrimicrobium	Terrimicrobium	Terrimicrobium	0.0306765	0.061353	0.0339022	0.0274508	1	2	3	1	0	0.144376	0.00467792	0.0167077	0.0162211	0.171327	0.0183268	0.00854007	0.0225378	0.00289427	0.0243132	0	0.0110343	0.0243531	0.00621929	0.0387447	0.0321624	0.0119454	0.0218551	0.00466244	0.0168294	0.065134	0	0.0362201	0.034463	0	0.00890551	0.0229885	0.101006	0.0465766	0.010898	0.0411133	0.0166147
Bacteria	Proteobacteria	Deltaproteobacteria	Bdellovibrionales	Bacteriovoracaceae	Peredibacter	0.0146751	0.0293502	0.0172419	0.0121083	1	2	3	1	0	0.0157501	0.0233896	0.0125308	0.0227096	0.0109825	0.0137451	0.00854007	0.0225378	0.0289427	0.020261	0.00945537	0.0257467	0.0121766	0.00621929	0	0.0428832	0.00716726	0.00437101	0.00466244	0.0538539	0.0168866	0.00853606	0.010866	0.0191461	0.00281984	0	0	0.00776971	0.0219184	0.010898	0.00822267	0.0166147
Bacteria	Actinobacteria	Actinobacteria	Actinomycetales	Pseudonocardiaceae	Saccharothrix	0.0905129	0.181026	0.10169	0.0793357	2	2	4	0	0	0.0525003	0.107592	0.0835387	0.184921	0.0900565	0	0.00854007	0.00751258	0.512286	0.0932004	0.00945537	0.121377	0.182648	0	0.116234	0.0571776	0.0645053	0.113646	0.116561	0.181757	0.0530722	0	0.0833062	0.0612675	0.132532	0	0.0747126	0.0932365	0.095893	0.070837	0.0698927	0.0581516
Bacteria	Bacteroidetes	Cytophagia	Cytophagales	Flammeovirgaceae	Imperialibacter	0.0413303	0.0826606	0.0425433	0.0401173	2	2	4	0	0	0.0498753	0.0982364	0.0417693	0.0162211	0.0021965	0.0412352	0.0213502	0.0863947	0	0.0162088	0	0.0294247	0.14003	0.0124386	0.0145293	0.110782	0.0525599	0.0305971	0.0139873	0.0201952	0.0482474	0.0298762	0.01811	0	0.0140992	0	0.0114943	0.132085	0.0438368	0.065388	0.0575587	0.103842
Bacteria	Actinobacteria	Actinobacteria	Actinomycetales	Microbacteriaceae	Microbacterium	0.00764856	0.0152971	0.00843601	0.00686111	3	2	5	0	0	0.00787505	0.00467792	0	0.0162211	0.004393	0.0229085	0.0170801	0.00375629	0.0173656	0.0162088	0.00945537	0	0.00304414	0	0.00484308	0.0071472	0.00955635	0	0.00466244	0.00336587	0.00964948	0.00426803	0.00724401	0	0.00563968	0.00445276	0.0172414	0.00388485	0.0027398	0.016347	0.00411133	0.0166147
Bacteria	Proteobacteria	Deltaproteobacteria	Myxococcales	Myxococcaceae	Myxococcus	0.00903647	0.0180729	0.00805203	0.0100209	4	3	7	0	0	0	0.0233896	0.00417693	0.0162211	0.0065895	0	0	0.00751258	0	0.00405219	0.0330938	0.00367809	0.00304414	0.0186579	0.00484308	0.0035736	0.00238909	0.0218551	0.00466244	0.0100976	0.00482474	0.0426803	0.010866	0.0114877	0.0112794	0.0267165	0	0.00388485	0.0054796	0	0.00411133	0
Bacteria	Bacteroidetes	Sphingobacteriia	Sphingobacteriales	Chitinophagaceae	Niabella	0.0178712	0.0357424	0.0234246	0.0123177	4	4	8	0	0	0.0105001	0.0421013	0	0.0129769	0.065895	0.0549803	0.00854007	0	0.124454	0.020261	0.00472769	0.0110343	0.0121766	0	0	0.0071472	0	0.00874202	0.0186498	0.0201952	0.00482474	0	0.00362201	0.0153169	0.0394778	0	0.0114943	0.0116546	0.0465766	0	0.00822267	0.00830737
Bacteria	Bacteroidetes	Sphingobacteriia	Sphingobacteriales	Sphingobacteriaceae	Mucilaginibacter	0.0125644	0.0251289	0.0087456	0.0163833	7	1	8	0	1	0.0157501	0	0	0.00973268	0.0109825	0	0	0	0.0115771	0.0405219	0.00472769	0.0110343	0.021309	0	0	0.0142944	0.00477817	0	0.00466244	0.0437563	0.00482474	0.00853606	0.014488	0.034463	0.0281984	0.0133583	0.0229885	0.00776971	0.0027398	0.005449	0.0328907	0.0332295
Bacteria	Actinobacteria	Actinobacteria	Actinomycetales	Micromonosporaceae	Actinoplanes	0.00996583	0.0199317	0.00687784	0.0130538	6	2	8	0	0	0.00262502	0	0.0167077	0.0129769	0.0065895	0	0	0	0.0115771	0.020261	0.00945537	0.0110343	0.00913242	0	0.00968617	0	0.028669	0.017484	0.00466244	0.0201952	0.00482474	0.0128041	0.0253541	0.00765843	0.0253786	0.00445276	0	0.00388485	0.0054796	0.027245	0	0.0207684
Bacteria	Proteobacteria	Betaproteobacteria	Burkholderiales	Comamonadaceae	Curvibacter	0.00848621	0.0169724	0.00777592	0.0091965	4	4	8	0	0	0.00262502	0.0140338	0	0.00324423	0.0109825	0.0137451	0.0128101	0.00375629	0	0.0324175	0.00472769	0	0.00913242	0.00621929	0	0.0107208	0.0191127	0.017484	0.0233122	0	0.0144742	0	0.00362201	0.00382922	0.00563968	0.00890551	0	0.0233091	0.013699	0.005449	0	0.00830737
Bacteria	Proteobacteria	Gammaproteobacteria	Xanthomonadales	Xanthomonadaceae	Dokdonella	0.0444495	0.088899	0.00638887	0.0825101	9	0	9	0	1	0	0.0187117	0	0	0.0021965	0.0183268	0	0.0225378	0	0.0283653	0.00472769	0.00735619	0	0	0	0	0.188738	0.0568231	0.0139873	0.0168294	0.0217113	0.145113	0.0470861	0.00765843	0.0112794	0.0267165	0.00574713	0.00776971	0.0328776	0.659329	0.0411133	0.0373832
Bacteria	Proteobacteria	Betaproteobacteria	Nitrosomonadales	Nitrosomonadaceae	Nitrosomonas	0.01991	0.03982	0.0243436	0.0154764	5	4	9	0	0	0.0498753	0.0140338	0.00417693	0.0421749	0.035144	0.00916338	0	0.00375629	0.196811	0	0.00945537	0	0.0152207	0	0.00968617	0	0.0668944	0.00437101	0.00466244	0.0100976	0	0	0.021732	0.0459506	0.0112794	0.0222638	0.0114943	0.00776971	0.0164388	0	0.024668	0
Bacteria	Verrucomicrobia	Opitutae	Puniceicoccales	Puniceicoccaceae	Pelagicoccus	0.00990367	0.0198073	0.009467	0.0103403	6	3	9	0	0	0.00262502	0.0327455	0.00835387	0.00324423	0	0.00916338	0.00854007	0	0	0.00810438	0	0.00735619	0.021309	0	0	0.0500304	0.00477817	0.00874202	0.0279746	0.00336587	0.0168866	0.0128041	0	0	0.00845952	0.017811	0	0.0194243	0.0054796	0.010898	0.024668	0.00415369
Bacteria	Actinobacteria	Actinobacteria	Actinomycetales	Nocardiaceae	Nocardia	0.00744945	0.0148989	0.00898713	0.00591178	3	6	9	0	0	0.0105001	0.0140338	0.00835387	0	0.0065895	0	0.00427004	0.00375629	0.0231542	0.0121566	0.0141831	0	0.0152207	0.0124386	0.00484308	0.0142944	0.00716726	0	0.0139873	0.00336587	0.00964948	0.0170721	0	0.00382922	0	0.00890551	0.0114943	0	0.0082194	0.010898	0	0
Bacteria	Proteobacteria	Deltaproteobacteria	Myxococcales	Nannocystaceae	Enhygromyxa	0.0065935	0.013187	0.00518551	0.00800149	5	5	10	0	0	0.0157501	0.00467792	0.00417693	0.00324423	0.004393	0	0.0170801	0.00751258	0.00289427	0	0	0	0.0121766	0.00621929	0.00484308	0	0.00477817	0.00437101	0	0	0.00241237	0	0.021732	0	0	0.0267165	0.0114943	0.0194243	0.0027398	0.005449	0.0164453	0.0124611
Bacteria	Proteobacteria	Alphaproteobacteria	Rhizobiales	Rhizobiaceae	Neorhizobium	0.00591118	0.0118224	0.00910156	0.00272079	5	7	12	0	0	0.00262502	0.00467792	0	0.00648845	0.004393	0.0687254	0.00427004	0	0.0202599	0.0162088	0.00945537	0.00367809	0	0	0.00484308	0	0.00238909	0	0.00466244	0.00336587	0.00241237	0	0	0	0.00845952	0	0.00574713	0	0.0027398	0.005449	0	0.00830737
Bacteria	Proteobacteria	Betaproteobacteria	Burkholderiales	Comamonadaceae	Pelomonas	0.0046529	0.0093058	0.00413397	0.00517184	6	6	12	0	0	0.00262502	0	0	0	0.0065895	0	0.00427004	0.00375629	0.0115771	0.00810438	0	0.00367809	0.0121766	0.00621929	0	0.0071472	0.00955635	0.00874202	0	0.00336587	0.00241237	0	0.00362201	0.00382922	0.0197389	0.017811	0	0	0	0.005449	0.00822267	0
Bacteria	Bacteroidetes	Cytophagia	Cytophagales	Flammeovirgaceae	Marinoscillum	0.0108379	0.0216758	0.0116412	0.0100346	7	7	14	0	0	0.0157501	0.00467792	0.00417693	0	0	0.00916338	0.00427004	0.10142	0	0.00405219	0	0	0.0365297	0.00621929	0	0	0.0597272	0.00437101	0	0.00673174	0.0168866	0.00853606	0	0	0.00281984	0	0	0.0310788	0.0054796	0	0	0.0249221
Bacteria	Proteobacteria	Alphaproteobacteria	Rhizobiales	Rhodobiaceae	Methyloligella	0.00693606	0.0138721	0.00820249	0.00566963	7	7	14	0	0	0	0.0327455	0	0.00324423	0	0	0.0384303	0	0	0.0324175	0	0.00367809	0.00608828	0.00621929	0.00484308	0.0035736	0	0.0262261	0.00466244	0	0.00241237	0.0128041	0.00362201	0	0	0.00445276	0	0.0116546	0	0	0.00411133	0.0207684
Bacteria	Bacteroidetes	Cytophagia	Cytophagales	Cytophagaceae	Emticicia	0.00788038	0.0157608	0.00570969	0.0100511	6	9	15	0	0	0	0	0	0.00973268	0.004393	0.00916338	0.0128101	0.00375629	0	0	0.00472769	0.00367809	0.00608828	0	0.00484308	0.0321624	0.00238909	0	0.0372995	0	0.00482474	0.0256082	0	0.0727551	0	0	0	0	0.0054796	0	0	0.0124611
Bacteria	Actinobacteria	Actinobacteria	Actinomycetales	Glycomycetaceae	Glycomyces	0.00767679	0.0153536	0.0104437	0.00490994	8	9	17	0	0	0	0.0421013	0.00835387	0.00648845	0.013179	0	0.00854007	0	0.0752511	0.00405219	0	0	0.00913242	0	0	0	0	0	0.00932488	0.0134635	0	0.00853606	0	0.0114877	0.00563968	0	0	0	0.0246582	0.005449	0	0
Bacteria	Proteobacteria	Betaproteobacteria	Burkholderiales	Alcaligenaceae	Achromobacter	0.00395768	0.00791536	0.00513494	0.00278041	7	10	17	0	0	0.0105001	0	0	0.00648845	0.008786	0.00916338	0	0	0.0144714	0.0121566	0	0	0.0121766	0	0.00484308	0.0035736	0.00238909	0	0.00466244	0	0	0	0.00362201	0	0.00845952	0	0	0.0116546	0.013699	0	0	0
Bacteria	Proteobacteria	Alphaproteobacteria	Rhizobiales	Rhodobiaceae	Parvibaculum	0.00308755	0.00617509	0.00317533	0.00299977	10	7	17	0	0	0.00787505	0	0	0	0.0065895	0	0	0	0.0144714	0.00810438	0	0	0.00304414	0	0	0.0107208	0.00238909	0.00874202	0.00466244	0	0.00964948	0.00426803	0.00362201	0	0	0	0	0.00776971	0.0027398	0	0	0.00415369
Bacteria	Proteobacteria	Alphaproteobacteria	Alphaproteobacteria_incertae_sedis	Rhizomicrobium	Rhizomicrobium	0.0258215	0.0516431	0.0288568	0.0227863	9	9	18	0	0	0	0.318099	0	0	0	0.00458169	0.0811307	0	0	0.0162088	0.00945537	0.00735619	0	0.0248772	0	0	0	0	0.00466244	0.00336587	0.00482474	0.311566	0	0	0.00281984	0	0	0	0	0	0.00411133	0.0332295
Bacteria	Actinobacteria	Actinobacteria	Actinomycetales	Nakamurellaceae	Nakamurella	0.00507175	0.0101435	0.00392632	0.00621717	9	9	18	0	0	0	0.0140338	0	0.00324423	0	0	0	0	0	0	0.0141831	0.0110343	0.00304414	0.0124386	0.00484308	0	0.00238909	0	0	0.00673174	0.00241237	0.0170721	0	0	0	0.00445276	0	0	0	0	0.00411133	0.0623053
Bacteria	Actinobacteria	Actinobacteria	Actinomycetales	Cryptosporangiaceae	Cryptosporangium	0.00283498	0.00566996	0.00479897	0.000870995	5	13	18	0	0	0.00262502	0.0140338	0.00417693	0	0.0065895	0	0.0170801	0.00375629	0.00289427	0.0121566	0	0.00367809	0	0.00621929	0	0.0035736	0	0	0	0	0	0	0	0	0	0	0.00574713	0	0.0027398	0.005449	0	0
Bacteria	Ignavibacteriae	Ignavibacteria	Ignavibacteriales	Ignavibacteriaceae	Ignavibacterium	0.0070313	0.0140626	0.00082011	0.0132425	14	5	19	0	0	0	0	0	0	0	0.00458169	0.00854007	0	0	0	0	0	0	0	0	0	0.00238909	0.013113	0	0.00336587	0.00241237	0.00426803	0.00724401	0	0	0	0	0.147624	0.0027398	0.016347	0.00822267	0.00415369
Bacteria	Bacteroidetes	Sphingobacteriia	Sphingobacteriales	Chitinophagaceae	Taibaiella	0.00267272	0.00534543	0.0041965	0.00114893	8	11	19	0	0	0.00262502	0.00467792	0	0.0129769	0.008786	0.00916338	0	0	0	0.0162088	0	0	0.00913242	0	0	0.0035736	0.00238909	0	0	0	0	0	0.00362201	0	0	0	0.00574713	0.00388485	0.0027398	0	0	0
Bacteria	Proteobacteria	Betaproteobacteria	Burkholderiales	Comamonadaceae	Hylemonella	0.00247606	0.00495211	0.00240864	0.00254347	8	12	20	0	0	0.00262502	0	0	0	0.004393	0	0.00854007	0.00751258	0.00289427	0.00405219	0	0.00367809	0	0	0.00484308	0	0	0.0218551	0	0	0.00482474	0.00853606	0	0	0	0	0	0	0.0054796	0	0	0
Bacteria	Bacteroidetes	Flavobacteriia	Flavobacteriales	Flavobacteriaceae	Muricauda	0.006586	0.013172	0.00229384	0.0108782	13	8	21	0	0	0	0.0280675	0	0	0	0.00458169	0	0	0	0.00405219	0	0	0	0	0	0	0	0.00874202	0	0.0100976	0.00723711	0	0	0.00765843	0	0	0	0.108776	0	0.010898	0.012334	0.00830737
Bacteria	Proteobacteria	Alphaproteobacteria	Rhizobiales	Xanthobacteraceae	Ancylobacter	0.00413783	0.00827566	0.00748601	0.000789653	9	12	21	0	0	0.00262502	0	0	0	0.0065895	0.0870521	0	0	0.00868282	0.00810438	0	0.00367809	0.00304414	0	0	0	0	0	0.00466244	0	0.00241237	0	0	0	0.00281984	0	0	0	0.0027398	0	0	0
Bacteria	Actinobacteria	Actinobacteria	Actinomycetales	Pseudonocardiaceae	Amycolatopsis	0.00305296	0.00610592	0.0049152	0.00119072	9	12	21	0	0	0.00262502	0	0	0.00324423	0.0109825	0	0	0	0.00578854	0	0.0378215	0.0110343	0	0	0	0.0071472	0	0	0	0	0	0.00853606	0.00362201	0	0	0	0	0	0.0027398	0	0	0.00415369
Bacteria	Actinobacteria	Actinobacteria	Actinomycetales	Microbacteriaceae	Humibacter	0.00872047	0.0174409	0.015834	0.00160695	8	14	22	0	0	0	0.0842026	0.00417693	0	0	0.0229085	0.0683206	0	0.00289427	0.0445741	0.0189107	0.00735619	0	0	0	0	0	0.00437101	0	0	0	0.0213402	0	0	0	0	0	0	0	0	0	0
Bacteria	Actinobacteria	Actinobacteria	Actinomycetales	Pseudonocardiaceae	Actinophytocola	0.00688017	0.0137603	0.00706564	0.00669469	11	11	22	0	0	0	0	0	0.0259538	0	0	0.0256202	0.0112689	0.0144714	0	0	0	0	0	0	0.035736	0.00955635	0	0.0233122	0.0403904	0	0	0	0	0	0	0.0172414	0	0	0	0	0.0166147
Bacteria	Bacteroidetes	Sphingobacteriia	Sphingobacteriales	Sphingobacteriaceae	Olivibacter	0.00452816	0.00905633	0.00788908	0.00116725	11	11	22	0	0	0.00262502	0	0.00417693	0	0.004393	0	0	0	0.0839339	0	0	0	0	0.0310965	0	0	0	0	0	0	0.00241237	0	0.00362201	0	0	0.00445276	0	0	0.0027398	0.005449	0	0
Bacteria	Proteobacteria	Betaproteobacteria	Burkholderiales	Comamonadaceae	Pseudorhodoferax	0.00365255	0.00730511	0.00536934	0.00193577	11	11	22	0	0	0	0	0	0	0.004393	0.0641437	0.00854007	0	0.00578854	0	0	0	0.00304414	0	0	0	0.00238909	0.013113	0	0.00336587	0	0	0	0	0	0	0	0.00388485	0.0082194	0	0	0
Bacteria	Proteobacteria	Alphaproteobacteria	Rhodospirillales	Acetobacteraceae	Roseomonas	0.0059276	0.0118552	0.0108232	0.00103198	9	14	23	0	0	0.00262502	0	0.00417693	0	0.0065895	0.146614	0	0	0.00289427	0.00405219	0	0	0	0.00621929	0	0	0	0.00874202	0	0	0	0	0	0	0	0	0	0.00776971	0	0	0	0
Bacteria	Proteobacteria	Deltaproteobacteria	Myxococcales	Phaselicystidaceae	Phaselicystis	0.00211807	0.00423614	0.00251174	0.0017244	11	12	23	0	0	0	0	0	0.0162211	0	0	0	0.00375629	0	0	0.00472769	0	0.00304414	0.0124386	0	0	0	0	0	0.00673174	0	0	0	0	0	0	0.0114943	0.00388485	0.0054796	0	0	0
Bacteria	Proteobacteria	Betaproteobacteria	Burkholderiales	Burkholderiaceae	Burkholderia	0.00441507	0.00883013	0.00621728	0.00261285	11	13	24	0	0	0	0.0187117	0	0	0	0	0.0512404	0	0	0.020261	0	0	0.00304414	0.00621929	0	0	0	0	0	0	0	0.0298762	0.00362201	0	0	0	0	0	0	0	0	0.00830737
Bacteria	Proteobacteria	Betaproteobacteria	Methylophilales	Methylophilaceae	Methylovorus	0.00210637	0.00421275	0.00146677	0.00274598	12	12	24	0	0	0	0	0	0	0.0021965	0	0	0.00375629	0.0144714	0	0	0	0.00304414	0	0	0	0	0	0	0	0	0	0	0	0.00563968	0	0.0287356	0	0	0.005449	0.00411133	0
Bacteria	Actinobacteria	Actinobacteria	Actinomycetales	Streptosporangiaceae	Nonomuraea	0.00302996	0.00605993	0.00387842	0.00218151	12	13	25	0	0	0	0	0.0334155	0	0.008786	0	0	0	0	0	0	0	0.00913242	0	0	0.0107208	0	0	0	0.0100976	0	0	0	0	0.00845952	0	0	0	0	0.016347	0	0
Bacteria	Actinobacteria	Actinobacteria	Actinomycetales	Cryptosporangiaceae	Jatrophihabitans	0.00114393	0.00228785	0.0020211	0.000266752	14	15	29	0	0	0	0.0280675	0	0	0	0	0.00427004	0	0	0	0	0	0	0	0	0	0	0	0	0	0	0.00426803	0	0	0	0	0	0	0	0	0	0
Bacteria	Bacteroidetes	Cytophagia	Cytophagales	Flammeovirgaceae	Reichenbachiella	0.000971213	0.00194243	0	0.00194243	16	15	31	0	0	0	0	0	0	0	0	0	0	0	0	0	0	0	0	0	0	0	0	0	0	0	0	0	0	0	0	0	0.0310788	0	0	0	0

## Sheet: rhizoRNA
Kingdom	Phylum	Class	Order	Family	Genus	Average	Sum	Frantoio	Picual	Core_Fra 90%	Core_Pic 90%	Shared	Solo_Fra	Solo_Pic	Fra1_T08S	Fra1_T0S	Fra1_T15S	Fra1_T30S	Fra2_T08S	Fra2_T0S	Fra2_T15S	Fra2_T30S	Fra3_T08S	Fra3_T0S	Fra3_T15S	Fra3_T30S	Fra4_T08S	Fra4_T0S	Fra4_T15S	Fra4_T30S	Pic1_T08S	Pic1_T0S	Pic1_T15S	Pic1_T30S	Pic2_T08S	Pic2_T0S	Pic2_T15S	Pic2_T30S	Pic3_T08S	Pic3_T0S	Pic3_T15S	Pic3_T30S	Pic4_T08S	Pic4_T0S	Pic4_T15S	Pic4_T30S		Core_Fra	Core_Pic
Bacteria	Acidobacteria	Acidobacteria_Gp6	Gp6	Gp6	Gp6	8.56672	17.1334	8.1929	8.94054	0	0	0	0	0	6.76667	3.94733	6.3959	10.2997	7.56633	7.49056	6.37623	13.9747	8.01658	3.84193	8.5195	11.7954	12.8467	6.98946	7.35322	8.90619	7.80272	14.8169	6.4318	11.3684	8.87402	6.87021	7.08301	12.5116	5.52747	8.82955	9.05106	9.75825	11.0387	5.90202	7.65284	9.53011		2	15
Bacteria	Acidobacteria	Acidobacteria_Gp4	Gp4	Gp4	Gp4	3.60788	7.21576	3.57138	3.64438	0	0	0	0	0	2.61538	2.91247	5.89612	2.56357	2.41293	2.07022	4.66225	2.64908	3.95827	2.85401	6.27829	2.61485	6.88359	1.30893	4.71456	2.74762	4.70756	4.12548	4.57021	1.31904	3.4606	2.84685	2.69026	2.94047	4.99219	4.49668	3.835	2.35954	5.3092	5.17219	3.49411	1.99063
Bacteria	Bacteroidetes	Cytophagia	Cytophagales	Ohtaekwangia	Gemmatimonas	3.53184	7.06368	3.4115	3.65218	0	0	0	0	0	2.10513	2.99444	4.94085	4.7102	3.88233	3.42705	3.22318	3.25683	2.84367	3.1606	3.10656	3.56505	2.69751	2.98975	4.54574	3.13515	2.70313	1.10638	4.29795	5.37104	2.07696	4.401	4.86388	4.66231	3.86588	2.46266	4.64538	4.65811	2.65603	2.35993	4.88198	3.42223
Bacteria	Gemmatimonadetes	Gemmatimonadetes	Gemmatimonadales	Gemmatimonadaceae	Subdivision3	3.467	6.934	3.34425	3.58975	0	0	0	0	0	2.23846	1.35506	5.38369	4.27262	3.04697	1.22395	5.42246	4.0612	4.17977	1.50649	5.00018	3.17925	5.37753	1.40737	3.69537	2.1576	3.22795	3.93528	3.42533	4.052	4.31136	1.24041	4.56942	4.52881	3.69118	2.22786	3.43552	5.11843	4.95754	1.67817	4.20759	2.82919
Bacteria	Verrucomicrobia	Subdivision3	Subdivision3	Subdivision3	Sphingomonas	2.90465	5.80929	2.71215	3.09714	0	0	0	0	0	1.16154	2.0313	4.02986	2.1714	1.75186	2.75213	4.17415	1.88045	2.31495	2.15375	4.12035	2.77917	2.14111	2.53035	4.18308	3.21894	2.72526	2.38153	4.97743	2.55583	2.44634	4.01174	3.75565	2.42016	2.47937	3.53291	4.08154	1.65838	2.37585	4.26973	3.08361	2.79897
Bacteria	Verrucomicrobia	Opitutae	Opitutales	Opitutaceae	Ohtaekwangia	2.73331	5.46663	2.50391	2.96272	0	0	0	0	0	2.57692	2.13633	1.28424	2.45624	1.14787	4.64401	3.0689	2.002	1.20034	1.93421	1.72707	3.45431	1.13027	4.09451	3.17639	4.02891	0.77142	3.10482	3.52771	2.77092	1.32308	4.72926	3.45584	3.14244	1.23411	4.45027	4.14774	1.66143	0.803385	5.3907	3.23022	3.66019
Bacteria	Acidobacteria	Acidobacteria_Gp3	Gp3	Gp3	Opitutus	1.71802	3.43605	1.67785	1.7582	0	0	0	0	0	1.06923	1.13732	1.36016	2.11773	1.68575	1.7485	1.19502	2.67768	1.65047	1.01821	1.78862	2.32193	1.92263	1.74281	1.65697	1.75261	1.45273	1.26979	1.40783	2.02758	1.54107	2.08575	1.73461	2.92678	2.39387	1.33508	1.80336	2.02421	2.10138	0.904641	1.69086	1.43159
Bacteria	Proteobacteria	Alphaproteobacteria	Sphingomonadales	Sphingomonadaceae	Candidatus_Saccharibacteria	1.58334	3.16668	1.71846	1.44822	0	0	0	0	0	1.71538	2.5974	1.72076	1.16413	1.73984	2.39194	1.31284	0.915201	1.86482	2.64582	1.65104	1.15739	1.30506	2.59598	1.21303	1.50473	2.18938	1.19478	1.24028	1.31904	2.36156	1.35661	0.869984	1.06802	2.78418	1.34327	0.794394	0.829192	2.27292	1.6017	0.918731	1.02742
Bacteria	Proteobacteria	Gammaproteobacteria	Xanthomonadales	Sinobacteraceae	Gp16	1.31454	2.62909	1.42553	1.20356	0	0	0	0	0	0.917949	2.65888	1.61321	0.994881	1.68875	1.41978	1.10245	0.811526	1.50043	2.66096	1.92621	0.76445	1.18562	1.44019	1.28181	0.841392	1.34208	0.953682	1.50091	1.30006	1.1505	0.949919	1.10823	1.02352	1.40882	1.1112	1.37193	1.49986	1.58962	1.11441	0.899184	0.932991
Bacteria	Bacteroidetes	Cytophagia	Cytophagales	Chryseolinea	Devosia	1.25402	2.50804	1.04625	1.46179	0	0	0	0	0	0.869231	0.31507	0.638957	1.20954	1.18092	1.40929	0.922913	2.05205	0.950272	0.261176	0.369311	1.28599	0.637963	1.45842	1.1505	2.02842	1.05754	1.14656	2.05706	1.49617	0.959763	1.2898	1.54991	1.80741	1.28243	1.4088	1.13224	1.85044	0.851988	1.68255	2.2333	1.58268
Bacteria	Proteobacteria	Gammaproteobacteria	Xanthomonadales	Xanthomonadaceae	Aridibacter	1.20564	2.41128	1.30683	1.10445	0	0	0	0	0	1.18462	2.78183	1.4677	1.28798	0.721176	1.6296	1.57372	0.525526	0.957416	2.95242	0.590173	1.21812	0.725355	1.50946	1.07547	0.708725	0.455264	0.725977	1.42644	0.926805	0.330013	1.43214	3.04896	0.479239	0.49067	1.36784	1.429	0.887114	0.597536	1.4837	1.87656	0.713908
Bacteria	Actinobacteria	Actinobacteria	Actinomycetales	Streptomycetaceae	Nitrospira	0.975595	1.95119	1.18591	0.765279	0	0	0	0	0	1.06923	3.19936	0.740178	0.507761	0.561916	2.36397	0.535794	0.0893751	0.893112	3.47477	1.43742	0.953776	0.617572	2.27148	0.175077	0.0837901	1.05438	0.76616	0.712058	0.873031	0.920403	1.09226	0.583559	0.407353	0.576165	1.25317	0.337846	0.36582	0.849129	1.51648	0.415384	0.521266
Bacteria	Proteobacteria	Gammaproteobacteria	Xanthomonadales	Xanthomonadaceae	Chryseolinea	0.884497	1.76899	1.00318	0.765812	0	0	0	0	0	0.538462	0.835062	0.702221	0.986625	2.89071	0.951182	1.18099	0.368225	1.34324	0.704039	0.619139	0.868043	0.36996	0.991723	1.71325	0.988025	0.469491	0.246457	1.47996	0.990068	0.230101	0.973158	1.26884	0.605895	0.687681	0.756273	1.02723	0.789562	0.405981	1.03138	0.894297	0.396616
Bacteria	Proteobacteria	Alphaproteobacteria	Caulobacterales	Caulobacteraceae	Rhodanobacter	0.875046	1.75009	0.923976	0.826116	0	0	0	0	0	1.6	0.960578	0.94262	0.726552	1.78791	0.744859	0.701302	0.43615	1.34324	1.06741	0.62638	0.503679	1.5818	0.630765	0.575252	0.555109	1.52545	0.33486	0.779541	0.793952	1.57135	0.493842	0.669219	0.749666	1.47944	0.409534	0.49992	0.698107	1.66967	0.415173	0.576651	0.551484
Bacteria	Proteobacteria	Alphaproteobacteria	Rhizobiales	Hyphomicrobiaceae	Gp7	0.844263	1.68853	0.925237	0.763289	0	0	0	0	0	1.90256	1.49338	0.759157	0.619221	0.691127	1.25542	0.774237	0.4719	0.971706	1.56327	0.506897	0.710867	0.670007	1.26882	0.537735	0.607478	0.584888	0.760803	0.486341	0.803442	1.65612	1.01673	0.789678	0.551124	0.680247	1.07844	0.422307	0.490809	0.520342	0.97238	0.65484	0.744126
Bacteria	Actinobacteria	Actinobacteria	Solirubrobacterales	Solirubrobacteraceae	Steroidobacter	0.640253	1.28051	0.667479	0.613027	0	0	0	0	0	0.684615	1.07329	0.721199	0.371532	1.05171	0.279759	0.690081	0.4433	1.01458	1.02199	0.767588	0.371508	1.29049	0.247931	0.412681	0.237405	1.34998	0.685794	0.337413	0.316316	1.14445	0.473507	0.441684	0.290966	1.34934	0.48325	0.253384	0.399354	1.25511	0.375841	0.376289	0.275742
Bacteria	Acidobacteria	Acidobacteria_Gp16	Gp16	Gp16	Gp3	0.623994	1.24799	0.611118	0.636871	0	0	0	0	0	0.448718	0.722355	0.885684	0.503633	0.886445	0.405651	0.782653	0.42185	0.843098	0.658617	0.731381	0.557262	0.751573	0.280745	0.500219	0.398003	0.899463	0.747408	0.57942	0.686405	0.823519	0.432838	0.618358	0.629857	0.951602	0.611571	0.3835	0.560924	0.820539	0.60965	0.449592	0.385284
Bacteria	Proteobacteria	Alphaproteobacteria	Caulobacterales	Caulobacteraceae	Spartobacteria	0.621591	1.24318	0.778005	0.465177	0	0	0	0	0	1.41538	1.69062	0.512431	0.610964	0.760239	0.618968	0.580678	0.19305	1.00743	1.75253	0.485173	0.517968	0.463179	0.554198	0.59401	0.691268	0.600696	0.326824	0.437474	0.373252	0.490478	0.543226	0.554113	0.314928	0.63564	0.518743	0.413176	0.371917	0.480316	0.624945	0.439818	0.317292
Bacteria	Proteobacteria	Gammaproteobacteria	Xanthomonadales	Xanthomonadaceae	Acinetobacter	0.553933	1.10787	0.628101	0.479766	0	0	0	0	0	0.802564	1.22954	0.341621	0.648118	0.237387	0.765841	0.718133	0.182325	0.3501	1.09012	0.264311	0.392941	0.3787	0.721916	0.787845	1.13815	0.184951	0.707225	0.57942	0.259379	0.084774	0.659424	0.89943	0.10954	0.0557579	0.898244	0.657429	0.179862	0.240158	1.13189	0.737917	0.290851
Bacteria	Proteobacteria	Gammaproteobacteria	Xanthomonadales	Xanthomonadaceae	Rhizorhapis	0.541439	1.08288	0.488478	0.5944	0	0	0	0	0	0.623077	0.343246	1.04384	0.55317	0.417681	0.216814	0.286131	0.16445	0.485853	0.302812	0.912415	0.603701	0.699138	0.31356	0.556493	0.293265	0.761935	0.0884031	1.00991	0.601	0.463229	0.380548	0.334609	0.506624	0.780611	0.322167	0.394914	1.22245	0.992081	0.421729	0.32742	0.902773
Bacteria	Proteobacteria	Deltaproteobacteria	Myxococcales	Labilitrichaceae	Stenotrophomonas	0.505473	1.01095	0.453954	0.556993	0	0	0	0	0	0.146154	0.174185	0.234074	0.809115	0.360588	0.286753	0.325404	0.772201	0.442984	0.13248	0.488794	0.910909	0.617572	0.317206	0.581504	0.663338	0.523237	0.656326	0.369991	0.626305	0.420842	0.514176	0.583559	0.523739	0.620772	0.475059	0.874289	0.493857	0.40884	0.301547	0.835655	0.68369
Bacteria	Bacteroidetes	Flavobacteriia	Flavobacteriales	Flavobacteriaceae	Streptomyces	0.503764	1.00753	0.584948	0.42258	0	0	0	0	0	0.489744	1.56254	0.221421	0.429326	0.444725	0.912715	0.465664	0.189475	0.750214	1.48378	0.0868967	0.26077	0.218481	0.988077	0.418933	0.436407	0.382548	0.243778	0.453763	0.414373	0.169548	0.935394	0.795032	0.123233	0.286224	0.469599	0.52503	0.417645	0.1744	0.43921	0.542442	0.389061
Bacteria	Bacteroidetes	Cytophagia	Cytophagales	Cytophagaceae	Chitinophaga	0.500957	1.00191	0.453664	0.54825	0	0	0	0	0	0.361538	0.361177	1.22098	0.404557	0.543887	0.178347	0.782653	0.2431	0.528722	0.340664	0.760346	0.303636	0.3787	0.178656	0.287626	0.384038	1.47645	0.115192	0.630614	0.458658	0.874989	0.235301	0.484514	0.297813	1.21552	0.147432	0.326432	0.79261	0.940618	0.181365	0.322533	0.271965
Bacteria	Actinobacteria	Actinobacteria	Actinomycetales	Micrococcaceae	Lacibacterium	0.493649	0.987297	0.463131	0.524166	0	0	0	0	0	0.310256	0.591716	0.929968	0.429326	0.291475	0.220311	0.659224	0.2574	0.285796	0.658617	1.28173	0.246481	0.439874	0.229701	0.400175	0.178054	1.05596	0.680436	0.449109	0.376416	0.451119	0.531606	0.655834	0.376545	0.657944	0.516013	0.40861	0.42679	0.463162	0.574688	0.513121	0.249301
Bacteria	Proteobacteria	Deltaproteobacteria	Myxococcales	Sandaracinaceae	Pedobacter	0.448035	0.89607	0.460506	0.435564	0	0	0	0	0	0.284615	0.297139	0.392231	0.495376	0.474774	0.566513	0.603119	0.47905	0.414404	0.317953	0.300518	0.625134	0.393265	0.707332	0.412681	0.603987	0.34461	0.567923	0.353702	0.525084	0.314875	0.380548	0.380116	0.427892	0.200729	0.494171	0.415459	0.713349	0.363096	0.391137	0.669501	0.426834
Bacteria	Proteobacteria	Gammaproteobacteria	Pseudomonadales	Moraxellaceae	Lysobacter	0.430423	0.860847	0.551194	0.309653	0	0	0	0	0	0.538462	1.57279	0.601	0.400429	0.255416	0.339208	0.577873	0.19305	0.514433	1.46107	0.177414	0.239337	0.428222	0.353666	0.562746	0.603987	0.207082	0.171448	0.383953	0.253052	0.15441	0.421218	0.476484	0.0547701	0.230466	0.431376	0.429155	0.152425	0.35166	0.611835	0.474026	0.151092
Bacteria	Proteobacteria	Gammaproteobacteria	Pseudomonadales	Pseudomonadaceae	Pseudoxanthomonas	0.398778	0.797556	0.389257	0.4083	0	0	0	0	0	0.205128	0.589154	0.259379	0.255945	0.318519	0.636453	0.423586	0.232375	0.271506	0.563988	0.108621	0.214332	0.136914	0.674518	0.862878	0.474811	0.475814	0.283962	0.521245	0.262542	0.0333041	0.639089	0.663865	0.335467	0.178425	0.436836	0.598078	0.557876	0.248735	0.334324	0.698822	0.26441
Bacteria	Actinobacteria	Actinobacteria	Actinomycetales	Geodermatophilaceae	Flavitalea	0.396611	0.793221	0.379125	0.414096	0	0	0	0	0	0.3	0.494377	0.645284	0.181638	0.29448	0.269268	0.54421	0.182325	0.307231	0.556418	0.973967	0.203615	0.30296	0.218763	0.406428	0.185036	1.08599	0.784913	0.453763	0.167647	0.360289	0.290495	0.532698	0.150618	0.334548	0.540585	0.271646	0.189007	0.486034	0.450135	0.342081	0.185087
Bacteria	Proteobacteria	Gammaproteobacteria	Xanthomonadales	Xanthomonadaceae	Terrimonas	0.377147	0.754294	0.455307	0.298986	0	0	0	0	0	0.676923	0.507185	0.208768	1.23018	0.177289	0.412645	0.507742	0.1859	0.478708	0.582914	0.249828	0.457241	0.238872	0.437525	0.350153	0.583039	0.235536	0.158054	0.407223	0.468147	0.127161	0.313735	0.455069	0.287543	0.0929299	0.352199	0.326432	0.313996	0.1744	0.485097	0.386063	0.200196
Bacteria	Actinobacteria	Actinobacteria	Acidimicrobiales	Acidimicrobineae_incertae_sedis	Reyranella	0.375867	0.751735	0.363316	0.388419	0	0	0	0	0	0.184615	0.458516	0.449168	0.491248	0.264431	0.314729	0.524574	0.2574	0.33581	0.382301	0.354828	0.389369	0.355395	0.320852	0.38767	0.342143	0.358837	0.535776	0.465398	0.379579	0.284598	0.371834	0.575528	0.249889	0.170991	0.502362	0.410893	0.374966	0.248735	0.53754	0.415384	0.332402
Bacteria	Actinobacteria	Actinobacteria	Acidimicrobiales	Acidimicrobiaceae	Flavobacterium	0.372315	0.74463	0.383482	0.361148	0	0	0	0	0	0.4	0.422654	0.569368	0.280713	0.847381	0.248286	0.448833	0.282425	0.535867	0.370945	0.358449	0.378653	0.36996	0.21147	0.250109	0.160598	0.681315	0.259852	0.188486	0.325805	0.587363	0.290495	0.417592	0.249889	0.784328	0.232069	0.198598	0.338384	0.528919	0.218512	0.219909	0.256856
Bacteria	Proteobacteria	Alphaproteobacteria	Sphingomonadales	Sphingomonadaceae	Gaiella	0.346509	0.693018	0.526018	0.167	0	0	0	0	0	0.35641	0.952893	0.208768	0.119716	0.510833	1.92335	0.106598	0.0715001	0.543012	0.97657	0.300518	0.0642995	0.168958	2.02355	0.0125055	0.0768076	0.131205	0.238421	0.107041	0.224584	0.136244	0.27597	0.0562144	0.212234	0.297376	0.223879	0.0730477	0.124989	0.182977	0.150774	0.112398	0.124651
Bacteria	Proteobacteria	Alphaproteobacteria	Rhodospirillales	Rhodospirillaceae	Asticcacaulis	0.34328	0.68656	0.375816	0.310744	0	0	0	0	0	0.202564	0.397039	0.487126	0.359148	0.363593	0.269268	0.378703	0.3861	0.207202	0.431508	0.441725	0.342931	0.244698	0.266161	0.812856	0.422442	0.312994	0.332181	0.504956	0.382742	0.145327	0.258541	0.286426	0.314928	0.260204	0.297595	0.353825	0.32619	0.245876	0.310288	0.322533	0.317292
Bacteria	Proteobacteria	Betaproteobacteria	Burkholderiales	Comamonadaceae	Mesorhizobium	0.341468	0.682936	0.353529	0.329407	0	0	0	0	0	0.284615	0.486693	0.126526	0.264201	0.552901	0.625962	0.33382	0.143	0.428694	0.431508	0.123104	0.232193	0.241785	0.656288	0.337648	0.387529	0.565918	0.447373	0.346721	0.202442	0.130189	0.444457	0.294456	0.10954	0.100364	0.638873	0.239688	0.237783	0.260171	0.771349	0.322533	0.158646
Bacteria	Actinobacteria	Actinobacteria	Gaiellales	Gaiellaceae	Rhizobium	0.327226	0.654451	0.341828	0.312623	0	0	0	0	0	0.341026	0.320193	0.670589	0.301354	0.336549	0.171353	0.493716	0.35035	0.300086	0.348234	0.405518	0.346503	0.515614	0.142196	0.268868	0.157106	0.420487	0.294677	0.195467	0.281521	0.47534	0.235301	0.406885	0.304659	0.49067	0.223879	0.125551	0.317044	0.574663	0.159514	0.239457	0.256856
Bacteria	Proteobacteria	Alphaproteobacteria	Caulobacterales	Caulobacteraceae	Flavisolibacter	0.326449	0.652898	0.440687	0.212211	0	0	0	0	0	1.08462	1.03999	0.335294	0.206407	0.168274	0.356693	0.513353	0.110825	0.428694	0.965214	0.101379	0.253626	0.157306	0.357312	0.406428	0.565583	0.102751	0.254494	0.290874	0.145505	0.127161	0.418313	0.374762	0.0958477	0.0743439	0.273023	0.301322	0.085358	0.154387	0.312473	0.263891	0.120873
Bacteria	Proteobacteria	Deltaproteobacteria	Myxococcales	Haliangiaceae	Parasegetibacter	0.303437	0.606873	0.277671	0.329202	0	0	0	0	0	0.130769	0.0307385	0.449168	0.701783	0.150245	0.10491	0.311378	0.589876	0.0785939	0.0416367	0.41638	0.242909	0.177698	0.171364	0.475208	0.370073	0.233955	0.514345	0.477033	0.379579	0.236156	0.197537	0.350671	0.277274	0.178425	0.264832	0.445134	0.445081	0.228722	0.168255	0.322533	0.547707
Bacteria	Proteobacteria	Gammaproteobacteria	Xanthomonadales	Xanthomonadaceae	Luteolibacter	0.298947	0.597894	0.297252	0.300642	0	0	0	0	0	0.130769	0.102462	0.297337	0.222919	1.15388	0.230802	0.241248	0.475475	0.192912	0.13248	0.242587	0.253626	0.233046	0.262515	0.231351	0.352617	0.145432	0.136623	0.551496	0.35111	0.193769	0.290495	0.224857	0.314928	0.315962	0.223879	0.264798	0.719446	0.134374	0.225068	0.317646	0.400393
Bacteria	Proteobacteria	Betaproteobacteria	Burkholderiales	Comamonadaceae	Hyphomicrobium	0.280567	0.561134	0.271504	0.28963	0	0	0	0	0	0.182051	0.186992	0.189789	0.404557	0.459749	0.234299	0.157092	0.454025	0.235782	0.208184	0.152069	0.253626	0.442787	0.262515	0.20634	0.314213	0.614923	0.251815	0.202448	0.278358	0.224046	0.127818	0.160612	0.379968	0.349416	0.158353	0.21686	0.423742	0.528919	0.115812	0.151493	0.449498
Bacteria	Proteobacteria	Alphaproteobacteria	Rhizobiales	Hyphomicrobiaceae	Rubrobacter	0.279697	0.559394	0.336586	0.222808	0	0	0	0	0	0.117949	0.791516	0.107547	0.437583	0.102167	0.43013	0.302962	0.16445	0.171478	0.847875	0.394656	0.396514	0.125262	0.430233	0.243857	0.321195	0.118558	0.155375	0.172197	0.341621	0.10294	0.406693	0.224857	0.270428	0.137536	0.297595	0.230557	0.234735	0.0486034	0.406433	0.122172	0.294629
Bacteria	Bacteroidetes	Sphingobacteriia	Sphingobacteriales	Sphingobacteriaceae	Aeromicrobium	0.278121	0.556241	0.3791	0.177142	0	0	0	0	0	0.264103	1.4319	0.1202	0.334379	0.44172	0.227305	0.272105	0.0786501	0.250071	1.33616	0.119483	0.232193	0.0961314	0.222409	0.300131	0.338652	0.172305	0.0294677	0.237353	0.192952	0.0756911	0.336974	0.404208	0.0547701	0.11895	0.163814	0.237405	0.0823095	0.128656	0.290621	0.195475	0.113319
Bacteria	Bacteroidetes	Sphingobacteriia	Sphingobacteriales	Chitinophagaceae	Arenimonas	0.270803	0.541605	0.357938	0.183668	0	0	0	0	0	0.307692	1.17831	0.0379579	0.321995	0.408666	0.346202	0.112208	0.0786501	0.271506	1.11284	0.0796553	0.125027	0.0728268	0.346374	0.312637	0.614461	0.200759	0.0884031	0.100061	0.117037	0.0605528	0.636184	0.179351	0.0616164	0.0892127	0.368581	0.150661	0.085358	0.0943477	0.406433	0.190588	0.109541
Bacteria	candidate_division_WPS-1	candidate_division_WPS-1	candidate_division_WPS-1	candidate_division_WPS-1	Ilumatobacter	0.265764	0.531529	0.297462	0.234067	0	0	0	0	0	0.261538	0.450831	0.474473	0.280713	0.189309	0.293747	0.392729	0.260975	0.257216	0.488285	0.358449	0.285776	0.0873922	0.284391	0.187582	0.205984	0.290863	0.107155	0.202448	0.173974	0.281571	0.368929	0.315871	0.249889	0.327113	0.174734	0.225991	0.283511	0.211568	0.115812	0.283438	0.132205
Bacteria	Proteobacteria	Deltaproteobacteria	Myxococcales	Nannocystaceae	Bradyrhizobium	0.253855	0.50771	0.239042	0.268669	0	0	0	0	0	0.120513	0.622454	0.151831	0.119716	0.102167	0.314729	0.162702	0.0929501	0.300086	0.526136	0.224483	0.139316	0.233046	0.273453	0.31889	0.122194	0.12172	0.225026	0.172197	0.224584	0.429925	0.490937	0.315871	0.130079	0.553862	0.292134	0.175771	0.137183	0.140092	0.301547	0.542442	0.0453275
Bacteria	Bacteroidetes	Sphingobacteriia	Sphingobacteriales	Chitinophagaceae	Novosphingobium	0.249044	0.498089	0.22982	0.268269	0	0	0	0	0	0.184615	0.128077	0.196116	0.338507	0.339553	0.241292	0.187949	0.253825	0.242927	0.0946289	0.191897	0.203615	0.22722	0.266161	0.31889	0.261844	0.10117	0.107155	0.346721	0.341621	0.208907	0.354404	0.372086	0.287543	0.271355	0.215688	0.417741	0.225589	0.23444	0.166069	0.381176	0.260633
Bacteria	Proteobacteria	Alphaproteobacteria	Rhodospirillales	Reyranella	Caulobacter	0.247658	0.495316	0.284457	0.210859	0	0	0	0	0	0.158974	0.391916	0.208768	0.268329	0.847381	0.202826	0.148676	0.168025	0.33581	0.37473	0.130345	0.185754	0.297134	0.21147	0.331395	0.289774	0.466329	0.0508988	0.230372	0.281521	0.284598	0.171392	0.149905	0.188272	0.263921	0.155623	0.225991	0.137183	0.283043	0.163884	0.131945	0.188865
Bacteria	Nitrospirae	Nitrospira	Nitrospirales	Nitrospiraceae	Ramlibacter	0.244555	0.489111	0.250756	0.238354	0	0	0	0	0	0.189744	0.427777	0.449168	0.185766	0.150245	0.136383	0.154286	0.468325	0.142898	0.336879	0.745863	0.0857327	0.134001	0.109381	0.218846	0.0768076	0.425229	0.508988	0.279239	0.3005	0.0302764	0.0639089	0.0883369	0.636703	0.252769	0.191116	0.127833	0.249977	0.180118	0.069924	0.302986	0.105764
Bacteria	Actinobacteria	Actinobacteria	Actinomycetales	Nocardioidaceae	Phenylobacterium	0.24126	0.48252	0.260632	0.221888	0	0	0	0	0	0.192308	0.660878	0.417537	0.103203	0.261426	0.0979158	0.193559	0.0643501	0.164333	0.787312	0.354828	0.14646	0.288394	0.102089	0.20634	0.129176	0.42681	0.259852	0.255969	0.189789	0.393594	0.197537	0.195412	0.0958477	0.297376	0.256641	0.100441	0.0884065	0.254453	0.34525	0.117285	0.0755458
Bacteria	Acidobacteria	Acidobacteria_Gp10	Gp10	Gp10	Niastella	0.226014	0.452027	0.316493	0.135534	0	0	0	0	0	0.0923077	0.0589154	0.234074	0.127972	0.162264	0.0594489	0.112208	0.1716	3.00086	0.0681328	0.181035	0.182182	0.218481	0.102089	0.187582	0.104738	0.139108	0.125907	0.109368	0.0885684	0.163493	0.0900535	0.123136	0.431315	0.133819	0.0819068	0.0753304	0.12194	0.185836	0.0830347	0.0684162	0.147314
Bacteria	BRC1	BRC1	BRC1	BRC1	Solirubrobacter	0.221534	0.443067	0.20108	0.241987	0	0	0	0	0	0.261538	0.0409847	0.259379	0.255945	0.198323	0.167856	0.286131	0.3432	0.200057	0.0567773	0.184655	0.239337	0.0844791	0.178656	0.0375164	0.422442	0.24344	0.283962	0.202448	0.113874	0.248267	0.0958634	0.133844	0.249889	0.204446	0.212958	0.0730477	0.463372	0.188695	0.187921	0.361628	0.608144
Bacteria	Bacteroidetes	Sphingobacteriia	Sphingobacteriales	Chitinophagaceae	Arthrobacter	0.2181	0.4362	0.214012	0.222189	0	0	0	0	0	0.220513	0.094777	0.259379	0.218791	0.387632	0.167856	0.13465	0.2002	0.207202	0.140051	0.170173	0.239337	0.320438	0.200532	0.193835	0.268827	0.164401	0.0562565	0.207102	0.23091	0.184686	0.328259	0.200766	0.273851	0.405174	0.161083	0.262515	0.164619	0.257312	0.196661	0.268778	0.192642
Bacteria	Proteobacteria	Deltaproteobacteria	Myxococcales	Kofleriaceae	Gp10	0.216889	0.433778	0.190499	0.24328	0	0	0	0	0	0.0948718	0.0742847	0.17081	0.222919	0.120196	0.164359	0.0925718	0.29315	0.235782	0.12491	0.36207	0.332214	0.209741	0.120319	0.20634	0.22344	0.0901043	0.294677	0.118676	0.268868	0.178631	0.191727	0.192735	0.328621	0.178425	0.150162	0.214578	0.134134	0.137233	0.135478	0.273665	1.00476
Bacteria	Proteobacteria	Alphaproteobacteria	Sneathiellales	Sneathiellaceae	Dyadobacter	0.20642	0.412841	0.23198	0.180861	0	0	0	0	0	0.276923	0.345808	0.0569368	0.169254	0.219358	0.503567	0.221611	0.1287	0.221492	0.280101	0.0941381	0.192898	0.0815661	0.52503	0.181329	0.212967	0.252924	0.0616143	0.251315	0.173974	0.10294	0.296305	0.176674	0.130079	0.126385	0.166544	0.214578	0.335335	0.0657575	0.163884	0.15638	0.219083
Bacteria	Actinobacteria	Actinobacteria	Rubrobacterales	Rubrobacteraceae	Aciditerrimonas	0.20124	0.40248	0.205281	0.197199	0	0	0	0	0	0.235897	0.263839	0.151831	0.090819	0.393642	0.118898	0.148676	0.0572001	0.614461	0.204398	0.278794	0.0500107	0.466092	0.131258	0.0437691	0.0349125	0.567499	0.128586	0.104714	0.0885684	0.439008	0.162677	0.0910137	0.184849	0.349416	0.128321	0.0570685	0.0640185	0.620408	0.0677388	0.0635293	0.0377729
Bacteria	Proteobacteria	Alphaproteobacteria	Rhodospirillales	Rhodospirillaceae	Hydrogenophaga	0.200289	0.400578	0.21522	0.185358	0	0	0	0	0	0.1	0.28177	0.347947	0.272457	0.102167	0.178347	0.316988	0.168025	0.192912	0.310383	0.354828	0.175038	0.168958	0.160426	0.187582	0.125685	0.301929	0.179485	0.214083	0.107547	0.0968846	0.156867	0.149905	0.154041	0.260204	0.204767	0.139247	0.332287	0.168682	0.203217	0.141719	0.154869
Bacteria	Verrucomicrobia	Spartobacteria	Spartobacteria	Spartobacteria	Nocardioides	0.194515	0.389029	0.183222	0.205807	0	0	0	0	0	0.123077	0.320193	0.215095	0.127972	0.267436	0.171353	0.129039	0.182325	0.114318	0.306598	0.184655	0.103594	0.18935	0.0729208	0.31889	0.104738	0.245021	0.214311	0.179178	0.199279	0.260377	0.209156	0.141874	0.167734	0.293658	0.234799	0.23284	0.079261	0.237299	0.327769	0.175927	0.0944323
Bacteria	Proteobacteria	Alphaproteobacteria	Rhodospirillales	Rhodospirillaceae	Rhodocytophaga	0.190014	0.380028	0.203149	0.176878	0	0	0	0	0	0.205128	0.115269	0.107547	0.136229	0.126206	0.332214	0.272105	0.13585	0.114318	0.0908437	0.0977588	0.196471	0.148567	0.284391	0.412681	0.474811	0.0901043	0.0723298	0.209429	0.186626	0.311847	0.220776	0.200766	0.219081	0.0669095	0.202037	0.111854	0.146328	0.0628985	0.231623	0.161267	0.336179
Bacteria	Acidobacteria	Acidobacteria_Gp4	Aridibacter	Aridibacter	Blastococcus	0.186247	0.372494	0.173156	0.199338	0	0	0	0	0	0.230769	0.102462	0.196116	0.11146	0.279456	0.0384669	0.0617145	0.1001	0.3501	0.158976	0.108621	0.0964492	0.603006	0.0182302	0.20634	0.108229	0.379387	0.0857242	0.0884256	0.0727526	0.508644	0.119103	0.125813	0.0992709	0.520407	0.131051	0.120985	0.0762125	0.500329	0.128922	0.141719	0.090655
Bacteria	Armatimonadetes	Armatimonadetes_gp5	Armatimonadetes_gp5	Armatimonadetes_gp5	Pseudomonas	0.183844	0.367689	0.186092	0.181597	0	0	0	0	0	0.123077	0.0768462	0.132853	0.231176	0.0961567	0.10491	0.328209	0.17875	0.235782	0.0681328	0.405518	0.189326	0.206828	0.109381	0.3439	0.146633	0.118558	0.0241099	0.300182	0.17081	0.175603	0.153962	0.313194	0.270428	0.148688	0.111939	0.253384	0.173765	0.108643	0.146403	0.239457	0.196419
Bacteria	Proteobacteria	Alphaproteobacteria	Rhizobiales	Rhizobiaceae	Methylophilus	0.176093	0.352187	0.212674	0.139513	0	0	0	0	0	0.14359	0.373985	0.0316316	0.0990753	0.766249	0.199329	0.0841562	0.0715001	0.300086	0.420152	0.15569	0.132171	0.0873922	0.19324	0.218846	0.125685	0.335125	0.0857242	0.179178	0.117037	0.160465	0.168487	0.0803062	0.140348	0.148688	0.196576	0.0639167	0.0762125	0.100066	0.229438	0.0146606	0.135982
Bacteria	Proteobacteria	Alphaproteobacteria	Sphingomonadales	Sphingomonadaceae	Luteimonas	0.164384	0.328767	0.216861	0.111906	0	0	0	0	0	0.197436	0.192116	0.183463	0.152741	0.967577	0.181844	0.131845	0.1287	0.157188	0.257391	0.224483	0.0964492	0.154393	0.149488	0.13756	0.157106	0.134366	0.0642932	0.118676	0.136016	0.0908293	0.0900535	0.109752	0.112963	0.189577	0.0709859	0.123268	0.131086	0.125797	0.0786645	0.0781899	0.135982
Bacteria	Proteobacteria	Alphaproteobacteria	Alphaproteobacteria_incertae_sedis	Geminicoccus	Agromyces	0.149954	0.299908	0.162916	0.136992	0	0	0	0	0	0.120513	0.130639	0.316316	0.160997	0.150245	0.0734368	0.260884	0.0965251	0.242927	0.121125	0.325863	0.110738	0.18935	0.0364604	0.193835	0.0768076	0.180209	0.0508988	0.158235	0.183463	0.20588	0.058099	0.206119	0.17458	0.189577	0.106479	0.0707649	0.14328	0.200132	0.052443	0.117285	0.0944323
Bacteria	Bacteroidetes	Cytophagia	Cytophagales	Cytophagaceae	Lacibacter	0.149348	0.298696	0.122471	0.176226	0	0	0	0	0	0.164103	0.102462	0.2404	0.136229	0.330539	0.0384669	0.0981822	0.0429	0.150043	0.0794882	0.144828	0.0500107	0.183524	0.0437525	0.0812856	0.0733163	0.415745	0.0241099	0.221064	0.148668	0.233128	0.0813386	0.152582	0.123233	0.360568	0.0436836	0.100441	0.152425	0.434571	0.0305917	0.195475	0.101987
Bacteria	Bacteroidetes	Sphingobacteriia	Sphingobacteriales	Chitinophagaceae	Adhaeribacter	0.148575	0.297151	0.143549	0.153601	0	0	0	0	0	0.212821	0.0768462	0.227747	0.165125	0.279456	0.0699399	0.0981822	0.0893751	0.185767	0.102199	0.130345	0.107166	0.198089	0.0583367	0.131307	0.164089	0.26399	0.00803665	0.134965	0.148668	0.133216	0.0958634	0.064245	0.0890015	0.386588	0.0491441	0.0821786	0.137183	0.574663	0.0961454	0.0879636	0.105764
Bacteria	Bacteroidetes	Sphingobacteriia	Sphingobacteriales	Chitinophagaceae	BRC1	0.135868	0.271736	0.137184	0.134553	0	0	0	0	0	0.151282	0.0870924	0.196116	0.189894	0.246402	0.0839278	0.0869614	0.0715001	0.0571592	0.0757031	0.173793	0.157177	0.142741	0.0692748	0.231351	0.174563	0.120139	0.0348255	0.172197	0.0980578	0.181659	0.142343	0.165966	0.116387	0.252769	0.0900975	0.0798959	0.103649	0.277325	0.102701	0.0977374	0.117096
Bacteria	Proteobacteria	Alphaproteobacteria	Rhizobiales	Bradyrhizobiaceae	Gp5	0.13573	0.271459	0.164135	0.107324	0	0	0	0	0	0.110256	0.445708	0.0569368	0.181638	0.165269	0.125892	0.0532989	0.0607751	0.135753	0.435293	0.184655	0.128599	0.107784	0.164072	0.13756	0.132668	0.165982	0.278604	0.0837716	0.0917315	0.10294	0.0784337	0.08566	0.0958477	0.0854955	0.147432	0.0844614	0.0457275	0.102925	0.131107	0.0879636	0.0491048
Bacteria	Proteobacteria	Alphaproteobacteria	Rhodospirillales	Rhodospirillaceae	Buttiauxella	0.135637	0.271275	0.116183	0.155092	1	0	1	0	0	0.1	0.0512308	0.0316316	0.028897	0.144235	0.244789	0.106598	0.175175	0.121463	0.0719179	0	0.0250054	0.107784	0.269807	0.0312637	0.349125	0.0964274	0.393796	0.114022	0.0506105	0.11505	0.171392	0.0936906	0.0308082	0.0483235	0.322167	0.00913096	0.24388	0.0686165	0.347435	0.175927	0.200196
Bacteria	Proteobacteria	Gammaproteobacteria	Xanthomonadales	Xanthomonadaceae	Sphingorhabdus	0.134136	0.268273	0.139037	0.129236	0	0	0	0	0	0.133333	0.194677	0.126526	0.169254	0.0841371	0.136383	0.165507	0.046475	0.142898	0.208184	0.0905174	0.150032	0.15148	0.131258	0.143813	0.150124	0.145432	0.0535776	0.1466	0.173974	0.0575252	0.174297	0.251626	0.0821552	0.0743439	0.0982881	0.164357	0.0579215	0.0886297	0.155144	0.200362	0.143537
Bacteria	Actinobacteria	Actinobacteria	Actinomycetales	Cellulomonadaceae	Bacillus	0.133191	0.266381	0.14714	0.119241	0	0	0	0	0	0.138462	0.350931	0.151831	0.123844	0.156255	0.101413	0.126234	0.0607751	0.114318	0.321738	0.105	0.110738	0.134001	0.127611	0.143813	0.0872814	0.150174	0.101798	0.0814446	0.101221	0.105967	0.188822	0.155259	0.0924246	0.144971	0.150162	0.0684822	0.100601	0.194413	0.161699	0.0537556	0.0566594
Bacteria	Proteobacteria	Betaproteobacteria	Burkholderiales	Comamonadaceae	Saccharothrix	0.13171	0.263421	0.1527	0.11072	0	0	0	0	0	0.0974359	0.274085	0.0948947	0.115588	0.177289	0.199329	0.0757406	0.0858001	0.200057	0.24225	0.141207	0.0964492	0.0932184	0.19324	0.175077	0.181545	0.0790389	0.109834	0.104714	0.0727526	0.084774	0.162677	0.104398	0.212234	0.100364	0.152893	0.0730477	0.0884065	0.102925	0.146403	0.0977374	0.0793231
Bacteria	Bacteroidetes	Cytophagia	Cytophagales	Flammeovirgaceae	Herminiimonas	0.128855	0.257711	0.102402	0.155309	3	0	3	0	1	0.361538	0.00512308	0.158158	0.0454095	0.138225	0.143377	0.0645197	0.2574	0	0	0	0.0535829	0.0145654	0.164072	0.0125055	0.219949	0.0742966	0.101798	0.0325778	0.0569368	0.0756911	0.180107	0.101721	0.0479239	0.0854955	0.131051	0.0502203	0.438984	0.251594	0.113626	0.32742	0.415502
Bacteria	Bacteroidetes	Sphingobacteriia	Sphingobacteriales	Chitinophagaceae	Sphingobium	0.128308	0.256616	0.0947544	0.161862	2	0	2	0	1	0.0461538	0.130639	0	0.123844	0.0841371	0.188838	0.0280521	0.0500501	0.150043	0.121125	0.126724	0.0571551	0.0640876	0.236993	0	0.108229	0.491622	0.112513	0.111695	0.123363	0.0756911	0.238206	0.0829831	0.116387	0.107799	0.174734	0.16664	0.134134	0.0743346	0.194476	0.24923	0.135982
Bacteria	Proteobacteria	Alphaproteobacteria	Sphingomonadales	Sphingomonadaceae	Cellvibrio	0.127458	0.254916	0.170648	0.084268	0	0	0	0	0	0.120513	0.686493	0.0379579	0.0866909	0.234382	0.0944188	0.0476885	0.010725	0.071449	0.715394	0.0506897	0.0750161	0.0582615	0.215116	0.131307	0.0942639	0.16282	0.045541	0.0302508	0.0442842	0.0787187	0.153962	0.0481837	0.0239619	0.11895	0.144702	0.0159792	0.0335335	0.111502	0.266585	0.039095	0.0302183
Bacteria	Verrucomicrobia	Opitutae	Opitutales	Opitutaceae	Aquicella	0.127277	0.254554	0.0644324	0.190122	0	0	0	0	0	0.0641026	0.0128077	0.0126526	0.0577939	0.0661078	0.0594489	0.0785458	0.1716	0.0571592	0.00757031	0.0144828	0.132171	0.0844791	0.0765669	0.00625274	0.129176	0.0442618	0.147339	0.0349048	0.0537736	0.0817463	0.110388	0.141874	0.0753089	0.0446063	0.139242	0.052503	0.225589	0.0428853	0.102701	0.215022	1.5298
Bacteria	Candidatus_Saccharibacteria	Candidatus_Saccharibacteria	Candidatus_Saccharibacteria	Candidatus_Saccharibacteria	Labilithrix	0.12704	0.254079	0.0754372	0.178642	0	0	0	0	0	0.0769231	0.176746	0.082242	0.0371532	0.201328	0.0349699	0.0364677	0.017875	0.107173	0.155191	0.0724139	0.0142888	0.0728268	0.0364604	0.0500219	0.0349125	0.197597	0.0830454	0.204775	0.249889	0.248267	0.339879	0.192735	0.10954	0.223032	0.174734	0.132399	0.0457275	0.225863	0.2644	0.117285	0.0491048
Bacteria	Actinobacteria	Actinobacteria	Actinomycetales	Microbacteriaceae	Roseimicrobium	0.116868	0.233735	0.107585	0.12615	0	0	0	0	0	0.0538462	0.215169	0.177137	0.0454095	0.120196	0.0699399	0.100987	0.02145	0.100029	0.264961	0.126724	0.0821605	0.122349	0.083859	0.0812856	0.0558601	0.184951	0.14466	0.102387	0.148668	0.11505	0.130723	0.104398	0.0855783	0.189577	0.161083	0.0639167	0.106698	0.26303	0.135478	0.0293212	0.0528821
Bacteria	Actinobacteria	Actinobacteria	Actinomycetales	Geodermatophilaceae	Escherichia/Shigella	0.112427	0.224854	0.111809	0.113045	0	0	0	0	0	0.0615385	0.197239	0.189789	0.0743065	0.0721176	0.0594489	0.117819	0.0607751	0.100029	0.155191	0.257069	0.0678717	0.134001	0.0692748	0.13756	0.0349125	0.246601	0.179485	0.130311	0.104384	0.0999122	0.101673	0.123136	0.0547701	0.133819	0.163814	0.0753304	0.06097	0.0914887	0.107071	0.0830768	0.0528821
Bacteria	Proteobacteria	Deltaproteobacteria	Bdellovibrionales	Bdellovibrionaceae	Variovorax	0.107905	0.215811	0.0865371	0.129274	0	0	0	0	0	0.0333333	0.00256154	0.0189789	0.17751	0.0060098	0.122395	0.0336625	0.389675	0.0285796	0.00378515	0.0325863	0.125027	0.101958	0.120319	0.0625274	0.125685	0.0411002	0.0803665	0.0372318	0.145505	0.0272488	0.061004	0.0803062	0.335467	0.0223032	0.0436836	0.328715	0.317044	0.0857706	0.0327769	0.31276	0.117096
Bacteria	Proteobacteria	Gammaproteobacteria	Xanthomonadales	Xanthomonadaceae	Algoriphagus	0.106521	0.213041	0.120199	0.0928425	0	0	0	0	0	0.107692	0.210046	0.1202	0.210535	0.102167	0.157365	0.0729354	0.03575	0.100029	0.170332	0.0615518	0.125027	0.0466092	0.13855	0.187582	0.0768076	0.0537464	0.0428621	0.12333	0.113874	0.0121106	0.0813386	0.165966	0.0376545	0.0260204	0.172004	0.130116	0.079261	0.0657575	0.172625	0.17104	0.0377729
Bacteria	Actinobacteria	Actinobacteria	Actinomycetales	Pseudonocardiaceae	Vampirovibrio	0.106048	0.212095	0.118179	0.0939161	0	0	0	0	0	0.0692308	0.212608	0.208768	0.0412814	0.138225	0.10491	0.095377	0.039325	0.128608	0.200613	0.271552	0.0464385	0.0903053	0.0656288	0.150066	0.02793	0.132785	0.0589354	0.0814446	0.0759157	0.121106	0.0464792	0.157936	0.0855783	0.0817783	0.0982881	0.0958751	0.0945036	0.0829116	0.100516	0.131945	0.0566594
Bacteria	Proteobacteria	Betaproteobacteria	Burkholderiales	Alcaligenaceae	Sphingopyxis	0.101691	0.203382	0.109304	0.0940785	0	0	0	0	0	0.112821	0.320193	0.0379579	0.0825627	0.0751224	0.118898	0.103793	0.02145	0.114318	0.264961	0.0434484	0.0642995	0.0640876	0.113027	0.0687801	0.143141	0.0395194	0.0750087	0.111695	0.126526	0.0484423	0.177202	0.179351	0.0445007	0.0334548	0.12013	0.107289	0.036582	0.0428853	0.192291	0.151493	0.0188865
Bacteria	Bacteroidetes	Cytophagia	Cytophagales	Cytophagaceae	Pusillimonas	0.0998831	0.199766	0.131395	0.0683713	0	0	0	0	0	0.0897436	0.532801	0.0316316	0.090819	0.13522	0.125892	0.0392729	0.00715001	0.157188	0.389871	0.0289656	0.107166	0.0174784	0.127611	0.106297	0.115211	0.205501	0.0214311	0.0558477	0.101221	0.0666081	0.101673	0.0508606	0.0684627	0.0297376	0.0682557	0.0707649	0.006097	0.0228722	0.133293	0.0195475	0.0717685
Bacteria	Proteobacteria	Betaproteobacteria	Burkholderiales	Burkholderiales_incertae_sedis	Litorilinea	0.0988301	0.19766	0.0887819	0.108878	0	0	0	0	0	0.0564103	0.061477	0.0632631	0.0495376	0.111181	0.185341	0.081351	0.117975	0.107173	0.0340664	0.0325863	0.0571551	0.122349	0.215116	0.0312637	0.0942639	0.105912	0.136623	0.0581747	0.0506105	0.127161	0.188822	0.0535375	0.0581933	0.11895	0.161083	0.0935923	0.0640185	0.120079	0.155144	0.136832	0.113319
Bacteria	Proteobacteria	Alphaproteobacteria	Rhizobiales	Phyllobacteriaceae	Brevundimonas	0.098685	0.19737	0.113692	0.0836777	0	0	0	0	0	0.197436	0.184431	0.0948947	0.1321	0.129211	0.0769338	0.0617145	0.0429	0.0785939	0.253605	0.166552	0.0964492	0.0757399	0.0656288	0.100044	0.0628426	0.102751	0.0937609	0.0698097	0.0980578	0.0605528	0.0929584	0.0883369	0.0855783	0.0780611	0.1174	0.0707649	0.06097	0.0571804	0.0895901	0.0635293	0.109541
Bacteria	Actinobacteria	Actinobacteria	Actinomycetales	Promicromonosporaceae	Dongia	0.0978463	0.195693	0.115146	0.0805465	0	0	0	0	0	0.0717949	0.571224	0.0442842	0.0536658	0.0661078	0.111904	0.014026	0.025025	0.0643041	0.450433	0.0760346	0.0214332	0.0640876	0.120319	0.0562746	0.0314213	0.153335	0.0482199	0.0721366	0.0474473	0.272488	0.101673	0.0535375	0.0136925	0.037172	0.0900975	0.0433721	0.030485	0.102925	0.146403	0.0342081	0.0415502
Bacteria	Acidobacteria	Acidobacteria_Gp7	Gp7	Gp7	Prosthecobacter	0.0966305	0.193261	0.103693	0.0895685	0	0	0	0	0	0.0358974	0.061477	0.139179	0.169254	0.0721176	0.0734368	0.106598	0.139425	0.0571592	0.0719179	0.133966	0.0714439	0.177698	0.0583367	0.13756	0.153615	0.118558	0.0589354	0.0907525	0.0695894	0.112023	0.0464792	0.0588912	0.0821552	0.11895	0.0627952	0.123268	0.134134	0.131515	0.0262215	0.127059	0.0717685
Bacteria	Proteobacteria	Betaproteobacteria	Nitrosomonadales	Nitrosomonadaceae	candidate_division_WPS-1	0.0917527	0.183505	0.0985412	0.0849641	0	0	0	0	0	0.0641026	0.34837	0.0759157	0.0990753	0.0480784	0.0629459	0.00841562	0.02145	0.100029	0.283887	0.289656	0.0107166	0.0203915	0.0802129	0.0250109	0.0384038	0.218147	0.171448	0.0907525	0.0474473	0.0181659	0.0058099	0.0374762	0.277274	0.0669095	0.0709859	0.0502203	0.042679	0.0285902	0.0371471	0.166154	0.0302183
Bacteria	Bacteroidetes	Cytophagia	Cytophagales	Cyclobacteriaceae	Gp2	0.0899683	0.179937	0.148822	0.0311149	0	0	0	0	0	0.0717949	0.117831	0.0253052	0.0454095	1.54151	0.0699399	0.0504937	0.010725	0.114318	0.102199	0.00724139	0.0142888	0.0174784	0.0729208	0.0812856	0.0384038	0.0189693	0.0133944	0.0349048	0.0759157	0.00908293	0.0435743	0.0240919	0.0410776	0.018586	0.0627952	0.0251101	0.0152425	0.0114361	0.0852198	0.0146606	0.00377729
Bacteria	Acidobacteria	Acidobacteria_Gp5	Gp5	Gp5	Mycobacterium	0.0871397	0.174279	0.0942391	0.0800403	0	0	0	0	0	0.0410256	0.0461077	0.126526	0.11146	0.0691127	0.0594489	0.115013	0.117975	0.114318	0.0302812	0.101379	0.0785883	0.168958	0.0437525	0.200088	0.0837901	0.0742966	0.12055	0.109368	0.082242	0.0787187	0.0348594	0.064245	0.0650395	0.0669095	0.0627952	0.125551	0.112795	0.100066	0.017481	0.0977374	0.0679912
Bacteria	Proteobacteria	Alphaproteobacteria	Rhizobiales	Methylobacteriaceae	Microvirga	0.0859193	0.171839	0.0864639	0.0853746	0	0	0	0	0	0.0692308	0.112708	0.107547	0.0784346	0.144235	0.020982	0.0729354	0.0750751	0.100029	0.121125	0.133966	0.0464385	0.110697	0.0328144	0.118802	0.0384038	0.216567	0.0857242	0.0488668	0.0316316	0.148354	0.0551941	0.0535375	0.0650395	0.189577	0.0655254	0.0205447	0.067067	0.185836	0.0458876	0.0488687	0.0377729
Bacteria	Proteobacteria	Gammaproteobacteria	Pseudomonadales	Pseudomonadaceae	Sandaracinus	0.0856166	0.171233	0.103002	0.0682311	0	0	0	0	0	0.282051	0.217731	0.0379579	0.0247688	0.0270441	0.125892	0.21039	0.046475	0.0428694	0.24982	0.0181035	0.0428663	0.00582615	0.127611	0.118802	0.0698251	0.0268732	0.0401832	0.0395588	0.0506105	0.0121106	0.122008	0.0240919	0.150618	0.0037172	0.106479	0.0433721	0.124989	0.0628985	0.104886	0.0244343	0.154869
Bacteria	Proteobacteria	Alphaproteobacteria	Caulobacterales	Caulobacteraceae	Constrictibacter	0.0808369	0.161674	0.0893262	0.0723476	0	0	0	0	0	0.135897	0.181869	0.0759157	0.0990753	0.0721176	0.0524549	0.0841562	0.0286	0.164333	0.193043	0.0905174	0.0535829	0.0466092	0.0291683	0.0625274	0.0593513	0.102751	0.0241099	0.0837716	0.101221	0.0666081	0.0755287	0.0615681	0.0616164	0.11895	0.0546045	0.061634	0.0335335	0.0600395	0.111441	0.0684162	0.0717685
Bacteria	Actinobacteria	Actinobacteria	Actinomycetales	Pseudonocardiaceae	Alterococcus	0.0768845	0.153769	0.0894301	0.064339	2	1	3	0	1	0.0666667	0.294577	0.00632631	0.0866909	0.0390637	0.164359	0.0476885	0.003575	0	0.321738	0.0760346	0.0821605	0.0553484	0.120319	0	0.0663338	0.056908	0.0642932	0.0907525	0.0885684	0.0605528	0.0987683	0.101721	0.0581933	0	0.0464138	0.0456548	0.0640185	0.0428853	0.0611835	0.0928505	0.0566594
Bacteria	Bacteroidetes	Sphingobacteriia	Sphingobacteriales	Chitinophagaceae	Rheinheimera	0.0765723	0.153145	0.0772523	0.0758922	0	0	0	0	0	0.0307692	0.0512308	0.0948947	0.0866909	0.195318	0.118898	0.0532989	0.046475	0.0500143	0.0681328	0.0325863	0.0571551	0.0582615	0.153134	0.093791	0.0453863	0.0474233	0.0669721	0.0395588	0.117037	0.0211935	0.252731	0.0615681	0.0171157	0.0706267	0.144702	0.0776132	0.0335335	0.0486034	0.126737	0.0586424	0.0302183
Bacteria	Actinobacteria	Actinobacteria	Actinomycetales	Nocardioidaceae	Povalibacter	0.0757342	0.151468	0.078437	0.0730314	0	0	0	0	0	0.105128	0.143446	0.107547	0.0701783	0.108176	0.0594489	0.0729354	0.0143	0.071449	0.143836	0.0615518	0.0714439	0.0582615	0.0656288	0.0562746	0.0453863	0.0822004	0.107155	0.0651557	0.0506105	0.172576	0.107483	0.0749525	0.0376545	0.0892127	0.0791766	0.0433721	0.0152425	0.0972067	0.100516	0.0195475	0.026441
Bacteria	Verrucomicrobia	Verrucomicrobiae	Verrucomicrobiales	Verrucomicrobiaceae	Promicromonospora	0.0741127	0.148225	0.0907472	0.0574782	0	0	0	0	0	0.0666667	0.2331	0.0379579	0.0701783	0.390637	0.0909218	0.0168312	0.0500501	0.0643041	0.189258	0.047069	0.0428663	0.0145654	0.0364604	0.0312637	0.0698251	0.0347771	0.0321466	0.0372318	0.0980578	0.0151382	0.0755287	0.0776294	0.102694	0.00743439	0.109209	0.0342411	0.0579215	0.0285902	0.133293	0.0342081	0.0415502
Bacteria	Proteobacteria	Alphaproteobacteria	Sphingomonadales	Sphingomonadaceae	Nitrosospira	0.0658163	0.131633	0.0815587	0.0500739	0	0	0	0	0	0.0666667	0.0999001	0.0569368	0.0330251	0.186304	0.153868	0.106598	0.103675	0.0500143	0.0605625	0.0253449	0.0821605	0.0815661	0.134904	0.0250109	0.0384038	0.0663927	0.045541	0.0581747	0.0221421	0.0544976	0.104578	0.0481837	0.0136925	0.0446063	0.0791766	0.0251101	0.018291	0.0743346	0.0895901	0.0342081	0.0226637
Bacteria	Proteobacteria	Gammaproteobacteria	Xanthomonadales	Sinobacteraceae	Haloferula	0.0617258	0.123452	0.0577318	0.0657198	0	0	0	0	0	0.0230769	0.0461077	0.0569368	0.0371532	0.0450735	0.0909218	0.0869614	0.0715001	0.0571592	0.0643476	0.0579311	0.0714439	0.0436961	0.0802129	0.0562746	0.0349125	0.056908	0.0535776	0.0860986	0.0316316	0.0575252	0.0493842	0.0615681	0.0239619	0.0669095	0.0464138	0.100441	0.131086	0.0657575	0.0611835	0.0684162	0.090655
Bacteria	Proteobacteria	Betaproteobacteria	Methylophilales	Methylophilaceae	Azohydromonas	0.0570414	0.114083	0.0710188	0.043064	1	0	1	0	0	0.025641	0.184431	0.0126526	0.028897	0.0390637	0.143377	0.109403	0.0500501	0.0428694	0.261176	0	0.00357219	0.0233046	0.142196	0.0312637	0.0384038	0.0268732	0.0937609	0.0162889	0.0316316	0.00605528	0.104578	0.0374762	0.0239619	0.00743439	0.109209	0.0342411	0.018291	0.00571804	0.107071	0.00977374	0.0566594
Bacteria	Actinobacteria	Actinobacteria	Actinomycetales	Nocardioidaceae	Pseudonocardia	0.0567686	0.113537	0.077836	0.0357013	0	0	0	0	0	0.0666667	0.307385	0.0759157	0.0330251	0.0480784	0.0559519	0.0336625	0.010725	0.0643041	0.283887	0.0579311	0.0428663	0.0466092	0.0473985	0.0500219	0.0209475	0.056908	0.0375044	0.0465398	0.0347947	0.0878016	0.061004	0.0107075	0.0171157	0.0223032	0.0354929	0.0136964	0.018291	0.0428853	0.0677388	0.0146606	0.00377729
Bacteria	Verrucomicrobia	Opitutae	Puniceicoccales	Puniceicoccaceae	Xanthomonas	0.0564442	0.112888	0.0564535	0.0564349	2	1	3	0	1	0.074359	0.0128077	0.0569368	0.00825627	0.0120196	0.178347	0.0532989	0.0536251	0.0357245	0.0113555	0	0.0285776	0.0145654	0.171364	0	0.192019	0.0316156	0.0241099	0.111695	0.0506105	0.0333041	0.0697188	0.0374762	0	0.100364	0.060065	0.00684822	0.176813	0.0714755	0.052443	0.0537556	0.0226637
Bacteria	Proteobacteria	Betaproteobacteria	Burkholderiales	Oxalobacteraceae	Herpetosiphon	0.053996	0.107992	0.0612507	0.0467413	0	0	0	0	0	0.0461538	0.151131	0.0442842	0.0330251	0.030049	0.0629459	0.0757406	0.010725	0.0643041	0.158976	0.0181035	0.0571551	0.0320438	0.0692748	0.0562746	0.0698251	0.0126462	0.0348255	0.0535207	0.0537736	0.0121106	0.0755287	0.0776294	0.0136925	0.0260204	0.0546045	0.0890269	0.036582	0.0457443	0.0808496	0.0586424	0.0226637
Bacteria	Firmicutes	Bacilli	Bacillales	Bacillaceae_1	Dokdonella	0.0527826	0.105565	0.0373545	0.0682108	0	0	0	0	0	0.0538462	0.0717231	0.0885684	0.0247688	0.0330539	0.00699399	0.0308573	0.0143	0.0357245	0.049207	0.0506897	0.0357219	0.0349569	0.0255223	0.0312637	0.0104738	0.273475	0.0696509	0.0465398	0.00632631	0.112023	0.0290495	0.04283	0.0479239	0.144971	0.0627952	0.0273929	0.0274365	0.108643	0.0327769	0.0293212	0.0302183
Bacteria	Actinobacteria	Actinobacteria	Actinomycetales	Nakamurellaceae	Bdellovibrio	0.0520627	0.104125	0.0166144	0.0875111	1	2	3	1	0	0.0615385	0.00256154	0.0189789	0.0247688	0.0030049	0.00699399	0.00841562	0.00715001	0.071449	0.0151406	0.00724139	0	0.0116523	0.0109381	0.0125055	0.00349125	0.00790389	0.00535776	0.00698097	0.0189789	0.0726634	0.0116198	0.0187381	0.00684627	0.037172	0	0.0159792	0.0213395	0.00285902	0.00655537	0	1.16718
Bacteria	Bacteroidetes	Flavobacteriia	Flavobacteriales	Flavobacteriaceae	Micromonospora	0.0485192	0.0970383	0.040078	0.0569603	1	0	1	0	0	0.0871795	0.0128077	0.00632631	0.0495376	0.0781273	0.020982	0.0336625	0.003575	0.0643041	0.0113555	0.0108621	0.0214332	0	0.0218763	0.00625274	0.212967	0.00948467	0.0294677	0.0884256	0.0601	0.0333041	0.0319545	0.0401531	0.0992709	0.0260204	0.0218418	0.0114137	0.0945036	0.0257312	0.0152959	0.0146606	0.309738
Bacteria	Actinobacteria	Actinobacteria	Actinomycetales	Sporichthyaceae	Arachidicoccus	0.0461809	0.0923618	0.0526127	0.0397491	0	0	0	0	0	0.0717949	0.0768462	0.0316316	0.0536658	0.0150245	0.0419639	0.0589093	0.025025	0.0357245	0.0794882	0.0398277	0.0535829	0.0582615	0.083859	0.0812856	0.0349125	0.014227	0.0535776	0.0186159	0.0189789	0.084774	0.058099	0.0267687	0.0136925	0.0148688	0.0573348	0.0159792	0.0396305	0.0228722	0.122367	0.0439818	0.0302183
Bacteria	Chloroflexi	Chloroflexia	Herpetosiphonales	Herpetosiphonaceae	Fluviicola	0.0440537	0.0881075	0.0477073	0.0404002	0	0	0	0	0	0.0282051	0.0537924	0.0885684	0.028897	0.0450735	0.0279759	0.0869614	0.00715001	0.0214347	0.11734	0.0036207	0.0107166	0.0699138	0.0109381	0.131307	0.0314213	0.145432	0.0133944	0.0186159	0.0126526	0.0333041	0.0377644	0.0107075	0.0102694	0.0966471	0.024572	0.00684822	0.006097	0.131515	0.069924	0.00977374	0.0188865
Bacteria	Proteobacteria	Alphaproteobacteria	Rhizobiales	Rhizobiaceae	Geodermatophilus	0.0436292	0.0872584	0.0348111	0.0524473	0	0	0	0	0	0.0461538	0.0461077	0.0316316	0.0330251	0.0661078	0.0314729	0.00841562	0.0143	0.0214347	0.0719179	0.0181035	0.0214332	0.0349569	0.0255223	0.0375164	0.0488776	0.104331	0.141981	0.0186159	0.0917315	0.0454146	0.0174297	0.0160612	0.0547701	0.0631923	0.0682557	0.0159792	0.024388	0.0285902	0.0262215	0.039095	0.0831004
Bacteria	Acidobacteria	Acidobacteria_Gp2	Gp2	Gp2	Chelativorans	0.0429212	0.0858423	0.043947	0.0418953	0	0	0	0	0	0.0333333	0.0333	0.0632631	0.0412814	0.0450735	0.0349699	0.0925718	0.0858001	0.0428694	0.0340664	0.0217242	0.0642995	0.0436961	0.00364604	0.0562746	0.00698251	0.0505849	0.0535776	0.0628287	0.0316316	0.042387	0.0232396	0.064245	0.051347	0.0483235	0.0218418	0.0410893	0.085358	0.0428853	0.00655537	0.0293212	0.0151092
Bacteria	Ignavibacteriae	Ignavibacteria	Ignavibacteriales	Ignavibacteriaceae	Imperialibacter	0.0427127	0.0854254	0.0103131	0.0751123	6	2	8	0	0	0.0025641	0	0.00632631	0.00412814	0	0	0.0476885	0.0286	0.0142898	0.00378515	0	0.0250054	0.0291307	0	0	0.00349125	0.085362	0.0348255	0.00232699	0	0.042387	0.0261446	0.00803062	0	0.0334548	0.024572	0.00913096	0.67067	0.142951	0.0284066	0.0293212	0.0642139
Bacteria	Actinobacteria	Actinobacteria	Solirubrobacterales	Conexibacteraceae	Cellulomonas	0.0426364	0.0852728	0.045588	0.0396848	0	0	0	0	0	0.0589744	0.0589154	0.0632631	0.0330251	0.0150245	0.013988	0.0869614	0.017875	0.0428694	0.0529922	0.148449	0.0214332	0.0466092	0.0328144	0.0187582	0.0174563	0.113816	0.0562565	0.0186159	0.0221421	0.0484423	0.0174297	0.021415	0.051347	0.0706267	0.024572	0.0205447	0.024388	0.0600395	0.0393322	0.0195475	0.026441
Bacteria	Proteobacteria	Alphaproteobacteria	Rhizobiales	Phyllobacteriaceae	Haliangium	0.0424042	0.0848084	0.0443061	0.0405022	0	0	0	0	0	0.0512821	0.0537924	0.0695894	0.0412814	0.0180294	0.010491	0.0364677	0.0536251	0.0571592	0.0454219	0.0651725	0.0250054	0.0349569	0.0109381	0.093791	0.0418951	0.0774581	0.0348255	0.0349048	0.0316316	0.0393594	0.0464792	0.0240919	0.0376545	0.0483235	0.0273023	0.0342411	0.0457275	0.0514624	0.0437025	0.0293212	0.0415502
Bacteria	Proteobacteria	Gammaproteobacteria	Chromatiales	Chromatiaceae	Lentzea	0.0404516	0.0809031	0.0345076	0.0463955	3	0	3	0	1	0.00512821	0.0435462	0	0.0123844	0	0.0769338	0.0392729	0.0786501	0.0285796	0.0681328	0	0.0321497	0.0116523	0.0182302	0.0187582	0.118703	0.0474233	0.0696509	0.0302508	0.0189789	0.00302764	0.0377644	0.0187381	0.0102694	0.00743439	0.0409534	0.210012	0.100601	0.0114361	0.0109256	0.0342081	0.090655
Bacteria	Proteobacteria	Betaproteobacteria	Nitrosomonadales	Nitrosomonadaceae	Ferrovibrio	0.0399081	0.0798161	0.034444	0.0453721	6	1	7	0	1	0	0.148569	0.0126526	0.144485	0.0030049	0.013988	0.00561041	0	0	0.147621	0.0506897	0	0	0.0182302	0.00625274	0	0.00474233	0.0589354	0.0302508	0.0537736	0	0.00871485	0.0133844	0.16431	0.0334548	0.0464138	0.0251101	0.0091455	0.00285902	0.0218512	0.24923	0.00377729
Bacteria	Bacteroidetes	Flavobacteriia	Flavobacteriales	Cryomorphaceae	Kofleria	0.0394033	0.0788066	0.0439859	0.0348207	1	0	1	0	0	0.0948718	0.0819693	0	0.0701783	0.0390637	0.0454609	0.0280521	0.003575	0.0785939	0.0605625	0.0036207	0.0464385	0.0116523	0.0401065	0.0437691	0.0558601	0.0379387	0.0107155	0.0139619	0.136016	0.00908293	0.0290495	0.0481837	0.0753089	0.0111516	0.0191116	0.0753304	0.0152425	0.0200132	0.0240364	0.0244343	0.00755458
Bacteria	Proteobacteria	Alphaproteobacteria	Rhodospirillales	Acetobacteraceae	Massilia	0.0387264	0.0774529	0.0746333	0.00281959	6	5	11	0	0	0.0128205	0.0102462	0.00632631	0.00412814	1.10881	0	0	0.003575	0.0285796	0.00757031	0	0	0.00582615	0	0.00625274	0	0.00158078	0.00267888	0	0	0.00302764	0.00290495	0.00535375	0	0.0037172	0.00819068	0.00228274	0	0.00285902	0.00874049	0	0.00377729
Bacteria	Proteobacteria	Deltaproteobacteria	Myxococcales	Polyangiaceae	Kribbella	0.0380729	0.0761457	0.0372037	0.038942	0	0	0	0	0	0.0128205	0.0384231	0.0569368	0.0247688	0.0480784	0.0279759	0.0336625	0.0286	0.0357245	0.0340664	0.0325863	0.0142888	0.0873922	0.0364604	0.0625274	0.0209475	0.0600696	0.0642932	0.0186159	0.0253052	0.0514699	0.0319545	0.0267687	0.0616164	0.0631923	0.0409534	0.0410893	0.0152425	0.0600395	0.0109256	0.0439818	0.00755458
Bacteria	Proteobacteria	Alphaproteobacteria	Alphaproteobacteria_incertae_sedis	Rhizomicrobium	Ensifer	0.0377562	0.0755125	0.0387631	0.0367493	8	13	21	0	0	0.44359	0	0	0.00412814	0.0030049	0	0.131845	0	0.0071449	0	0.0036207	0.00357219	0.0233046	0	0	0	0	0	0	0	0.581307	0.00290495	0	0	0	0	0	0	0	0	0	0.00377729
Bacteria	Actinobacteria	Actinobacteria	Actinomycetales	Micromonosporaceae	Terrimicrobium	0.0375024	0.0750047	0.0399162	0.0350885	0	0	0	0	0	0.0384615	0.102462	0.0885684	0.00825627	0.0210343	0.0349699	0.0280521	0.017875	0.0571592	0.0908437	0.0253449	0.0250054	0.0524353	0.0182302	0.0125055	0.0174563	0.0632311	0.045541	0.0372318	0.0316316	0.0696358	0.0493842	0.0401531	0.0342313	0.0223032	0.0218418	0.0205447	0.012194	0.0514624	0.0371471	0.00977374	0.0151092
Bacteria	Actinobacteria	Actinobacteria	Acidimicrobiales	Iamiaceae	Asanoa	0.0373898	0.0747796	0.0392414	0.0355382	0	0	0	0	0	0.0333333	0.0640385	0.0442842	0.028897	0.0510833	0.0384669	0.0364677	0.00715001	0.0285796	0.0416367	0.0181035	0.0321497	0.0262177	0.0583367	0.0562746	0.0628426	0.0600696	0.0133944	0.0255969	0.0221421	0.0544976	0.0319545	0.0160612	0.0205388	0.0669095	0.0300325	0.0251101	0.0213395	0.0400263	0.034962	0.0342081	0.0717685
Bacteria	Actinobacteria	Actinobacteria	Actinomycetales	Mycobacteriaceae	Piscinibacter	0.0357009	0.0714018	0.0451738	0.026228	0	1	1	0	0	0.0410256	0.0435462	0.126526	0.00412814	0.237387	0.010491	0.0308573	0.003575	0.0214347	0.0454219	0.0108621	0.0250054	0.0174784	0.0145842	0.0625274	0.02793	0.071135	0.0321466	0.0674827	0.00632631	0.0333041	0	0.021415	0.0102694	0.037172	0.0163814	0.00913096	0.024388	0.0114361	0.0152959	0.0146606	0.0491048
Bacteria	Proteobacteria	Betaproteobacteria	Burkholderiales	Comamonadaceae	Blastocatella	0.0352964	0.0705928	0.0481465	0.0224463	0	0	0	0	0	0.0384615	0.0768462	0.0253052	0.0206407	0.144235	0.0559519	0.0476885	0.0143	0.0357245	0.0757031	0.0181035	0.0285776	0.03787	0.0437525	0.0687801	0.0384038	0.00790389	0.0348255	0.0209429	0.0126526	0.00908293	0.0348594	0.0240919	0.00342313	0.0037172	0.0409534	0.0251101	0.012194	0.0428853	0.034962	0.0439818	0.00755458
Bacteria	Proteobacteria	Deltaproteobacteria	Bdellovibrionales	Bdellovibrionaceae	Acidovorax	0.0343216	0.0686432	0.0251068	0.0435363	3	1	4	0	1	0.0153846	0	0.0189789	0.0412814	0.0060098	0.017485	0.0112208	0.0643501	0	0.00378515	0.0036207	0.0535829	0	0.0145842	0.0187582	0.132668	0.0221309	0.00803665	0.00930795	0.0253052	0	0.061004	0.0294456	0.0445007	0.0111516	0.0518743	0.0205447	0.0640185	0.0114361	0.0458876	0.0879636	0.203974
Bacteria	Bacteroidetes	Cytophagia	Cytophagales	Flammeovirgaceae	Demequina	0.0340476	0.0680953	0.0351698	0.0329255	5	1	6	0	1	0.0487179	0	0.0379579	0.0123844	0.00901469	0.0489579	0.0532989	0.2717	0	0	0	0	0.00873922	0.0364604	0.0250109	0.0104738	0.00316156	0.0562565	0.0325778	0.0221421	0.0666081	0.0464792	0.04283	0.00342313	0.0037172	0.0382232	0	0.124989	0.00285902	0.0262215	0.0195475	0.0377729
Bacteria	Proteobacteria	Gammaproteobacteria	Xanthomonadales	Algiphilaceae	Legionella	0.0337871	0.0675741	0.0324182	0.035156	0	0	0	0	0	0.0153846	0.0128077	0.0379579	0.0660502	0.0180294	0.013988	0.095377	0.0286	0.0285796	0.00378515	0.0253449	0.0500107	0.0815661	0.0182302	0.0125055	0.0104738	0.028454	0.0187522	0.0279239	0.0347947	0.00908293	0.0377644	0.0187381	0.0581933	0.0446063	0.0191116	0.0935923	0.0335335	0.0343083	0.0196661	0.0537556	0.0302183
Bacteria	Chloroflexi	Caldilineae	Caldilineales	Caldilineaceae	Rubellimicrobium	0.0336769	0.0673538	0.0325429	0.0348108	0	0	0	0	0	0.0358974	0.0128077	0.0189789	0.0330251	0.0390637	0.017485	0.0504937	0.03575	0.0571592	0.0151406	0.0398277	0.0321497	0.0349569	0.0255223	0.0375164	0.0349125	0.0363579	0.0107155	0.0488668	0.0442842	0.10294	0.0290495	0.0294456	0.0239619	0.018586	0.0136511	0.0228274	0.0518245	0.0285902	0.0196661	0.0195475	0.0566594
Bacteria	Proteobacteria	Betaproteobacteria	Burkholderiales	Alcaligenaceae	Armatimonadetes_gp5	0.0326889	0.0653777	0.0557855	0.00959223	2	1	3	0	1	0.0102564	0.0128077	0	0.00825627	0.745215	0.00349699	0.00561041	0.010725	0.0142898	0.0151406	0.0108621	0	0.0320438	0.00364604	0.00625274	0.013965	0.0252924	0.00267888	0.0116349	0.00632631	0.00605528	0	0.00803062	0.0136925	0.0223032	0.00819068	0.00456548	0.006097	0.0228722	0.00218512	0.00977374	0.00377729
Bacteria	Verrucomicrobia	Verrucomicrobiae	Verrucomicrobiales	Verrucomicrobiaceae	Sporichthya	0.0322171	0.0644342	0.0403855	0.0240487	1	0	1	0	0	0.0102564	0.174185	0	0.0123844	0.0240392	0.020982	0.00280521	0.017875	0.0142898	0.0681328	0.0289656	0.0214332	0.00582615	0.0328144	0.156318	0.0558601	0.0237117	0.00535776	0.00930795	0.0284684	0.00908293	0.0493842	0.0107075	0.0239619	0.018586	0.0382232	0.0319584	0.0030485	0.0114361	0.0917752	0.0146606	0.0151092
Bacteria	Proteobacteria	Alphaproteobacteria	Rhizobiales	Methylobacteriaceae	Rhizomicrobium	0.0318615	0.063723	0.0330372	0.0306857	0	1	1	0	0	0.0333333	0.0717231	0.0253052	0.028897	0.0270441	0.00699399	0.067325	0.017875	0.0214347	0.0719179	0.0253449	0.017861	0.0262177	0.0218763	0.0375164	0.02793	0.042681	0.0321466	0.0139619	0.0442842	0.0302764	0.0551941	0.0240919	0.0718858	0.0594751	0.0136511	0.0182619	0.018291	0.0142951	0.0109256	0	0.0415502
Bacteria	Proteobacteria	Alphaproteobacteria	Rhodospirillales	Rhodospirillaceae	Conexibacter	0.0301837	0.0603674	0.0305847	0.0297826	0	0	0	0	0	0.00769231	0.0435462	0.0379579	0.0247688	0.0360588	0.017485	0.0448833	0.032175	0.0071449	0.0757031	0.083276	0.00357219	0.0262177	0.00364604	0.0312637	0.013965	0.0521657	0.0508988	0.0209429	0.0253052	0.0242211	0.0406693	0.0267687	0.0205388	0.0557579	0.0273023	0.0159792	0.030485	0.0486034	0.0131107	0.00488687	0.0188865
Bacteria	Proteobacteria	Alphaproteobacteria	Sphingomonadales	Sphingomonadaceae	Minicystis	0.030021	0.0600421	0.0326768	0.0273653	0	0	0	0	0	0.0410256	0.0512308	0.113874	0.0536658	0.0060098	0.00349699	0.0224417	0.010725	0.0142898	0.049207	0.047069	0.0107166	0.0174784	0.00364604	0.0500219	0.02793	0.0648119	0.0160733	0.0395588	0.0316316	0.0211935	0.0145248	0.0374762	0.0239619	0.0446063	0.00546045	0.00913096	0.012194	0.0628985	0.0196661	0.0195475	0.0151092
Bacteria	Actinobacteria	Actinobacteria	Actinomycetales	Pseudonocardiaceae	Porphyrobacter	0.029265	0.05853	0.0402966	0.0182334	0	1	1	0	0	0.0230769	0.158816	0.0316316	0.0330251	0.0240392	0.0489579	0.0112208	0.003575	0.0285796	0.113555	0.0253449	0.0250054	0.0233046	0.0291683	0.0375164	0.02793	0.0237117	0.0133944	0.0209429	0.0221421	0.00605528	0.0319545	0.0267687	0.00684627	0.0148688	0.0136511	0.0251101	0	0.0314492	0.0152959	0.0244343	0.0151092
Bacteria	Proteobacteria	Alphaproteobacteria	Rhodobacterales	Rhodobacteraceae	Thermomonas	0.029065	0.05813	0.0331184	0.0250116	0	1	1	0	0	0.0230769	0.0384231	0.0569368	0.00412814	0.0781273	0.017485	0.0280521	0.00715001	0.071449	0.0454219	0.0325863	0.0142888	0.0233046	0.00729208	0.0437691	0.0384038	0.0695542	0.0267888	0.0209429	0.0284684	0.0151382	0.0261446	0.0267687	0.0205388	0.0483235	0.0136511	0.0228274	0.006097	0.0228722	0.0218512	0	0.0302183
Bacteria	Actinobacteria	Actinobacteria	Actinomycetales	Demequinaceae	Geminicoccus	0.0290236	0.0580471	0.0375428	0.0205044	2	0	2	0	1	0.0282051	0.0845309	0.0126526	0.0247688	0.189309	0.020982	0.0252469	0.00715001	0.0142898	0.0870586	0	0.0285776	0.0174784	0.0255223	0	0.0349125	0.0252924	0.0187522	0.0139619	0.0126526	0.0302764	0.0174297	0.0321225	0.0136925	0.0148688	0.0163814	0.00456548	0.0213395	0.0171541	0.0371471	0.0146606	0.0377729
Bacteria	Proteobacteria	Deltaproteobacteria	Myxococcales	Phaselicystidaceae	Gp17	0.0265197	0.0530395	0.0239266	0.0291129	2	2	4	0	0	0.0102564	0	0.00632631	0.0412814	0.0060098	0.0314729	0.0252469	0.10725	0.0142898	0.00378515	0	0.0321497	0.03787	0.0473985	0.0125055	0.00698251	0.00948467	0.00803665	0.0255969	0.123363	0.0151382	0.00871485	0.0294456	0.0171157	0.0111516	0	0.111854	0.030485	0	0.00655537	0.0537556	0.0151092
Bacteria	Proteobacteria	Alphaproteobacteria	Rhizobiales	Bradyrhizobiaceae	Nannocystis	0.0264232	0.0528465	0.0388432	0.0140033	0	0	0	0	0	0.0153846	0.110146	0.0126526	0.00412814	0.14123	0.020982	0.00841562	0.003575	0.0357245	0.140051	0.0108621	0.017861	0.0116523	0.0401065	0.0312637	0.0174563	0.0189693	0.00267888	0.00465398	0.0221421	0.0121106	0.0145248	0.021415	0.0136925	0.0223032	0.0327627	0.00456548	0.0030485	0.00285902	0.0196661	0.00977374	0.0188865
Bacteria	Actinobacteria	Actinobacteria	Actinomycetales	Micromonosporaceae	Nitrosomonas	0.0260347	0.0520694	0.0271857	0.0248837	0	0	0	0	0	0.0128205	0.0486693	0.00632631	0.0206407	0.0270441	0.013988	0.0504937	0.0143	0.0357245	0.0567773	0.0398277	0.0285776	0.0233046	0.0182302	0.0312637	0.00698251	0.0221309	0.0348255	0.0116349	0.00948947	0.0484423	0.0290495	0.0508606	0.0102694	0.0334548	0.0518743	0.0159792	0.0030485	0.0200132	0.0284066	0.00977374	0.0188865
Bacteria	Latescibacteria	Latescibacteria	Latescibacteria	Latescibacteria	Paracoccus	0.0255331	0.0510663	0.0205011	0.0305652	0	0	0	0	0	0.0333333	0.00768462	0.0189789	0.0206407	0.0210343	0.00349699	0.0252469	0.02145	0.0142898	0.00378515	0.0289656	0.0250054	0.0611746	0.0109381	0.0250109	0.00698251	0.0331963	0.0321466	0.0372318	0.0221421	0.0302764	0.0174297	0.0508606	0.0410776	0.018586	0.0163814	0.0251101	0.0213395	0.0428853	0.0152959	0.0586424	0.026441
Bacteria	Proteobacteria	Gammaproteobacteria	Enterobacteriales	Enterobacteriaceae	Vitellibacter	0.0252729	0.0505458	0.0327283	0.0178175	2	2	4	0	0	0.0487179	0.0256154	0.0126526	0	0.0751224	0.0734368	0.00841562	0	0.0785939	0.0340664	0.0181035	0.00357219	0.0291307	0.0619827	0.0437691	0.0104738	0.0347771	0.0241099	0.0279239	0	0.00908293	0.0232396	0.021415	0.00342313	0	0.0436836	0.0182619	0.0030485	0.0200132	0.0327769	0.0195475	0.00377729
Bacteria	Proteobacteria	Betaproteobacteria	Burkholderiales	Oxalobacteraceae	Niabella	0.0249051	0.0498103	0.0243962	0.0254141	0	0	0	0	0	0.0179487	0.0128077	0.0379579	0.0165125	0.0030049	0.0454609	0.014026	0.039325	0.0285796	0.0302812	0.0325863	0.0142888	0.0145654	0.0328144	0.0187582	0.0314213	0.028454	0.0214311	0.0442128	0.0284684	0.0363317	0.0290495	0.00803062	0.0239619	0.037172	0.0109209	0.0296756	0.006097	0.0257312	0.0131107	0.0488687	0.0151092
Bacteria	Proteobacteria	Betaproteobacteria	Burkholderiales	Comamonadaceae	Ferruginibacter	0.0235401	0.0470801	0.0402641	0.00681607	2	4	6	0	0	0.00769231	0.0973386	0.0126526	0.00825627	0.303495	0.0244789	0.0168312	0	0.0214347	0.0794882	0.00724139	0.0107166	0	0.0218763	0.0187582	0.013965	0.0110654	0	0.00232699	0.00316316	0	0.00871485	0.00535375	0	0.0037172	0.0191116	0.00456548	0.0030485	0.0114361	0.0327769	0	0.00377729
Bacteria	Proteobacteria	Gammaproteobacteria	Pseudomonadales	Pseudomonadaceae	Phyllobacterium	0.0224389	0.0448777	0.0244001	0.0204777	0	0	0	0	0	0.0230769	0.0256154	0.0379579	0.0206407	0.0721176	0.020982	0.0224417	0.017875	0.0285796	0.0189258	0.0325863	0.0142888	0.0116523	0.0109381	0.0187582	0.013965	0.0158078	0.00803665	0.0279239	0.0158158	0.0272488	0.0116198	0.0294456	0.0102694	0.0483235	0.0136511	0.0205447	0.0030485	0.0400263	0.0196661	0.00977374	0.026441
Bacteria	Proteobacteria	Betaproteobacteria	Burkholderiales	Comamonadaceae	Methylobacterium	0.0206522	0.0413043	0.0152884	0.0260159	2	1	3	0	1	0.0102564	0.0256154	0.0316316	0	0.0150245	0.00699399	0.00841562	0	0.0357245	0.0151406	0.0108621	0.017861	0.0116523	0.0109381	0.0375164	0.00698251	0.0252924	0.0375044	0.00698097	0.0221421	0.0787187	0.0116198	0.0107075	0.0102694	0.0929299	0.0191116	0.0136964	0	0.0171541	0.017481	0.0488687	0.00377729
Bacteria	Proteobacteria	Alphaproteobacteria	Sphingomonadales	Erythrobacteraceae	Peredibacter	0.0203034	0.0406069	0.0226995	0.0179074	1	1	2	0	0	0.0153846	0.0128077	0.0379579	0.00825627	0.0420686	0.020982	0.0280521	0.010725	0.0142898	0.0416367	0.0543104	0.0142888	0.0262177	0	0.0187582	0.0174563	0.0347771	0.00803665	0.0186159	0.0126526	0.042387	0	0.0160612	0.0205388	0.0260204	0.00546045	0.00913096	0.018291	0.0142951	0.0240364	0.00977374	0.026441
Bacteria	Proteobacteria	Betaproteobacteria	Burkholderiales	Burkholderiaceae	Latescibacteria	0.0186887	0.0373773	0.0250656	0.0123118	9	11	20	0	0	0.0410256	0	0	0	0.0030049	0	0.255274	0	0.0857388	0	0.0036207	0	0.00873922	0.00364604	0	0	0.00316156	0	0	0	0.172576	0	0.00535375	0	0	0	0.00456548	0	0	0	0	0.0113319
Bacteria	Actinobacteria	Actinobacteria	Actinomycetales	Micromonosporaceae	Bosea	0.018533	0.037066	0.0191189	0.0179471	1	1	2	0	0	0.0102564	0.0230539	0.0442842	0.00412814	0.0240392	0	0.0280521	0.003575	0.0142898	0.0227109	0.0325863	0.0107166	0.0320438	0.0109381	0.0312637	0.013965	0.0252924	0.0133944	0.0162889	0.0253052	0.0363317	0.0145248	0.0240919	0.0205388	0.0148688	0.0191116	0.0114137	0.0091455	0.0142951	0.0327769	0.00977374	0
Bacteria	Proteobacteria	Alphaproteobacteria	Rhodobacterales	Rhodobacteraceae	Skermanella	0.0172847	0.0345693	0.018737	0.0158323	1	0	1	0	0	0.0230769	0.0486693	0	0.0247688	0.0180294	0.0244789	0.00841562	0.017875	0.0071449	0.0227109	0.0144828	0.0107166	0.0116523	0.0510446	0.00625274	0.0104738	0.00948467	0.0107155	0.0186159	0.0253052	0.00302764	0.0319545	0.0160612	0.0171157	0.0111516	0.0218418	0.0114137	0.018291	0.00571804	0.0152959	0.0146606	0.0226637
Bacteria	Proteobacteria	Gammaproteobacteria	Xanthomonadales	Xanthomonadaceae	Mucilaginibacter	0.0172832	0.0345665	0.00543944	0.029127	8	2	10	0	0	0.0128205	0	0.00632631	0	0.0240392	0	0	0	0.0214347	0	0.0036207	0	0.0116523	0.00364604	0	0.00349125	0.0237117	0.0562565	0.0162889	0.00948947	0.0726634	0.0058099	0.0107075	0.00684627	0	0.0300325	0.00228274	0.0213395	0.182977	0.00874049	0	0.0188865
Bacteria	Proteobacteria	Deltaproteobacteria	Myxococcales	Nannocystaceae	Thalassobaculum	0.0163946	0.0327892	0.0159393	0.0168499	3	2	5	0	0	0.00769231	0.00512308	0	0	0.0540882	0.0629459	0.0112208	0.003575	0.0071449	0.00378515	0	0.00357219	0.0145654	0.0583367	0.0125055	0.0104738	0.0110654	0.0482199	0.0349048	0	0.00908293	0.0174297	0.00535375	0	0.018586	0.0300325	0.0114137	0.018291	0.00285902	0.017481	0.0146606	0.0302183
Bacteria	Actinobacteria	Actinobacteria	Actinomycetales	Pseudonocardiaceae	Marinoscillum	0.0149953	0.0299905	0.0188056	0.0111849	2	7	9	0	0	0.00769231	0.028177	0.0189789	0.0330251	0.0150245	0.010491	0.0168312	0.025025	0	0.0340664	0.0108621	0	0.0320438	0.0109381	0.0437691	0.013965	0.00948467	0.0375044	0.0139619	0.0316316	0.00908293	0	0	0	0	0	0.0136964	0	0.0200132	0.0240364	0.0195475	0
Bacteria	Actinobacteria	Actinobacteria	Actinomycetales	Nocardiaceae	Actinoplanes	0.0134532	0.0269064	0.018756	0.00815048	2	4	6	0	0	0.0230769	0.0256154	0.0569368	0	0.0060098	0.0349699	0.00561041	0.017875	0.0142898	0.0189258	0.0434484	0.0142888	0.0145654	0.0182302	0.00625274	0	0.0110654	0.00267888	0.00465398	0	0.0302764	0.0116198	0.00803062	0.00684627	0	0.0191116	0.00684822	0	0.00857706	0.0109256	0.00977374	0
Bacteria	Actinobacteria	Actinobacteria	Actinomycetales	Microbacteriaceae	Rhizobacter	0.0130864	0.0261728	0.016142	0.0100308	2	1	3	0	1	0.0358974	0.0461077	0.00632631	0	0.0150245	0.013988	0.00561041	0	0.0142898	0.0529922	0.0108621	0.0107166	0.00873922	0.0182302	0.0125055	0.00698251	0.00790389	0.0133944	0	0.00632631	0.0151382	0.0145248	0.0133844	0.00342313	0.018586	0.0191116	0.0114137	0.006097	0.00285902	0.0196661	0.00488687	0.00377729
Bacteria	Proteobacteria	Deltaproteobacteria	Myxococcales	Myxococcaceae	Pelagicoccus	0.0129625	0.025925	0.0127452	0.0131799	4	1	5	0	1	0	0.0102462	0	0.00412814	0.0030049	0.00699399	0.00561041	0.010725	0.0214347	0.00378515	0.0977588	0.00357219	0.0116523	0	0.0250109	0	0.00790389	0.0214311	0.0255969	0.0158158	0.0393594	0.00871485	0	0.00684627	0.0148688	0.0136511	0.0159792	0.0030485	0.0142951	0.0109256	0.00488687	0.00755458
Bacteria	Proteobacteria	Betaproteobacteria	Burkholderiales	Alcaligenaceae	Virgisporangium	0.0112895	0.0225789	0.0105669	0.012012	2	1	3	0	1	0.0179487	0.0307385	0	0.0123844	0.00901469	0.00699399	0.00561041	0.003575	0	0.0340664	0.0108621	0.00714439	0.00291307	0.0145842	0.00625274	0.00698251	0.00316156	0.0133944	0.00232699	0.00948947	0.00605528	0.0116198	0.0401531	0	0.0148688	0.0109209	0.00684822	0.018291	0.0114361	0.034962	0.00488687	0.00377729
Bacteria	Bacteroidetes	Sphingobacteriia	Sphingobacteriales	Chitinophagaceae	Myxococcus	0.00996897	0.0199379	0.0184376	0.00150037	8	13	21	0	0	0.025641	0.00512308	0.00632631	0.185766	0.0390637	0	0.0112208	0	0.0142898	0.00757031	0	0	0	0	0	0	0	0	0	0.00316316	0.0181659	0	0.00267687	0	0	0	0	0	0	0	0	0
Bacteria	Bacteroidetes	Flavobacteriia	Flavobacteriales	Flavobacteriaceae	Humibacter	0.00992203	0.0198441	0.00533978	0.0145043	11	6	17	0	0	0.025641	0	0	0	0.0360588	0	0	0	0.0142898	0	0.0036207	0	0.00582615	0	0	0	0	0	0.00232699	0.00632631	0	0.00290495	0.00267687	0.0171157	0.0037172	0	0	0.176813	0.00285902	0	0.00977374	0.00755458
Bacteria	Acidobacteria	Acidobacteria_Gp17	Gp17	Gp17	Curvibacter	0.0088633	0.0177266	0.00871642	0.00901019	3	0	3	0	1	0.0025641	0.00512308	0	0.0123844	0.00901469	0.00349699	0.014026	0.0286	0.0142898	0.00378515	0.0036207	0.0214332	0.0174784	0.00364604	0	0	0.00790389	0.0133944	0.00465398	0.00948947	0.0151382	0.00290495	0.00267687	0.0239619	0.0148688	0.00546045	0.00456548	0.006097	0.0200132	0.00437025	0.00488687	0.00377729
Bacteria	Bacteroidetes	Sphingobacteriia	Sphingobacteriales	Chitinophagaceae	Iamia	0.00884533	0.0176907	0.0111911	0.00649958	1	2	3	1	0	0.0025641	0.0102462	0.0189789	0.0165125	0.0180294	0.013988	0.0112208	0	0.0214347	0.00757031	0.00724139	0.0142888	0.00582615	0.0109381	0.00625274	0.013965	0.0110654	0.00267888	0.0162889	0.00316316	0.00908293	0.00871485	0.0107075	0	0.0037172	0	0.00228274	0.006097	0.00571804	0.0109256	0.00977374	0.00377729
Bacteria	Proteobacteria	Alphaproteobacteria	Rhizobiales	Rhodobiaceae	Emticicia	0.00799171	0.0159834	0.00990037	0.00608305	2	4	6	0	0	0.0128205	0.0153692	0	0.00412814	0.0030049	0.010491	0.00280521	0.00715001	0.0142898	0.00378515	0	0.00714439	0.00582615	0.0109381	0.0187582	0.0418951	0.00948467	0.00535776	0.00232699	0	0.0181659	0.00290495	0.00267687	0	0	0.00546045	0.00228274	0.0152425	0.00857706	0.00218512	0	0.0226637
Bacteria	Proteobacteria	Deltaproteobacteria	Bdellovibrionales	Bacteriovoracaceae	Glycomyces	0.007914	0.015828	0.0095782	0.0062498	6	5	11	0	0	0.00512821	0.028177	0	0.0330251	0.0030049	0.00349699	0.00561041	0	0	0.0151406	0	0.00714439	0	0.00364604	0	0.0488776	0.00632311	0	0.0116349	0.0316316	0	0.0116198	0	0.00684627	0	0.00546045	0.00913096	0.0030485	0.00285902	0.00655537	0.00488687	0
Bacteria	Actinobacteria	Actinobacteria	Actinomycetales	Micromonosporaceae	Microbacterium	0.00785723	0.0157145	0.00759601	0.00811845	4	3	7	0	0	0	0.0153692	0.00632631	0.0123844	0	0.00699399	0.00561041	0.003575	0.0142898	0.0264961	0.00724139	0.00357219	0.00873922	0.0109381	0	0	0.00790389	0.0133944	0.00465398	0.0221421	0.00908293	0	0.00267687	0.0171157	0.0111516	0.0136511	0	0.0030485	0.00285902	0	0.0146606	0.00755458
Bacteria	Bacteroidetes	Cytophagia	Cytophagales	Cytophagaceae	Nocardia	0.00734344	0.0146869	0.00523833	0.00944855	5	6	11	0	0	0.00769231	0.00512308	0	0.00412814	0.00901469	0	0.00561041	0.02145	0	0.00378515	0	0.00357219	0.00582615	0.00364604	0	0.013965	0.00632311	0	0.0139619	0	0.0575252	0.00290495	0	0.0445007	0.0037172	0.00273023	0	0	0	0.00218512	0.00977374	0.00755458
Bacteria	Verrucomicrobia	Spartobacteria	Terrimicrobium	Terrimicrobium	Ignavibacterium	0.0069538	0.0139076	0.00239614	0.0115115	8	6	14	0	0	0.0025641	0.0102462	0	0.00412814	0	0.00349699	0	0	0.0071449	0	0.0036207	0	0	0.00364604	0	0.00349125	0	0	0	0.00316316	0	0.0290495	0.0107075	0.0102694	0	0.024572	0.00228274	0.0579215	0	0.0262215	0.00488687	0.0151092
Bacteria	Proteobacteria	Alphaproteobacteria	Rhizobiales	Rhodobiaceae	Methyloligella	0.00686808	0.0137362	0.0111267	0.00260943	3	10	13	0	0	0.0128205	0.00768462	0	0.00412814	0.0030049	0.00699399	0.0280521	0.003575	0.071449	0.0189258	0.0036207	0.00714439	0	0.00364604	0	0.00698251	0.00474233	0	0.00232699	0	0.0121106	0	0	0	0	0.00819068	0	0.0030485	0	0	0	0.0113319
Bacteria	Bacteroidetes	Sphingobacteriia	Sphingobacteriales	Sphingobacteriaceae	Actinophytocola	0.00661244	0.0132249	0.00207934	0.0111455	10	5	15	0	0	0	0.0102462	0	0	0.0060098	0	0.00280521	0	0.0071449	0	0	0.00357219	0	0	0	0.00349125	0	0	0.00465398	0.0506105	0	0.00871485	0.0133844	0.0102694	0.0111516	0	0.0296756	0.0030485	0.00571804	0	0.0146606	0.026441
Bacteria	Acidobacteria	Acidobacteria_Gp4	Blastocatella	Blastocatella	Enhygromyxa	0.00653769	0.0130754	0.00634741	0.00672796	4	4	8	0	0	0.0128205	0.00256154	0	0.00825627	0.0060098	0	0.00841562	0	0.0214347	0	0.0036207	0.00714439	0.0116523	0.00364604	0.0125055	0.00349125	0.0110654	0.00267888	0.00930795	0.00632631	0.0121106	0.00290495	0.00803062	0.00684627	0.0223032	0	0.00228274	0	0.0200132	0	0	0.00377729
Bacteria	Proteobacteria	Betaproteobacteria	Burkholderiales	Comamonadaceae	Muricauda	0.00598784	0.0119757	0.00457845	0.00739723	8	3	11	0	0	0.0025641	0.00256154	0	0	0.0060098	0.0244789	0.0196364	0.003575	0	0	0	0	0	0.0109381	0	0.00349125	0.00632311	0.00267888	0.0116349	0.00316316	0	0.0145248	0.00535375	0.00342313	0	0.0109209	0.00913096	0.0152425	0.0142951	0.00655537	0	0.0151092
Bacteria	Bacteroidetes	Sphingobacteriia	Sphingobacteriales	Sphingobacteriaceae	Algiphilus	0.0059709	0.0119418	0.011313	0.00062882	8	12	20	0	0	0.0025641	0.0794078	0	0	0.0060098	0.00349699	0	0	0	0.0757031	0.0036207	0	0.00291307	0.00729208	0	0	0.00158078	0	0.00232699	0	0	0	0	0.00342313	0	0.00273023	0	0	0	0	0	0
Bacteria	Actinobacteria	Actinobacteria	Actinomycetales	Glycomycetaceae	Roseomonas	0.00564915	0.0112983	0.00716584	0.00413247	9	7	16	0	0	0.0179487	0.0435462	0	0	0.0060098	0.00699399	0	0	0	0.0302812	0.0036207	0	0	0	0.00625274	0	0.00474233	0	0	0.0126526	0.0151382	0.0058099	0.00535375	0.0136925	0.0037172	0.00273023	0.00228274	0	0	0	0	0
Bacteria	Proteobacteria	Alphaproteobacteria	Rhizobiales	Rhizobiaceae	Neorhizobium	0.00561084	0.0112217	0.00857956	0.00264212	3	6	9	0	0	0	0.0102462	0	0.00412814	0.030049	0.00699399	0.00280521	0	0.0214347	0.0151406	0.0036207	0.00357219	0.00291307	0.00364604	0.0187582	0.013965	0.00474233	0.00535776	0.00465398	0	0.00302764	0.00871485	0.00267687	0	0.0037172	0.00273023	0.00228274	0	0	0.00437025	0	0
Bacteria	Proteobacteria	Gammaproteobacteria	Legionellales	Coxiellaceae	Nakamurella	0.00543259	0.0108652	0.00248435	0.00838083	9	3	12	0	0	0	0	0	0.00412814	0.0120196	0	0	0.003575	0	0	0	0.00357219	0.00582615	0.00364604	0	0.00698251	0.014227	0.0133944	0.0116349	0.00316316	0.00302764	0.00290495	0.00535375	0.0102694	0	0.00273023	0.00228274	0.048776	0	0.00655537	0.00977374	0
Bacteria	Bacteroidetes	Sphingobacteriia	Sphingobacteriales	Chitinophagaceae	Pelomonas	0.00520543	0.0104109	0.00560906	0.0048018	8	4	12	0	0	0.0025641	0.0179308	0	0	0.0150245	0	0.00280521	0	0.0142898	0.0189258	0.0036207	0	0	0.0145842	0	0	0.00474233	0	0.00465398	0.0126526	0.00302764	0.0058099	0.00803062	0.00342313	0.0037172	0.0136511	0.00228274	0.006097	0	0.00874049	0	0
Bacteria	Proteobacteria	Alphaproteobacteria	Rhizobiales	Phyllobacteriaceae	Olivibacter	0.00487672	0.00975343	0.00532865	0.00442479	7	5	12	0	0	0	0.0128077	0	0	0.0060098	0.010491	0.00280521	0	0.0071449	0.0227109	0	0	0	0.00729208	0.0125055	0.00349125	0.00158078	0.00267888	0.0139619	0	0	0.0116198	0.00267687	0.0136925	0	0.00273023	0.00684822	0.0030485	0	0.00218512	0.00977374	0
Bacteria	Proteobacteria	Alphaproteobacteria	Rhizobiales	Xanthobacteraceae	Burkholderia	0.00435465	0.00870931	0.00767529	0.00103401	8	11	19	0	0	0	0.0230539	0	0.00825627	0.0360588	0	0.00841562	0	0	0.0302812	0.0036207	0	0.00582615	0.00729208	0	0	0	0	0	0.00316316	0	0.00290495	0	0	0	0.00273023	0	0	0.00285902	0	0.00488687	0
Bacteria	Actinobacteria	Actinobacteria	Actinomycetales	Microbacteriaceae	Ancylobacter	0.00396617	0.00793235	0.00659808	0.00133427	9	13	22	0	0	0.0230769	0	0	0	0.0030049	0	0.0336625	0	0.0214347	0	0	0.00357219	0.0145654	0	0.00625274	0	0.00316156	0	0	0	0.0151382	0	0	0	0	0	0	0.0030485	0	0	0	0
Bacteria	Proteobacteria	Gammaproteobacteria	Legionellales	Legionellaceae	Achromobacter	0.00316665	0.0063333	0.00502148	0.00131182	7	10	17	0	0	0.00512821	0.0102462	0	0	0.0030049	0.020982	0.0112208	0	0	0.00378515	0	0.00357219	0	0.00364604	0.0187582	0	0.00158078	0	0.00232699	0.00316316	0	0	0	0.00684627	0	0	0	0	0	0.00218512	0.00488687	0
Bacteria	Actinobacteria	Actinobacteria	Actinomycetales	Streptosporangiaceae	Pseudorhodoferax	0.00275658	0.00551316	0.00283043	0.00268273	12	12	24	0	0	0	0.0128077	0	0.0123844	0	0	0	0	0	0.0113555	0	0	0.00873922	0	0	0	0	0	0.0139619	0	0	0	0	0	0	0.00819068	0	0.012194	0.00857706	0	0	0
Bacteria	Actinobacteria	Actinobacteria	Actinomycetales	Cryptosporangiaceae	Parvibaculum	0.00274038	0.00548076	0.00362882	0.00185195	10	8	18	0	0	0.00769231	0.00512308	0.0126526	0	0	0	0.00280521	0	0	0.0189258	0.0108621	0	0	0	0	0	0.00158078	0.00535776	0.00465398	0	0.00605528	0	0.00267687	0	0.0037172	0.00273023	0	0	0.00285902	0	0	0
Bacteria	Bacteroidetes	Sphingobacteriia	Sphingobacteriales	Chitinophagaceae	Amycolatopsis	0.00270271	0.00540541	0.00428078	0.00112463	7	11	18	0	0	0.00512821	0	0	0.00412814	0.0030049	0	0.00280521	0	0.0357245	0.00757031	0	0.00357219	0.00291307	0.00364604	0	0	0	0	0	0	0	0	0.00267687	0	0	0	0.00228274	0	0	0.00437025	0.00488687	0.00377729
Bacteria	Proteobacteria	Betaproteobacteria	Burkholderiales	Comamonadaceae	Nonomuraea	0.00262213	0.00524426	0.0015105	0.00373376	12	6	18	0	0	0	0	0	0.00412814	0	0	0.00561041	0	0	0	0	0	0	0.0109381	0	0.00349125	0.00316156	0	0	0	0	0.0116198	0.00803062	0.00342313	0	0.00273023	0.00228274	0	0.00571804	0.00655537	0.00488687	0.0113319
Bacteria	Proteobacteria	Gammaproteobacteria	Enterobacteriales	Enterobacteriaceae	Cryptosporangium	0.00220694	0.00441389	0.00141113	0.00300276	11	8	19	0	0	0.0025641	0.00256154	0	0	0	0	0.00280521	0	0	0.00378515	0.0108621	0	0	0	0	0	0.00316156	0.00803665	0.00698097	0.00632631	0	0	0	0.00342313	0	0.00819068	0	0	0	0.00437025	0	0.00755458
Bacteria	Proteobacteria	Betaproteobacteria	Methylophilales	Methylophilaceae	Taibaiella	0.00215814	0.00431629	0.00372984	0.000586451	11	13	24	0	0	0	0.0153692	0	0.00412814	0	0	0	0	0	0.0302812	0	0	0	0.00364604	0.00625274	0	0	0	0	0	0	0	0	0	0	0.00273023	0.00228274	0	0	0.00437025	0	0
Bacteria	Bacteroidetes	Cytophagia	Cytophagales	Flammeovirgaceae	Hylemonella	0.00157434	0.00314867	0	0.00314867	16	12	28	0	0	0	0	0	0	0	0	0	0	0	0	0	0	0	0	0	0	0	0	0	0.00632631	0	0.00290495	0	0	0	0	0.00456548	0.036582	0	0	0	0
Bacteria	Actinobacteria	Actinobacteria	Actinomycetales	Cryptosporangiaceae	Phaselicystis	0.00061545	0.0012309	0.000707063	0.000523837	14	14	28	0	0	0.00769231	0	0	0	0	0	0	0	0	0	0.0036207	0	0	0	0	0	0	0	0	0	0.00302764	0	0.00535375	0	0	0	0	0	0	0	0	0
Bacteria	Proteobacteria	Gammaproteobacteria	Oceanospirillales	Alcanivoracaceae	Methylovorus	0.00056709	0.00113418	0.00113418	0	12	16	28	0	0	0.0025641	0	0.00632631	0	0	0	0.00561041	0	0	0	0	0	0	0.00364604	0	0	0	0	0	0	0	0	0	0	0	0	0	0	0	0	0	0
Bacteria	Actinobacteria	Actinobacteria	Actinomycetales	Pseudonocardiaceae	Jatrophihabitans	0.000265147	0.000530294	0.000226293	0.000304	15	14	29	0	0	0	0	0	0	0	0	0	0	0	0	0.0036207	0	0	0	0	0	0	0.00267888	0	0	0	0	0	0	0	0	0	0	0	0.00218512	0	0
Bacteria	Verrucomicrobia	Verrucomicrobiae	Verrucomicrobiales	Verrucomicrobiaceae	Reichenbachiella	8.00482e-05	0.000160096	0.000160096	0	15	16	31	0	0	0	0.00256154	0	0	0	0	0	0	0	0	0	0	0	0	0	0	0	0	0	0	0	0	0	0	0	0	0	0	0	0	0	0

## Sheet: Venn diagrams
Venn diagrams of core bacteriome of 'Frantoio' and 'Picual'cultivars in control conditions and shared core between them .
