# Supplementary material for: Linking belowground microbial network changes to different tolerance level towards Verticillium wilt of olive
Source: Microbiome. 2020 Feb 1;8:11. doi: 10.1186/s40168-020-0787-2 (PMC6995654; doi:10.1186/s40168-020-0787-2)
Supplement: Supplementary file 5 — Additional file 4: Table S3. Core bacteriome of 'Frantoio' (yellow cells) and 'Picual' (green cells) cultivars upon Verticillium dahliae inoculation. The shared core bacteriome is shown with light brown cells. Genera in red color belong to the RNA (functional community) core. In bold type letters main genera with relative abundance > 1% (sum of both cultivars). [file 40168_2020_787_MOESM4_ESM.xlsx]

## Sheet: endoDNA
Table S3. Core bacteriome of 'Frantoio' (yellow cells) and 'Picual' (green cells) cultivars upon Verticillium dahliae inoculation. The shared core bacteriome is shown with light brown cells. Genera in red color belong to the RNA (functional community) core. In bold type letters main genera with relative abundance > 1% (sum of both cultivars).
Kingdom	Phylum	Class	Order	Family	Genus	Average	Sum	Frantoio	Picual	Core_Fra 90%	Core_Pic 90%	Shared	Fra_1vd_08_P	Fra_1vd_15_P	Fra_1vd_30_P	Fra_2vd_08_P	Fra_2vd_15_P	Fra_2vd_30_P	Fra_3vd_08_P	Fra_3vd_15_P	Fra_3vd_30_P	Fra_4vd_08_P	Fra_4vd_15_P	Fra_4vd_30_P	Pic_1vd_08_P	Pic_1vd_15_P	Pic_1vd_30_P	Pic_2vd_08_P	Pic_2vd_15_P	Pic_2vd_30_P	Pic_3vd_08_P	Pic_3vd_15_P	Pic_3vd_30_P	Pic_4vd_08_P	Pic_4vd_15_P	Pic_4vd_30_P
Bacteria	Actinobacteria	Actinobacteria	Actinomycetales	Streptomycetaceae	Streptomyces	29.8486	59.6973	26.4209	33.2764	0	0	0	18.4917	19.2052	27.5393	22.2163	33.5013	33.9944	26.0334	27.1198	28.4382	39.5913	20.9497	19.9697	32.4469	39.0172	19.887	29.4171	56.9426	14.384	30.6868	62.531	30.1336	23.7958	26.4713	33.6035
Bacteria	Candidatus_Saccharibacteria	Candidatus_Saccharibacteria	Candidatus_Saccharibacteria	Candidatus_Saccharibacteria	Candidatus_Saccharibacteria	6.32008	12.6402	2.81802	9.82214	0	0	0	3.39813	5.27291	3.27242	0.90066	0.801741	6.32685	6.46729	0.332758	3.35501	0.588847	2.68324	0.41643	21.1158	3.23245	17.5869	3.75205	3.87533	16.2054	17.2222	0.613777	8.3605	22.7326	2.83092	0.337736
Bacteria	Bacteroidetes	Sphingobacteriia	Sphingobacteriales	Chitinophagaceae	Niastella	4.36795	8.7359	4.79199	3.9439	0	0	0	3.09035	4.59836	7.22482	3.43627	5.84126	2.95518	4.43087	5.49462	4.56753	1.7319	2.75666	11.3761	5.02267	4.89207	7.29195	3.73563	1.30277	4.64958	1.69786	1.14762	3.14537	3.00769	4.98412	6.44951
Bacteria	Bacteroidetes	Cytophagia	Cytophagales	Ohtaekwangia	Ohtaekwangia	4.18669	8.37339	5.09702	3.27636	0	0	0	4.26566	3.85979	4.75988	7.97017	3.9858	4.76002	3.2123	5.55008	4.24968	1.14306	5.78567	11.6222	2.12472	4.81614	3.91871	3.57964	2.17678	4.34561	1.08552	2.59214	2.49348	2.81651	4.82645	4.54068
Bacteria	Proteobacteria	Gammaproteobacteria	Pseudomonadales	Pseudomonadaceae	Cellvibrio	3.88976	7.77952	1.20415	6.57537	0	0	0	0.865731	0.836897	0.977476	4.03671	0.870462	0.158667	0.72753	1.83222	1.84526	0.658123	1.14861	0.492145	6.63921	2.02842	9.20011	1.34647	4.43602	7.2443	16.8603	0.431071	14.4883	2.50874	8.13507	5.58641
Bacteria	Proteobacteria	Gammaproteobacteria	Xanthomonadales	Sinobacteraceae	Steroidobacter	3.67211	7.34422	4.9932	2.35102	0	0	0	2.91397	6.02291	3.65491	6.17459	5.47475	4.95835	2.95282	7.45009	6.70708	1.10842	3.18769	9.31289	1.7874	3.56872	2.62692	1.14122	1.36873	2.82574	2.03187	1.48448	1.7764	1.61343	3.65925	4.32803
Bacteria	Actinobacteria	Actinobacteria	Actinomycetales	Pseudonocardiaceae	Saccharothrix	3.21128	6.42256	3.41635	3.00621	0	0	0	3.03816	2.04422	4.84488	3.56248	3.42458	3.11384	4.11391	3.78153	2.30142	8.17458	1.12019	1.47643	2.34158	2.91789	0.649837	2.97209	6.31596	1.00676	3.74365	7.41671	0.880052	2.34554	2.48735	2.9971
Bacteria	Bacteroidetes	Flavobacteriia	Flavobacteriales	Flavobacteriaceae	Flavobacterium	2.3148	4.6296	1.78387	2.84573	0	0	0	1.41829	3.00002	1.99745	1.57185	1.08808	0.634669	1.54374	1.3639	1.03888	1.07378	3.70397	2.9718	3.14766	2.12604	1.93573	2.99672	0.956464	4.67147	3.24264	0.385395	3.65059	2.69527	5.86657	2.47423
Bacteria	Proteobacteria	Alphaproteobacteria	Rhizobiales	Rhizobiaceae	Rhizobium	2.06479	4.12957	2.27232	1.85726	0	0	0	2.27322	1.61434	1.18997	3.10163	0.36651	2.43951	9.18527	0.585408	1.89823	0.865951	2.44168	1.30608	1.50264	3.28669	1.23272	3.0624	1.50066	1.43719	0.507967	0.525279	0.847458	3.02168	1.56724	3.79516
Bacteria	Actinobacteria	Actinobacteria	Actinomycetales	Streptosporangiaceae	Nonomuraea	1.6122	3.22441	1.69726	1.52715	0	0	0	0.491361	1.42455	3.01742	1.7363	2.85191	2.32051	0.76366	2.42174	2.01301	1.0045	1.14861	1.17358	0.911222	2.13689	0.880233	0.689655	1.781	0.997033	1.21077	3.44286	1.04302	0.84402	2.12496	2.26408
Bacteria	Proteobacteria	Gammaproteobacteria	Xanthomonadales	Xanthomonadaceae	Pseudoxanthomonas	0.947312	1.89462	0.650545	1.24408	0	0	0	0.260979	0.800311	0.594985	0.776365	0.160348	0.614835	0.142878	0.336866	2.91062	0.242466	0.568384	0.397501	2.25177	0.856926	0.93734	0.771757	0.461741	4.05379	1.45432	0.128465	1.07562	0.461646	1.24721	1.22836
Bacteria	Actinobacteria	Actinobacteria	Actinomycetales	Promicromonosporaceae	Promicromonospora	0.880386	1.76077	0.821192	0.93958	0	0	0	0.0719942	0.96952	0.339992	0.479969	1.844	0.535502	0.234846	1.1133	1.8276	2.00901	0.333925	0.0946432	0.444659	0.119319	0.0630145	0.254516	1.30277	0.153203	3.13131	3.63128	1.04302	0.321753	0.522414	0.287701
Bacteria	Proteobacteria	Alphaproteobacteria	Rhizobiales	Hyphomicrobiaceae	Devosia	0.798408	1.59682	0.78934	0.807477	0	0	0	1.74946	0.82775	0.169996	0.852854	0.40087	0.515668	1.52896	0.31838	0.63863	0.554209	1.23387	0.681431	0.880555	0.987092	0.259935	2.20854	0.362797	0.683333	0.278338	0.12561	1.25489	1.34297	0.677727	0.62794
Bacteria	Bacteroidetes	Sphingobacteriia	Sphingobacteriales	Chitinophagaceae	Chitinophaga	0.639611	1.27922	0.602327	0.676895	0	0	0	0.349172	0.996959	0.552486	1.67894	0.847555	0.277668	0.137951	1.17082	0.303128	0.207828	0.364713	0.340716	0.582656	0.325415	0.0708913	0.574713	0.197889	0.418268	1.50999	0.0171287	1.05932	2.03777	0.550653	0.778045
Bacteria	Actinobacteria	Actinobacteria	Actinomycetales	Nocardiaceae	Nocardia	0.601495	1.20299	0.64983	0.553159	0	0	0	0.230382	0.745433	0.977476	0.864327	1.0079	0.93217	0.359659	0.605949	1.25077	0.277104	0.243931	0.302858	0.409612	1.01963	0.228427	0.229885	0.593668	0.627401	0.647137	0.756516	0.505215	0.508277	0.691846	0.420294
Bacteria	Verrucomicrobia	Opitutae	Opitutales	Opitutaceae	Opitutus	0.546903	1.09381	0.664581	0.429226	0	0	0	0.849532	1.15473	0.467488	0.845205	0.263429	0.257834	1.20872	0.357407	0.409076	0.381018	1.34517	0.435359	0.5038	0.357956	0.252058	0.977011	0.296834	0.977579	0.27138	0.0656599	0.391134	0.58755	0.247088	0.222656
Bacteria	Proteobacteria	Betaproteobacteria	Methylophilales	Methylophilaceae	Methylophilus	0.529727	1.05945	0.504541	0.554912	0	0	0	0.273578	1.83614	0.127497	1.05173	0.355057	0.099167	0.303822	0.414921	0.173637	0.623485	0.492599	0.302858	0.963792	0.705066	0.157536	1.61741	0.0824538	0.525266	0.54276	0.025693	0.733377	0.442994	0.602424	0.260182
Bacteria	Actinobacteria	Actinobacteria	Actinomycetales	Pseudonocardiaceae	Actinophytocola	0.447259	0.894518	0.542885	0.351634	0	0	0	0.133189	0.276679	1.27497	0.0764891	0.435231	1.22967	0.435204	0.400542	0.729863	0.623485	0.198934	0.70036	0.245329	0.444734	0.153598	0.090312	0.461741	0.153203	0.250504	1.32462	0.472621	0.163208	0.247088	0.212649
Bacteria	Actinobacteria	Actinobacteria	Actinomycetales	Pseudonocardiaceae	Pseudonocardia	0.353087	0.706174	0.465534	0.24064	0	0	0	0.11879	0.285825	0.637484	0.31743	0.481045	0.833003	0.300537	0.511462	1.07419	0.207828	0.156306	0.662502	0.129236	0.314568	0.155567	0.0492611	0.379288	0.160498	0.160045	0.630906	0.260756	0.158545	0.258854	0.230161
Bacteria	Proteobacteria	Gammaproteobacteria	Xanthomonadales	Xanthomonadaceae	Stenotrophomonas	0.328284	0.656567	0.254851	0.401717	0	0	0	0.102592	0.530492	0.212495	0.162539	0.217615	0.257834	0.0213496	0.180758	0.438506	0.415656	0.215512	0.302858	0.571704	0.694218	0.0551376	0.426929	0.115435	0.452313	0.514926	0.0542408	1.07562	0.219165	0.46829	0.172621
Bacteria	Actinobacteria	Actinobacteria	Actinomycetales	Micromonosporaceae	Actinoplanes	0.319641	0.639283	0.360289	0.278994	0	0	0	1.45788	0.0960373	0.212495	0.135768	0.240522	0.317334	0.118244	0.0677841	0.111834	0.623485	0.412078	0.530002	0.221234	0.249485	0.259935	0.788177	0.247361	0.454744	0.0139169	0.328299	0.17927	0.144556	0.188257	0.272691
Bacteria	Proteobacteria	Betaproteobacteria	Burkholderiales	Comamonadaceae	Hylemonella	0.307898	0.615795	0.308208	0.307587	0	0	0	0.0845932	0.278966	0.127497	1.36724	0.0343603	0.0595002	0.159301	0.0739463	0.671003	0.207828	0.161042	0.473216	0.122664	0.412192	0.679375	0.336617	0.296834	1.07728	0.104377	0.174141	0.0162973	0.0979249	0.268267	0.105074
Bacteria	Proteobacteria	Alphaproteobacteria	Sphingomonadales	Sphingomonadaceae	Sphingomonas	0.242162	0.484325	0.324457	0.159867	0	0	0	0.349172	0.49162	0.127497	0.246678	0.343603	0.456168	0.394147	0.154055	0.167751	0.831313	0.255773	0.0757146	0.124855	0.347109	0.0551376	0.172414	0.0824538	0.223725	0.0695846	0.0371121	0.065189	0.349732	0.105895	0.2852
Bacteria	Actinobacteria	Actinobacteria	Actinomycetales	Pseudonocardiaceae	Lentzea	0.224379	0.448758	0.227991	0.220768	0	0	0	0.0557955	0.146343	0.509987	0.0611913	0.377964	0.476002	0.123171	0.123244	0.34433	0.207828	0.0828893	0.227144	0.19933	0.238638	0.0571068	0.566502	0.131926	0.213997	0.208754	0.516715	0.0325945	0.0466309	0.0917755	0.345242
Bacteria	Proteobacteria	Alphaproteobacteria	Sneathiellales	Sneathiellaceae	Ferrovibrio	0.202715	0.40543	0.138978	0.266452	0	0	0	0.340173	0.0754579	0.0424989	0.315518	0.0229069	0.0396668	0.190504	0.032865	0.0794608	0.0692761	0.421551	0.0378573	0.135807	0.206096	0.133906	0.960591	0.0329815	0.753854	0.125252	0.025693	0.488918	0.111914	0.162372	0.060042
Bacteria	Actinobacteria	Actinobacteria	Actinomycetales	Micromonosporaceae	Micromonospora	0.201712	0.403424	0.224535	0.178889	0	0	0	0.269978	0.100611	0.212495	0.0535424	0.446684	0.198334	0.0377724	0.108865	0.0765178	0.796675	0.184725	0.208215	0.280376	0.0433887	0.303257	0.188834	0.42876	0.0510676	0.0208754	0.154158	0.146675	0.340406	0.13884	0.050035
Bacteria	Proteobacteria	Alphaproteobacteria	Rhizobiales	Hyphomicrobiaceae	Hyphomicrobium	0.148429	0.296857	0.172444	0.124413	0	0	0	0.421166	0.109757	0.0424989	0.193135	0.194709	0.099167	0.182293	0.0308109	0.0824038	0.34638	0.291297	0.0757146	0.0525705	0.119319	0.149659	0.591133	0.0494723	0.0389086	0.0208754	0.0713694	0.162973	0.125903	0.0682433	0.0425298
Bacteria	Bacteroidetes	Sphingobacteriia	Sphingobacteriales	Sphingobacteriaceae	Pedobacter	0.138445	0.27689	0.142526	0.134364	0	0	0	0.183585	0.198934	0.0424989	0.330816	0.125988	0.0595002	0.167512	0.112973	0.0382589	0.17319	0.239195	0.0378573	0.183997	0.206096	0.0039384	0.369458	0.115435	0.0559311	0.208754	0.025693	0.211864	0.144556	0.054124	0.0325228
Bacteria	Actinobacteria	Actinobacteria	Actinomycetales	Mycobacteriaceae	Mycobacterium	0.134393	0.268785	0.203672	0.0651136	0	0	0	0.37077	0.176068	0.0849979	0.0382446	0.481045	0.0793336	0.121529	0.271136	0.0853468	0.311742	0.348135	0.0757146	0.0679035	0.130166	0.0255996	0.147783	0.0659631	0.0170225	0.00695846	0.00856433	0.130378	0.130567	0.0329451	0.0175123
Bacteria	Verrucomicrobia	Verrucomicrobiae	Verrucomicrobiales	Verrucomicrobiaceae	Luteolibacter	0.126984	0.253968	0.118256	0.135712	0	0	0	0.0233981	0.377289	0.0849979	0.10326	0.0343603	0.218167	0.101821	0.032865	0.135378	0.103914	0.146832	0.0567859	0.0459992	0.184402	0.0334764	0.0492611	0.0824538	0.0778172	0.0347923	0.0228382	0.342243	0.19585	0.174138	0.38527
Bacteria	Bacteroidetes	Cytophagia	Cytophagales	Chryseolinea	Chryseolinea	0.125519	0.251038	0.119665	0.131373	0	0	0	0.298776	0.0457321	0.0424989	0.0401568	0.0572672	0.198334	0.0492684	0.0821625	0.0618029	0.138552	0.288928	0.1325	0.0766653	0.0759301	0.0748297	0.320197	0.0824538	0.0656583	0.0417507	0.0114191	0.0325945	0.694801	0.0776562	0.0225158
Bacteria	Bacteroidetes	Flavobacteriia	Flavobacteriales	Cryomorphaceae	Fluviicola	0.100424	0.200848	0.0513963	0.149452	3	0	0	0.106192	0.278966	0	0.00764891	0.0458138	0	0.0213496	0.06573	0.017658	0	0.0544701	0.0189286	0.0985696	0.0433887	0.0157536	0.0985222	0.131926	0.16293	0.00695846	0.00570955	0.162973	0.0932618	0.075303	0.898129
Bacteria	Proteobacteria	Alphaproteobacteria	Caulobacterales	Caulobacteraceae	Asticcacaulis	0.0853989	0.170798	0.0894596	0.0813382	2	1	0	0.0665947	0.0685981	0	0.0344201	0.526858	0	0.0213496	0.0780544	0.00588599	0.207828	0.044997	0.0189286	0.0547609	0.0216943	0.00787681	0.246305	0.0659631	0.0778172	0	0.00856433	0.244459	0.200513	0.0305918	0.0175123
Bacteria	Proteobacteria	Gammaproteobacteria	Xanthomonadales	Xanthomonadaceae	Xanthomonas	0.0820814	0.164163	0.0858814	0.0782814	0	0	0	0.0161987	0.237807	0.0424989	0.0305957	0.0801741	0.0793336	0.00821139	0.0246488	0.214839	0.17319	0.0473653	0.0757146	0.111712	0.0759301	0.0118152	0.0328407	0.0494723	0.0851126	0.139169	0.0199834	0.162973	0.0466309	0.141193	0.0625438
Bacteria	Bacteroidetes	Cytophagia	Cytophagales	Flammeovirgaceae	Imperialibacter	0.0731803	0.146361	0.0378764	0.108484	4	1	0	0.0449964	0.0274392	0	0.0172101	0	0	0.0344879	0.0205406	0.0470879	0	0.130255	0.1325	0.0240948	0.0325415	0.00787681	0.328407	0	0.111862	0.076543	0.111336	0.228162	0.326416	0.0470644	0.00750525
Bacteria	Proteobacteria	Alphaproteobacteria	Sphingomonadales	Sphingomonadaceae	Rhizorhapis	0.0700681	0.140136	0.0922164	0.0479198	0	0	0	0.0791937	0.157776	0.0849979	0.0286834	0.125988	0.119	0.111675	0.149947	0.0853468	0.0692761	0.0757845	0.0189286	0.0197139	0.184402	0.0157536	0.0164204	0.0164908	0.0218861	0.0347923	0.00856433	0.0488918	0.111914	0.0611837	0.0350245
Bacteria	Chloroflexi	Caldilineae	Caldilineales	Caldilineaceae	Litorilinea	0.0688459	0.137692	0.0811487	0.0565432	2	1	0	0.115191	0.0411589	0	0.0191223	0.0572672	0.238001	0.0312033	0.00205406	0.0294299	0	0.288928	0.151429	0.0175235	0.0433887	0.0748297	0.254516	0.0989446	0.00243179	0	0.00285478	0.0325945	0.102588	0.0188257	0.030021
Bacteria	Proteobacteria	Gammaproteobacteria	Xanthomonadales	Xanthomonadaceae	Arenimonas	0.0605238	0.121048	0.0321315	0.0889162	2	0	0	0.0287977	0.0160062	0.0424989	0.0325079	0.0687207	0	0.00656912	0.0801085	0.0559169	0	0.035524	0.0189286	0.118284	0.0108472	0.0472608	0.090312	0.0659631	0.143476	0.104377	0.0314026	0.146675	0.0419678	0.13884	0.127589
Bacteria	Verrucomicrobia	Verrucomicrobiae	Verrucomicrobiales	Verrucomicrobiaceae	Prosthecobacter	0.0483389	0.0966779	0.0529909	0.043687	2	2	0	0.111591	0.130336	0	0.10326	0.0114534	0.0396668	0.0492684	0.0102703	0.0412019	0.034638	0.104204	0	0.0766653	0.0216943	0.029538	0.123153	0.0329815	0.0583629	0	0	0.0325945	0.0839356	0.0352983	0.030021
Bacteria	Verrucomicrobia	Spartobacteria	Terrimicrobium	Terrimicrobium	Terrimicrobium	0.0419346	0.0838693	0.0529274	0.0309419	4	1	0	0.476962	0.0411589	0	0.0305957	0	0	0.0131382	0.00821625	0.00588599	0	0.0213144	0.0378573	0.00219044	0.065083	0.00984601	0.0246305	0.0329815	0.143476	0	0.0171287	0.0325945	0.0186524	0.00470644	0.020014
Bacteria	Proteobacteria	Alphaproteobacteria	Sphingomonadales	Sphingomonadaceae	Sphingopyxis	0.0390909	0.0781817	0.0342574	0.0439243	2	1	0	0.050396	0.0777445	0	0.0267712	0.0343603	0.0396668	0.0607643	0.0267028	0.00882898	0.0692761	0.0165779	0	0.105141	0.0542358	0.00590761	0.0492611	0	0.0194543	0.0278338	0.00285478	0.0325945	0.12124	0.0635369	0.0450315
Bacteria	Proteobacteria	Alphaproteobacteria	Caulobacterales	Caulobacteraceae	Brevundimonas	0.0385044	0.0770088	0.0386797	0.0383291	3	1	0	0.0359971	0.0388722	0	0.0611913	0	0	0.103464	0.0246488	0.0706319	0.034638	0.0757845	0.0189286	0.0328565	0	0.0118152	0.0738916	0.0164908	0.0948397	0.0556677	0.0285478	0.0325945	0.0326416	0.0705965	0.010007
Bacteria	Proteobacteria	Gammaproteobacteria	Xanthomonadales	Xanthomonadaceae	Lysobacter	0.0331087	0.0662174	0.0229611	0.0432564	3	1	0	0.00359971	0.0846043	0	0.00764891	0.0458138	0.0396668	0.00492684	0.0225947	0.0382589	0	0.0284192	0	0.0810462	0.0108472	0.00984601	0.114943	0	0.034045	0.0487092	0.0314026	0.0488918	0.0279785	0.0588305	0.0525368
Bacteria	Proteobacteria	Deltaproteobacteria	Bdellovibrionales	Bdellovibrionaceae	Bdellovibrio	0.0329441	0.0658881	0.0302279	0.0356602	2	2	0	0.0323974	0.0663115	0	0.0305957	0.0114534	0.0595002	0.0344879	0.00616219	0.017658	0	0.0663114	0.0378573	0.0153331	0	0.0137844	0.090312	0.0164908	0.0948397	0	0.00856433	0.0977836	0.0419678	0.0188257	0.030021
Bacteria	Proteobacteria	Alphaproteobacteria	Rhizobiales	Bradyrhizobiaceae	Bosea	0.0311958	0.0623917	0.0477004	0.0146913	1	4	0	0.0107991	0.0182928	0.0849979	0.024859	0	0.198334	0.00985367	0.00616219	0.0323729	0.103914	0.0071048	0.0757146	0.00657131	0	0	0.0492611	0.0329815	0.0243179	0	0	0.0162973	0.0373047	0.00705965	0.00250175
Bacteria	Proteobacteria	Deltaproteobacteria	Bdellovibrionales	Bacteriovoracaceae	Peredibacter	0.0278666	0.0557332	0.0331455	0.0225878	2	2	0	0.025198	0.0594517	0.0424989	0.0229467	0.0916275	0	0.0262765	0.0102703	0.017658	0	0.0828893	0.0189286	0.0109522	0	0.00787681	0.00821018	0.0329815	0.0486358	0.0139169	0	0.065189	0.0279785	0.0352983	0.020014
Bacteria	Acidobacteria	Acidobacteria_Gp16	Gp16	Gp16	Gp16	0.0234435	0.046887	0.0270789	0.0198081	3	0	0	0.0143988	0.0182928	0	0.0133856	0	0	0.0443415	0.0164325	0.00294299	0.103914	0.035524	0.0757146	0.00876175	0.0216943	0.0157536	0.0328407	0.0164908	0.0267497	0.00695846	0.0142739	0.0325945	0.0373047	0.0117661	0.0125088
Bacteria	Proteobacteria	Gammaproteobacteria	Xanthomonadales	Xanthomonadaceae	Luteimonas	0.0222306	0.0444613	0.0209387	0.0235226	2	2	0	0.00359971	0.0205794	0	0.00191223	0.0229069	0.099167	0.0197073	0.0102703	0.0470879	0	0.0071048	0.0189286	0.0262852	0	0.0472608	0.00821018	0	0.0121589	0.076543	0.00570955	0.065189	0.0139893	0.00941287	0.0175123
Bacteria	Proteobacteria	Alphaproteobacteria	Rhodospirillales	Reyranella	Reyranella	0.0221192	0.0442384	0.0255715	0.0186669	2	1	0	0.0107991	0.0365856	0	0.0267712	0.0572672	0	0.0344879	0.00821625	0.0294299	0.034638	0.0497336	0.0189286	0.0175235	0.0325415	0.00984601	0.0738916	0	0.0121589	0.0278338	0.00285478	0.0162973	0.0139893	0.00705965	0.010007
Bacteria	Actinobacteria	Actinobacteria	Acidimicrobiales	Iamiaceae	Iamia	0.0136141	0.0272282	0.0150966	0.0121316	4	3	0	0.0521958	0.0320124	0	0.00191223	0.0114534	0	0.0147805	0	0.0294299	0.034638	0.00473653	0	0.00219044	0	0.0039384	0.0328407	0.0164908	0.0121589	0	0.00570955	0.0488918	0.0186524	0.00470644	0
Bacteria	Proteobacteria	Alphaproteobacteria	Rhodospirillales	Rhodospirillaceae	Thalassobaculum	0.0134448	0.0268897	0.0114705	0.0154191	5	3	0	0.0341973	0.00914641	0	0.00382446	0	0	0.0147805	0	0.011772	0	0.044997	0.0189286	0.0219044	0.0542358	0	0.0164204	0	0.00729537	0.0208754	0.00570955	0	0.0419678	0.0141193	0.00250175
Bacteria	Proteobacteria	Betaproteobacteria	Burkholderiales	Comamonadaceae	Ramlibacter	0.0119938	0.0239875	0.00187295	0.0221146	7	2	0	0.00179986	0.0022866	0	0	0	0	0.00164228	0.0143784	0	0	0.00236827	0	0.0262852	0	0.00787681	0.0246305	0.0494723	0	0.0139169	0.0399669	0.0488918	0.00932618	0.0400047	0.0050035
Bacteria	Actinobacteria	Actinobacteria	Acidimicrobiales	Acidimicrobiaceae	Ilumatobacter	0.0110567	0.0221133	0.0109787	0.0111347	3	5	0	0.0287977	0.00914641	0	0.00573669	0	0.0198334	0.011496	0.00616219	0.00882898	0.034638	0.0071048	0	0.00438087	0.0108472	0.0216612	0.0164204	0	0	0	0.00285478	0	0.0699464	0	0.00750525
Bacteria	Proteobacteria	Deltaproteobacteria	Myxococcales	Sandaracinaceae	Sandaracinus	0.00935776	0.0187155	0.0143698	0.00434572	3	6	0	0.0395968	0.00685981	0	0.00573669	0.0229069	0.0396668	0.00985367	0.00410813	0.017658	0	0.0260509	0	0.00876175	0.0108472	0.0039384	0.0164204	0	0	0	0.00285478	0	0.00932618	0	0
Bacteria	Proteobacteria	Alphaproteobacteria	Rhizobiales	Rhizobiaceae	Ensifer	0.00778558	0.0155712	0.00222336	0.0133478	8	7	0	0.00899928	0	0	0	0.0114534	0	0.00328456	0	0.00294299	0	0	0	0	0.0433887	0	0	0.0329815	0	0.0208754	0	0.0162973	0.0466309	0	0
Bacteria	Actinobacteria	Actinobacteria	Actinomycetales	Cellulomonadaceae	Cellulomonas	0.00669061	0.0133812	0.00812099	0.00526022	5	6	0	0.00359971	0	0	0.00573669	0.0229069	0	0.00328456	0	0.0382589	0	0.00473653	0.0189286	0.0109522	0.0108472	0.0019692	0	0	0	0.0208754	0.0114191	0	0	0.00705965	0
Bacteria	Actinobacteria	Actinobacteria	Solirubrobacterales	Solirubrobacteraceae	Solirubrobacter	0.00655589	0.0131118	0.00855888	0.00455291	6	8	0	0.0215983	0.0205794	0	0	0	0	0.00492684	0	0.00588599	0	0.0307874	0.0189286	0.00438087	0	0	0.0246305	0	0	0	0	0.0162973	0.00932618	0	0
Bacteria	Proteobacteria	Deltaproteobacteria	Myxococcales	Labilitrichaceae	Labilithrix	0.00448316	0.00896632	0.00486248	0.00410384	7	7	0	0.00359971	0.00457321	0	0	0	0	0.00821139	0.00410813	0	0	0	0.0378573	0	0	0	0.0164204	0	0.00486358	0.00695846	0	0.0162973	0	0.00470644	0
Bacteria	Gemmatimonadetes	Gemmatimonadetes	Gemmatimonadales	Gemmatimonadaceae	Gemmatimonas	0.00327787	0.00655575	0.00161082	0.00494493	6	4	0	0.00359971	0.0022866	0	0.00573669	0	0	0.00328456	0.00205406	0	0	0.00236827	0	0.00438087	0.0108472	0	0.00821018	0	0.00243179	0.00695846	0.00285478	0	0.0186524	0	0.0050035
Bacteria	Proteobacteria	Alphaproteobacteria	Rhizobiales	Xanthobacteraceae	Ancylobacter	0.00325989	0.00651978	0.00469737	0.00182241	6	9	0	0.00359971	0	0	0.0191223	0	0	0.00656912	0.00410813	0.020601	0	0.00236827	0	0	0	0	0	0	0.0121589	0	0	0	0	0.00470644	0.0050035
Bacteria	Verrucomicrobia	Spartobacteria	Spartobacteria	Spartobacteria	Spartobacteria	0.00224207	0.00448413	0.00236053	0.0021236	7	8	0	0.00179986	0.0022866	0	0	0	0	0	0	0.00294299	0	0.00236827	0.0189286	0	0	0.0019692	0	0	0.00486358	0	0	0.0162973	0	0.00235322	0
Bacteria	Proteobacteria	Betaproteobacteria	Burkholderiales	Comamonadaceae	Curvibacter	0.611302	1.2226	0.572623	0.649982	1	0	1	0.115191	0.747719	0.509987	2.72301	0.240522	0.099167	0.0788294	0.466272	1.19486	0	0.317348	0.378573	0.289138	0.683371	0.602576	0.155993	0.544195	2.62633	0.354881	0.359702	0.195567	0.149219	1.22838	0.610427
Bacteria	Proteobacteria	Alphaproteobacteria	Rhizobiales	Bradyrhizobiaceae	Bradyrhizobium	0.286834	0.573667	0.461107	0.112561	0	1	1	0.404968	0.397869	0.38249	0.227555	0.320696	0.892503	0.366228	0.476543	0.567998	0.34638	0.146832	1.00322	0.0657131	0.162707	0.12406	0.180624	0	0.141044	0.0278338	0.0456764	0.065189	0.125903	0.13178	0.280196
Bacteria	Proteobacteria	Betaproteobacteria	Burkholderiales	Comamonadaceae	Hydrogenophaga	0.255851	0.511702	0.244593	0.267109	1	0	1	0.0953924	0.423022	0.424989	0.370972	0.148895	0.297501	0.119886	0.119136	0.594485	0	0.132623	0.208215	0.173044	0.216943	0.104368	0.262726	0.181398	0.569038	0.347923	0.102772	0.244459	0.0885987	0.73891	0.175123
Bacteria	Proteobacteria	Alphaproteobacteria	Rhodospirillales	Rhodospirillaceae	Dongia	0.247631	0.495263	0.276099	0.219163	1	0	1	0.781138	0.0388722	0	0.191223	0.171802	0.0793336	0.377724	0.0225947	0.0500309	0.277104	0.793369	0.530002	0.129236	0.303721	0.279627	0.977011	0.0164908	0.116726	0.0556677	0.0228382	0.17927	0.363721	0.110601	0.0750525
Bacteria	Bacteroidetes	Cytophagia	Cytophagales	Cytophagaceae	Dyadobacter	0.220177	0.440354	0.219311	0.221042	1	0	1	0.0827934	0.752292	0	0.122383	0.125988	0.158667	0.606001	0.0554597	0.150093	0.17319	0.291297	0.113572	0.162092	0.271179	0.0157536	0.262726	0.0659631	0.133748	0.09046	0.0485312	0.260756	0.438331	0.280033	0.622936
Bacteria	Actinobacteria	Actinobacteria	Actinomycetales	Nocardioidaceae	Nocardioides	0.157532	0.315063	0.157616	0.157447	1	0	1	0.286177	0.0983239	0.297493	0.0745769	0.137441	0.257834	0.118244	0.0698381	0.111834	0.311742	0.127886	0	0.127045	0.0433887	0.0590761	0.361248	0.131926	0.092408	0.173961	0.225527	0.391134	0.13523	0.105895	0.0425298
Bacteria	Proteobacteria	Gammaproteobacteria	Xanthomonadales	Xanthomonadaceae	Rhodanobacter	0.151871	0.303741	0.258469	0.0452721	1	0	1	0.102592	0.125763	0.127497	0.0133856	1.19116	0.0396668	0.011496	0.320434	0.00882898	1.0045	0.156306	0	0.0240948	0.0108472	0.0177228	0.221675	0.0164908	0.00972715	0.0347923	0.0228382	0.0814863	0.0746095	0.0164725	0.0125088
Bacteria	Proteobacteria	Betaproteobacteria	Burkholderiales	Oxalobacteraceae	Herminiimonas	0.138115	0.276229	0.0967298	0.179499	1	0	1	0.00719942	0.166922	0.0424989	0.0975237	0.286336	0.0198334	0.0164228	0.283461	0.020601	0.103914	0.116045	0	0.387707	0.130166	0.0767989	0.0410509	0.0494723	0.0559311	0.27138	0.0713694	0.505215	0.0979249	0.449465	0.0175123
Bacteria	Proteobacteria	Alphaproteobacteria	Caulobacterales	Caulobacteraceae	Caulobacter	0.131939	0.263877	0.153985	0.109892	0	1	1	0.154788	0.217227	0.0424989	0.0822258	0.0687207	0.198334	0.202	0.0492975	0.0706319	0.381018	0.153937	0.227144	0.203711	0.325415	0.0315072	0.377668	0.0329815	0.0948397	0	0.0285478	0.0162973	0.12124	0.0564772	0.030021
Bacteria	Verrucomicrobia	Verrucomicrobiae	Verrucomicrobiales	Verrucomicrobiaceae	Roseimicrobium	0.124741	0.249481	0.153384	0.0960966	1	0	1	0.156587	0.306405	0	0.0497179	0.0458138	0.198334	0.430277	0.0349191	0.0412019	0.103914	0.2463	0.227144	0.120474	0.15186	0.0334764	0.353038	0.0659631	0.0534993	0.00695846	0.025693	0.130378	0.0792726	0.0800094	0.0525368
Bacteria	Proteobacteria	Alphaproteobacteria	Sphingomonadales	Sphingomonadaceae	Novosphingobium	0.078715	0.15743	0.0882025	0.0692276	1	0	1	0.0881929	0.178355	0	0.101348	0.0572672	0.0595002	0.113317	0.0205406	0.0500309	0.311742	0.0592066	0.0189286	0.0328565	0.0976245	0.019692	0.106732	0.0824538	0.0607947	0.0417507	0.0171287	0.065189	0.149219	0.0447111	0.112579
Bacteria	Acidobacteria	Acidobacteria_Gp6	Gp6	Gp6	Gp6	0.0497015	0.099403	0.0557805	0.0436225	0	1	1	0.217783	0.00685981	0.0424989	0.0210345	0.0801741	0.0595002	0.0328456	0.00821625	0.0412019	0.0692761	0.071048	0.0189286	0.0394279	0.108472	0.0334764	0.139573	0	0.0194543	0.00695846	0.00285478	0.0488918	0.102588	0.0117661	0.010007
Bacteria	Proteobacteria	Alphaproteobacteria	Rhizobiales	Rhizobiaceae	Neorhizobium	0.0457286	0.0914571	0.0623666	0.0290905	0	1	1	0.0341973	0.0640249	0.127497	0.145329	0.0229069	0.099167	0.0344879	0.0102703	0.0323729	0.0692761	0.0331557	0.0757146	0.00876175	0.0325415	0.00984601	0.0410509	0.0164908	0.0389086	0.00695846	0.0199834	0	0.102588	0.00941287	0.0625438
Bacteria	Proteobacteria	Gammaproteobacteria	Legionellales	Legionellaceae	Legionella	0.257007	0.514014	0.321443	0.192571	1	1	2	0.203384	0.450461	0.127497	1.69041	0.0572672	0.158667	0.0607643	0.112973	0.250155	0	0.461812	0.28393	0.0635227	0.0759301	0.350518	0.0574713	0.0494723	0.99217	0.09046	0.025693	0	0.0606202	0.164725	0.380266
Bacteria	Proteobacteria	Gammaproteobacteria	Pseudomonadales	Pseudomonadaceae	Pseudomonas	0.218316	0.436632	0.230946	0.205686	2	0	2	1.40209	0.715707	0.0849979	0.0478057	0	0	0.0377724	0.0164325	0.0412019	0.034638	0.333925	0.0567859	0.70094	0.206096	0.112244	0.106732	0.775066	0.13618	0.0695846	0.117046	0.0488918	0.00466309	0.148253	0.0425298
Bacteria	Proteobacteria	Alphaproteobacteria	Sphingomonadales	Sphingomonadaceae	Sphingobium	0.0921949	0.18439	0.0903458	0.0940441	2	0	2	0.323974	0.0708847	0	0.221819	0	0.0198334	0.106748	0.0143784	0.0323729	0.0692761	0.0923623	0.1325	0.0328565	0.141013	0.108306	0.303777	0.0164908	0.0170225	0.0139169	0.0171287	0.0977836	0.12124	0.0188257	0.240168
Bacteria	Firmicutes	Bacilli	Bacillales	Bacillaceae_1	Bacillus	0.0706621	0.141324	0.0943521	0.046972	1	1	2	0.24658	0.034299	0.0424989	0.0478057	0.0343603	0.297501	0.00656912	0.110919	0.141264	0	0.0757845	0.0946432	0.0328565	0.0325415	0.0374148	0.0985222	0.0494723	0.0218861	0.0487092	0	0.0325945	0.0466309	0.0329451	0.130091
Bacteria	Verrucomicrobia	Subdivision3	Subdivision3	Subdivision3	Subdivision3	0.0591803	0.118361	0.0892104	0.0291502	2	0	2	0.170986	0.0503053	0	0.0535424	0.251976	0	0.0361301	0.0390272	0.011772	0.381018	0.0568384	0.0189286	0.0131426	0.0108472	0.0137844	0.0738916	0.0164908	0.0194543	0.0139169	0.00285478	0.065189	0.0885987	0.0141193	0.0175123
Bacteria	Proteobacteria	Alphaproteobacteria	Caulobacterales	Caulobacteraceae	Phenylobacterium	0.0469585	0.0939169	0.0593297	0.0345872	0	2	2	0.113391	0.0251526	0.0424989	0.0325079	0.0343603	0.0198334	0.180651	0.0102703	0.017658	0.138552	0.0781528	0.0189286	0.0262852	0.0108472	0.0610453	0.164204	0	0.0121589	0.00695846	0.00285478	0.0325945	0.0792726	0.0188257	0
Bacteria	Proteobacteria	Alphaproteobacteria	Rhizobiales	Phyllobacteriaceae	Mesorhizobium	0.0445462	0.0890924	0.0398926	0.0491998	1	1	2	0.0467963	0.0182928	0	0.0325079	0.0229069	0.0595002	0.0377724	0.00410813	0.011772	0.138552	0.0307874	0.0757146	0.00876175	0.0216943	0.0255996	0.303777	0.0329815	0.0121589	0.0208754	0	0.0162973	0.111914	0.0188257	0.0175123
Bacteria	Proteobacteria	Betaproteobacteria	Burkholderiales	Comamonadaceae	Variovorax	0.041385	0.0827701	0.0496511	0.033119	1	1	2	0.0791937	0.0640249	0	0.0344201	0.0229069	0.0595002	0.0279187	0.00410813	0.0941758	0.138552	0.0331557	0.0378573	0.0635227	0.0976245	0.0118152	0.0410509	0	0.0413404	0.0208754	0.00285478	0.0325945	0.0326416	0.0305918	0.0225158
Bacteria	Actinobacteria	Actinobacteria	Actinomycetales	Micromonosporaceae	Virgisporangium	0.0359298	0.0718596	0.0368134	0.0350462	1	1	2	0.0107991	0.0205794	0	0.0152978	0.0458138	0.119	0.0262765	0.0349191	0.0382589	0.0692761	0.0236827	0.0378573	0.0591418	0.065083	0.0433224	0.00821018	0.0164908	0.0607947	0	0.051386	0.0325945	0.00466309	0.0188257	0.060042
Bacteria	Actinobacteria	Actinobacteria	Actinomycetales	Glycomycetaceae	Glycomyces	0.116928	0.233856	0.0495689	0.184287	2	1	3	0.00359971	0.201221	0.0424989	0.0535424	0.0687207	0.0198334	0	0.0205406	0.126549	0.034638	0.0236827	0	0.00657131	0	0.00984601	0.0574713	0.0824538	0.0291815	0.354881	0.00856433	0.602999	1.03521	0.0117661	0.0125088
Bacteria	Proteobacteria	Gammaproteobacteria	Chromatiales	Chromatiaceae	Rheinheimera	0.0715265	0.143053	0.0319903	0.111063	2	1	3	0.106192	0.0388722	0	0.0631035	0.0114534	0.0198334	0.00985367	0.00616219	0.011772	0.0692761	0.0473653	0	0.10076	0.0433887	0.202828	0.0164204	0.230871	0.143476	0	0.325445	0.0814863	0.051294	0.13178	0.0050035
Bacteria	Bacteroidetes	Flavobacteriia	Flavobacteriales	Flavobacteriaceae	Vitellibacter	0.0466168	0.0932336	0.0335357	0.0596978	4	1	5	0.0179986	0.201221	0	0.00573669	0	0	0.0509106	0.00616219	0.0588599	0	0.0236827	0.0378573	0.0262852	0.0216943	0.00590761	0.00821018	0.0164908	0.0753854	0.0626261	0	0.146675	0.275122	0.0329451	0.0450315
Bacteria	Bacteroidetes	Sphingobacteriia	Sphingobacteriales	Chitinophagaceae	Niabella	0.0460499	0.0920998	0.0426139	0.0494859	3	2	5	0.012599	0.0891775	0.0424989	0.0975237	0.0343603	0	0.011496	0.0595678	0.0765178	0	0.0876258	0	0.190568	0.0108472	0.0019692	0	0.0164908	0.0705219	0.201795	0.00570955	0.065189	0	0.0282386	0.00250175
Bacteria	Proteobacteria	Betaproteobacteria	Burkholderiales	Alcaligenaceae	Pusillimonas	0.0386121	0.0772243	0.0141556	0.0630687	3	2	5	0.00179986	0.0205794	0	0.0210345	0.0114534	0	0.0131382	0.0287569	0.00294299	0.034638	0.035524	0	0.0569514	0	0.0019692	0.0492611	0	0.00243179	0.201795	0.0685147	0.277053	0.0466309	0.0447111	0.00750525
Bacteria	Verrucomicrobia	Verrucomicrobiae	Verrucomicrobiales	Verrucomicrobiaceae	Haloferula	0.0381434	0.0762867	0.033901	0.0423857	2	3	5	0.0215983	0.146343	0	0.042069	0	0.0198334	0.00821139	0.00410813	0.0353159	0.034638	0.0568384	0.0378573	0.0153331	0.119319	0	0.0246305	0.0164908	0.0267497	0	0	0.0162973	0.0139893	0.188257	0.0875613
Bacteria	Actinobacteria	Actinobacteria	Actinomycetales	Nocardioidaceae	Aeromicrobium	0.0264941	0.0529882	0.0214062	0.031582	3	2	5	0.0107991	0.0205794	0.0849979	0.00382446	0	0.0198334	0.0180651	0	0.017658	0.0692761	0.0118413	0	0.0131426	0.0759301	0.0177228	0	0.0494723	0.0243179	0	0.00570955	0.0488918	0.0419678	0.0117661	0.090063
Bacteria	Proteobacteria	Gammaproteobacteria	Enterobacteriales	Enterobacteriaceae	Buttiauxella	0.0243279	0.0486559	0.0158029	0.032853	5	0	5	0.012599	0.0983239	0	0	0	0.0198334	0	0	0.00294299	0.034638	0.00236827	0.0189286	0.0941888	0.0325415	0.0039384	0.00821018	0.0164908	0.00243179	0.0347923	0.00285478	0.0162973	0.116577	0.0258854	0.040028
Bacteria	Proteobacteria	Alphaproteobacteria	Rhizobiales	Rhodobiaceae	Parvibaculum	0.0186798	0.0373596	0.012295	0.0250646	5	2	7	0.0143988	0.0137196	0	0	0.0114534	0	0.0328456	0	0.00882898	0	0.0473653	0.0189286	0.0109522	0.0108472	0.00590761	0.0492611	0.0659631	0.0121589	0	0.00570955	0.0325945	0.0932618	0.0141193	0
Bacteria	Proteobacteria	Alphaproteobacteria	Rhizobiales	Phyllobacteriaceae	Phyllobacterium	0.0109218	0.0218436	0.0130524	0.00879116	3	4	7	0	0.0251526	0.0424989	0.00382446	0.0114534	0.0198334	0.00164228	0.00205406	0.0264869	0	0.0236827	0	0.00219044	0	0.00984601	0.00821018	0.0494723	0	0	0.00285478	0	0.0186524	0.0117661	0.00250175
Bacteria	Actinobacteria	Actinobacteria	Actinomycetales	Microbacteriaceae	Microbacterium	0.00819474	0.0163895	0.00630575	0.0100837	4	3	7	0.00719942	0.00914641	0	0.00573669	0.0114534	0	0.00821139	0.00205406	0.017658	0	0.0142096	0	0	0.0108472	0	0.0246305	0.0164908	0.00729537	0.00695846	0.00285478	0.0325945	0.00932618	0	0.010007
Bacteria	Bacteroidetes	Sphingobacteriia	Sphingobacteriales	Chitinophagaceae	Taibaiella	0.0380176	0.0760352	0.0277052	0.04833	5	3	8	0.116991	0.0274392	0.0424989	0.024859	0	0	0	0.00821625	0.00588599	0	0.106572	0	0.0525705	0	0.0433224	0.139573	0	0.0218861	0.0208754	0.00285478	0.0488918	0.242481	0	0.00750525
Bacteria	Proteobacteria	Betaproteobacteria	Burkholderiales	Alcaligenaceae	Achromobacter	0.0287989	0.0575979	0.0196546	0.0379433	5	3	8	0	0.0434455	0.0424989	0.00573669	0	0.119	0.00328456	0	0.00294299	0	0.0189461	0	0.00657131	0.0542358	0.00984601	0.00821018	0.0494723	0.034045	0	0	0.260756	0.00466309	0	0.0275193
Bacteria	Proteobacteria	Betaproteobacteria	Burkholderiales	Comamonadaceae	Acidovorax	0.0113206	0.0226411	0.0112871	0.011354	4	4	8	0.00719942	0	0.0424989	0.00956114	0	0	0.011496	0.00616219	0.00882898	0	0.0118413	0.0378573	0.00219044	0.0108472	0	0.0246305	0	0.00486358	0	0	0.0162973	0.0279785	0.00941287	0.040028
Bacteria	Actinobacteria	Actinobacteria	Actinomycetales	Pseudonocardiaceae	Amycolatopsis	0.0415686	0.0831372	0.0157534	0.0673838	5	4	9	0.00539957	0	0.0849979	0	0.0229069	0.0396668	0.00164228	0.00205406	0.0323729	0	0	0	0.00219044	0	0	0	0	0.0121589	0.0347923	0.228382	0.065189	0.433668	0.00470644	0.0275193
Bacteria	Proteobacteria	Betaproteobacteria	Burkholderiales	Comamonadaceae	Pseudorhodoferax	0.0244773	0.0489545	0.0113412	0.0376133	7	2	9	0.0737941	0	0	0.00764891	0	0	0.0180651	0	0.017658	0	0	0.0189286	0.00219044	0.0759301	0.00787681	0.00821018	0	0.0145907	0	0.00285478	0.0162973	0.228491	0.00235322	0.0925648
Bacteria	Bacteroidetes	Sphingobacteriia	Sphingobacteriales	Chitinophagaceae	Terrimonas	0.0147169	0.0294338	0.0187346	0.0106992	4	5	9	0.0143988	0.0480187	0	0.0229467	0	0	0.0443415	0.0123244	0.011772	0	0.0331557	0.0378573	0.0328565	0.0108472	0	0.0328407	0	0.0121589	0.00695846	0	0	0.0233155	0.00941287	0
Bacteria	Bacteroidetes	Cytophagia	Cytophagales	Cyclobacteriaceae	Algoriphagus	0.0112271	0.0224543	0.0120692	0.0103851	6	3	9	0	0.0160062	0	0.0458935	0	0	0.00821139	0.0102703	0.014715	0	0.0497336	0	0.0153331	0.0325415	0	0.00821018	0.0164908	0.00972715	0.00695846	0	0	0.00932618	0.0235322	0.00250175
Bacteria	Verrucomicrobia	Opitutae	Puniceicoccales	Puniceicoccaceae	Pelagicoccus	0.0109827	0.0219654	0.0113945	0.0105709	4	5	9	0.0287977	0.0022866	0	0.0152978	0	0	0.0131382	0.00410813	0.00294299	0.034638	0.035524	0	0.00219044	0	0.0039384	0.00821018	0	0.0145907	0	0	0.0325945	0.0606202	0.00470644	0
Bacteria	Bacteroidetes	Sphingobacteriia	Sphingobacteriales	Chitinophagaceae	Flavitalea	0.00575192	0.0115038	0.00386318	0.00764066	6	3	9	0.00719942	0.0022866	0	0.00764891	0	0	0.011496	0	0.00588599	0	0.0118413	0	0	0.0108472	0.00984601	0	0.0164908	0.00243179	0	0.00285478	0.0162973	0.0186524	0.0117661	0.00250175
Bacteria	Proteobacteria	Gammaproteobacteria	Xanthomonadales	Xanthomonadaceae	Dokdonella	0.036979	0.073958	0.0087639	0.0651941	8	2	10	0.0179986	0	0	0	0	0	0.0197073	0	0.00588599	0	0.0615749	0	0.00876175	0.0759301	0.0374148	0.106732	0	0.00243179	0.00695846	0.0371121	0	0.489625	0.00235322	0.0150105
Bacteria	Proteobacteria	Betaproteobacteria	Burkholderiales	Burkholderiales_incertae_sedis	Piscinibacter	0.0149647	0.0299294	0.0137232	0.0162063	6	4	10	0.12239	0.0022866	0	0.00382446	0	0	0.0131382	0	0.00882898	0	0.0142096	0	0.00657131	0.0216943	0.0157536	0.0821018	0.0494723	0.00486358	0.00695846	0	0	0	0.00705965	0
Bacteria	Bacteroidetes	Cytophagia	Cytophagales	Cytophagaceae	Emticicia	0.0115532	0.0231064	0.00643362	0.0166728	6	4	10	0.00359971	0	0	0.0267712	0.0229069	0	0	0.00205406	0.00294299	0	0	0.0189286	0.00219044	0.0325415	0.0039384	0.0985222	0	0.0510676	0.00695846	0	0	0	0.00235322	0.00250175
Bacteria	Bacteroidetes	Sphingobacteriia	Sphingobacteriales	Chitinophagaceae	Ferruginibacter	0.00922514	0.0184503	0.0111868	0.00726345	6	4	10	0	0.0548785	0	0.0229467	0.0229069	0	0.0131382	0.00616219	0	0	0.0142096	0	0.00438087	0	0.00787681	0.0246305	0	0.0194543	0	0	0.0162973	0.00466309	0.00235322	0.00750525
Bacteria	Actinobacteria	Actinobacteria	Actinomycetales	Microbacteriaceae	Humibacter	0.0246711	0.0493422	0.0395876	0.00975459	2	9	11	0.00719942	0.0022866	0	0.00573669	0.206162	0	0.00656912	0.032865	0.011772	0.138552	0.0260509	0.0378573	0.0153331	0	0.0039384	0	0	0	0	0	0.0977836	0	0	0
Bacteria	Proteobacteria	Betaproteobacteria	Methylophilales	Methylophilaceae	Methylovorus	0.0111746	0.0223493	0.0143477	0.00800158	4	7	11	0.012599	0.0525919	0	0.0286834	0	0.0396668	0.00821139	0.00616219	0.00294299	0	0.0213144	0	0	0	0	0.0328407	0	0.00243179	0	0	0.0325945	0.00932618	0.0188257	0
Bacteria	Acidobacteria	Acidobacteria_Gp10	Gp10	Gp10	Gp10	0.00731379	0.0146276	0.011142	0.00348554	5	6	11	0.0827934	0	0	0.00382446	0.0114534	0	0.00164228	0.00205406	0.00588599	0	0.0260509	0	0.0109522	0.0108472	0.00787681	0	0	0.00729537	0	0	0	0	0.00235322	0.00250175
Bacteria	Proteobacteria	Alphaproteobacteria	Rhodobacterales	Rhodobacteraceae	Paracoccus	0.00609856	0.0121971	0.00339672	0.00880039	7	4	11	0	0	0	0.00191223	0	0	0.00492684	0.00205406	0.017658	0	0.0142096	0	0.00438087	0.0325415	0	0.0246305	0	0	0.00695846	0.00285478	0	0.00466309	0.00705965	0.0225158
Bacteria	Actinobacteria	Actinobacteria	Actinomycetales	Microbacteriaceae	Agromyces	0.00342636	0.00685273	0.0021069	0.00474583	6	5	11	0.00539957	0	0	0.00382446	0	0	0.00164228	0.00616219	0.00588599	0	0.00236827	0	0	0	0	0.00821018	0.0164908	0	0.00695846	0.00856433	0	0.00466309	0.00705965	0.0050035
Bacteria	Bacteroidetes	Sphingobacteriia	Sphingobacteriales	Chitinophagaceae	Arachidicoccus	0.0309053	0.0618106	0.0320774	0.0297332	6	6	12	0.00539957	0.164635	0	0	0.0343603	0.0198334	0	0	0	0.103914	0	0.0567859	0.0131426	0	0.00590761	0	0	0	0.0139169	0	0.293351	0.0279785	0	0.00250175
Bacteria	Bacteroidetes	Flavobacteriia	Flavobacteriales	Flavobacteriaceae	Muricauda	0.0302028	0.0604057	0.0426061	0.0177996	6	6	12	0	0.00457321	0.0424989	0.00191223	0	0	0.203643	0	0.014715	0	0.243931	0	0.0284757	0	0	0	0	0	0.0208754	0.00285478	0.146675	0	0.00470644	0.010007
Bacteria	Proteobacteria	Alphaproteobacteria	Rhizobiales	Rhodobiaceae	Methyloligella	0.0161492	0.0322984	0.0255104	0.00678799	4	8	12	0.0899928	0	0	0.00191223	0.0916275	0	0	0.0554597	0.00882898	0.034638	0.00473653	0.0189286	0.00657131	0	0	0.0492611	0	0	0	0	0.0162973	0.00932618	0	0
Bacteria	Bacteroidetes	Cytophagia	Cytophagales	Flammeovirgaceae	Marinoscillum	0.0115897	0.0231794	0.0073922	0.0157872	6	6	12	0	0.00457321	0	0.00764891	0	0	0.011496	0	0.017658	0	0.00947306	0.0378573	0	0	0.029538	0.0328407	0	0.0267497	0	0	0.0325945	0.0559571	0.0117661	0
Bacteria	Actinobacteria	Actinobacteria	Actinomycetales	Nocardioidaceae	Kribbella	0.00647947	0.0129589	0.000973167	0.0119858	10	2	12	0	0.00457321	0	0	0	0	0	0	0	0	0.0071048	0	0.0153331	0	0.0039384	0.00821018	0.0329815	0.00243179	0.0139169	0.00856433	0.0488918	0	0.00705965	0.00250175
Bacteria	Acidobacteria	Acidobacteria_Gp4	Aridibacter	Aridibacter	Aridibacter	0.00512352	0.010247	0.00722461	0.00302242	5	7	12	0.00899928	0.0022866	0	0	0.0114534	0	0.00328456	0	0	0.034638	0.0071048	0.0189286	0.00219044	0	0	0.0246305	0	0.00243179	0	0	0	0.00466309	0.00235322	0
Bacteria	Actinobacteria	Actinobacteria	Actinomycetales	Cryptosporangiaceae	Cryptosporangium	0.00548492	0.0109698	0.00881664	0.0021532	5	8	13	0.00539957	0.0022866	0	0.00191223	0.0229069	0	0	0	0.011772	0	0.00473653	0.0567859	0.00219044	0	0	0	0	0.00972715	0	0.0114191	0	0	0	0.00250175
Bacteria	Proteobacteria	Alphaproteobacteria	Sphingomonadales	Erythrobacteraceae	Porphyrobacter	0.00538552	0.010771	0.00817737	0.00259367	5	8	13	0.00719942	0.0022866	0	0.00764891	0	0	0.00492684	0.00205406	0	0.0692761	0.00473653	0	0.00657131	0	0	0.00821018	0	0	0	0	0	0.0139893	0.00235322	0
Bacteria	Actinobacteria	Actinobacteria	Actinomycetales	Micromonosporaceae	Asanoa	0.00535215	0.0107043	0.00602531	0.00467899	6	7	13	0	0.0022866	0	0	0.0114534	0	0	0.00205406	0.00294299	0.034638	0	0.0189286	0	0.0325415	0.0019692	0	0	0	0	0.00285478	0	0.00466309	0.0141193	0
Bacteria	Actinobacteria	Actinobacteria	Rubrobacterales	Rubrobacteraceae	Rubrobacter	0.00177558	0.00355116	0.00103067	0.00252049	7	6	13	0.00179986	0.0022866	0	0	0	0	0.00328456	0.00205406	0.00294299	0	0	0	0.00219044	0	0.0019692	0.00821018	0	0	0.00695846	0.00856433	0	0	0.00235322	0
Bacteria	Actinobacteria	Actinobacteria	Actinomycetales	Cryptosporangiaceae	Jatrophihabitans	0.00509413	0.0101883	0.00569324	0.00449502	6	8	14	0.0107991	0.0022866	0	0	0.0458138	0	0	0.00410813	0.00294299	0	0.00236827	0	0	0	0	0	0.0164908	0	0	0	0.0325945	0	0.00235322	0.00250175
Bacteria	Armatimonadetes	Armatimonadetes_gp5	Armatimonadetes_gp5	Armatimonadetes_gp5	Armatimonadetes_gp5	0.00354116	0.00708233	0.00222162	0.0048607	6	8	14	0.00179986	0.0022866	0	0.00382446	0.0114534	0	0.00492684	0	0	0	0.00236827	0	0	0	0	0.0164204	0	0	0.00695846	0	0.0162973	0.0186524	0	0
Bacteria	Proteobacteria	Deltaproteobacteria	Myxococcales	Nannocystaceae	Nannocystis	0.00319188	0.00638376	0.00399894	0.00238481	6	8	14	0.00179986	0.00914641	0	0.00191223	0.0229069	0	0.00985367	0	0	0	0.00236827	0	0.0109522	0	0.00590761	0	0	0.00243179	0	0	0	0.00932618	0	0
Bacteria	Proteobacteria	Betaproteobacteria	Burkholderiales	Burkholderiaceae	Burkholderia	0.0131528	0.0263056	0.0162516	0.010054	6	9	15	0.0665947	0.0960373	0	0	0	0	0.00492684	0.00205406	0.00882898	0	0.0165779	0	0	0	0	0.090312	0	0	0.0278338	0	0	0	0	0.00250175
Bacteria	Actinobacteria	Actinobacteria	Solirubrobacterales	Conexibacteraceae	Conexibacter	0.00668115	0.0133623	0.00840362	0.00495868	5	10	15	0.0215983	0.00457321	0	0	0.0114534	0.0198334	0.00164228	0	0	0.034638	0.0071048	0	0	0	0	0.00821018	0	0	0	0	0	0.051294	0	0
Bacteria	Proteobacteria	Gammaproteobacteria	Pseudomonadales	Moraxellaceae	Acinetobacter	0.00226827	0.00453654	0.0021209	0.00241564	7	8	15	0.00899928	0.00685981	0	0.00191223	0	0	0	0	0.00294299	0	0.00473653	0	0.00219044	0	0.00787681	0	0	0	0.0139169	0	0	0	0	0.0050035
Bacteria	Proteobacteria	Deltaproteobacteria	Bdellovibrionales	Bdellovibrionaceae	Vampirovibrio	0.0081312	0.0162624	0.0150752	0.00118725	6	10	16	0	0	0	0.042069	0.0343603	0.0198334	0.0131382	0	0.014715	0	0	0.0567859	0	0	0.0118152	0	0	0.00243179	0	0	0	0	0	0
Bacteria	Acidobacteria	Acidobacteria_Gp3	Gp3	Gp3	Gp3	0.00510969	0.0102194	0.00810867	0.00211072	7	9	16	0.00179986	0.0022866	0	0	0	0.0198334	0	0.00410813	0	0.0692761	0	0	0.00438087	0	0	0	0	0	0.00695846	0	0	0.0139893	0	0
Bacteria	Actinobacteria	Actinobacteria	Actinomycetales	Micrococcaceae	Arthrobacter	0.00276569	0.00553139	0.000499891	0.0050315	9	7	16	0.00179986	0.0022866	0	0.00191223	0	0	0	0	0	0	0	0	0	0.0325415	0.0019692	0	0	0.00486358	0	0	0.0162973	0	0.00470644	0
Bacteria	Actinobacteria	Actinobacteria	Gaiellales	Gaiellaceae	Gaiella	0.00272611	0.00545221	0.00336391	0.0020883	7	9	16	0.00539957	0	0	0	0.0114534	0	0.00164228	0	0.00294299	0	0	0.0189286	0	0	0.00590761	0	0	0	0	0.00285478	0.0162973	0	0	0
Bacteria	Proteobacteria	Alphaproteobacteria	Alphaproteobacteria_incertae_sedis	Rhizomicrobium	Rhizomicrobium	0.0234026	0.0468052	0.0399839	0.0068213	7	10	17	0.0989921	0	0	0	0.0229069	0	0	0.00205406	0	0.34638	0.00947306	0	0	0	0	0.0492611	0	0	0	0	0.0325945	0	0	0
Bacteria	Proteobacteria	Gammaproteobacteria	Oceanospirillales	Alcanivoracaceae	Alcanivorax	0.0190206	0.0380412	0.0380412	0	5	12	17	0	0.00685981	0	0.00191223	0.263429	0	0	0.0143784	0.00294299	0.138552	0.0284192	0	0	0	0	0	0	0	0	0	0	0	0	0
Bacteria	Actinobacteria	Actinobacteria	Actinomycetales	Demequinaceae	Demequina	0.0105621	0.0211242	0.0203336	0.000790589	8	9	17	0.0107991	0	0	0.0114734	0	0	0	0	0	0.034638	0.187093	0	0	0	0.0019692	0	0	0	0	0.00285478	0	0.00466309	0	0
Bacteria	Bacteroidetes	Cytophagia	Cytophagales	Cytophagaceae	Rhodocytophaga	0.00331315	0.00662631	0.000736809	0.0058895	10	7	17	0.00719942	0	0	0	0	0	0.00164228	0	0	0	0	0	0.00219044	0	0	0.0328407	0.0164908	0	0	0.00285478	0.0162973	0	0	0
Bacteria	Bacteroidetes	Sphingobacteriia	Sphingobacteriales	Sphingobacteriaceae	Olivibacter	0.00312372	0.00624745	0.00380995	0.0024375	7	10	17	0.00539957	0	0	0.0286834	0	0	0.00164228	0.00410813	0.00588599	0	0	0	0.0153331	0	0	0	0	0	0.0139169	0	0	0	0	0
Bacteria	Proteobacteria	Alphaproteobacteria	Rhodospirillales	Rhodospirillaceae	Lacibacterium	0.00276109	0.00552219	0.00408158	0.00144061	8	9	17	0.00359971	0	0	0.00191223	0	0	0	0	0.00882898	0.034638	0	0	0	0.0108472	0.0039384	0	0	0	0	0	0	0	0	0.00250175
Bacteria	Actinobacteria	Actinobacteria	Actinomycetales	Geodermatophilaceae	Blastococcus	0.00176382	0.00352763	0.00278366	0.000743972	7	10	17	0.00359971	0	0	0.00382446	0	0	0	0.00410813	0.00294299	0	0	0.0189286	0	0	0.0019692	0	0	0	0.00695846	0	0	0	0	0
Bacteria	Proteobacteria	Gammaproteobacteria	Xanthomonadales	Sinobacteraceae	Povalibacter	0.00142619	0.00285237	0.00169	0.00116237	8	9	17	0	0.0022866	0	0.00191223	0	0	0.0131382	0	0.00294299	0	0	0	0.00219044	0	0	0	0	0.00243179	0	0	0	0.00932618	0	0
Bacteria	Bacteroidetes	Cytophagia	Cytophagales	Flammeovirgaceae	Reichenbachiella	0.00576129	0.0115226	0	0.0115226	12	6	18	0	0	0	0	0	0	0	0	0	0	0	0	0.0153331	0	0	0.00821018	0	0	0.00695846	0	0.0162973	0.0326416	0.0588305	0
Bacteria	Chloroflexi	Chloroflexia	Herpetosiphonales	Herpetosiphonaceae	Herpetosiphon	0.0052611	0.0105222	0.000149988	0.0103722	11	7	18	0.00179986	0	0	0	0	0	0	0	0	0	0	0	0.0810462	0.0108472	0	0	0	0	0	0.0114191	0	0.0186524	0	0.00250175
Bacteria	Acidobacteria	Acidobacteria_Gp4	Gp4	Gp4	Gp4	0.00271022	0.00542045	0.00431387	0.00110658	8	10	18	0	0.0022866	0.0424989	0	0	0	0.00492684	0.00205406	0	0	0	0	0	0.0108472	0	0	0	0.00243179	0	0	0	0	0	0
Bacteria	Proteobacteria	Betaproteobacteria	Burkholderiales	Comamonadaceae	Pelomonas	0.0021207	0.0042414	0.000308028	0.00393337	10	8	18	0	0	0	0	0	0	0.00164228	0.00205406	0	0	0	0	0	0.0108472	0	0.0246305	0	0	0	0	0	0.00466309	0.00705965	0
Bacteria	Proteobacteria	Gammaproteobacteria	Legionellales	Coxiellaceae	Aquicella	0.003268	0.00653599	0.00457346	0.00196253	9	10	19	0	0.00457321	0	0	0	0	0	0	0.00294299	0	0.0473653	0	0	0	0	0	0.0164908	0	0	0	0	0	0.00705965	0
Bacteria	Verrucomicrobia	Opitutae	Opitutales	Opitutaceae	Alterococcus	0.00196234	0.00392469	0.00282466	0.00110003	9	10	19	0.012599	0	0	0	0	0	0	0	0	0	0.00236827	0.0189286	0	0.0108472	0	0	0	0	0	0	0	0	0.00235322	0
Bacteria	Proteobacteria	Deltaproteobacteria	Myxococcales	Kofleriaceae	Kofleria	0.00155999	0.00311997	0.00154309	0.00157688	9	10	19	0	0	0	0.00382446	0	0	0	0.0123244	0	0	0.00236827	0	0	0	0	0	0.0164908	0.00243179	0	0	0	0	0	0
Bacteria	Acidobacteria	Acidobacteria_Gp7	Gp7	Gp7	Gp7	0.00117299	0.00234597	0.00041057	0.0019354	11	9	20	0	0	0	0	0	0	0.00492684	0	0	0	0	0	0.00438087	0	0	0	0.0164908	0	0	0	0	0	0.00235322	0
Bacteria	Nitrospirae	Nitrospira	Nitrospirales	Nitrospiraceae	Nitrospira	0.000794416	0.00158883	0.00051606	0.00107277	10	10	20	0	0	0	0.00382446	0	0	0	0	0	0	0.00236827	0	0	0	0	0.00821018	0	0	0	0	0	0.00466309	0	0
Bacteria	Chloroflexi	Ktedonobacteria	Ktedonobacterales	Ktedonobacteraceae	Ktedonobacter	0.250938	0.501877	0.501877	0	9	12	21	0.0287977	0	0	0	0	0	0.070618	0	0	5.9231	0	0	0	0	0	0	0	0	0	0	0	0	0	0
Bacteria	Proteobacteria	Deltaproteobacteria	Myxococcales	Myxococcaceae	Myxococcus	0.00320618	0.00641237	0.00396884	0.00244353	11	10	21	0	0	0	0	0	0	0.0476261	0	0	0	0	0	0.0153331	0	0	0	0	0	0	0	0	0.0139893	0	0
Bacteria	Proteobacteria	Gammaproteobacteria	Pseudomonadales	Pseudomonadaceae	Rhizobacter	0.00210831	0.00421662	0.00350292	0.000713694	10	11	21	0	0	0	0	0	0.0396668	0	0	0	0	0.00236827	0	0	0	0	0	0	0	0	0.00856433	0	0	0	0
Bacteria	Actinobacteria	Actinobacteria	Actinomycetales	Sporichthyaceae	Sporichthya	0.00042396	0.000847919	0.000459328	0.000388591	10	11	21	0.00359971	0	0	0.00191223	0	0	0	0	0	0	0	0	0	0	0	0	0	0	0	0	0	0.00466309	0	0
Bacteria	Bacteroidetes	Sphingobacteriia	Sphingobacteriales	Sphingobacteriaceae	Mucilaginibacter	0.000412993	0.000825986	0.000825986	0	9	12	21	0	0.00457321	0	0	0	0	0.00328456	0.00205406	0	0	0	0	0	0	0	0	0	0	0	0	0	0	0	0
Bacteria	Proteobacteria	Alphaproteobacteria	Sphingomonadales	Sphingomonadaceae	Sphingorhabdus	0.00034522	0.000690441	0.000690441	0	9	12	21	0.00179986	0.00457321	0	0.00191223	0	0	0	0	0	0	0	0	0	0	0	0	0	0	0	0	0	0	0	0
Bacteria	Proteobacteria	Alphaproteobacteria	Rhizobiales	Methylobacteriaceae	Methylobacterium	0.000308775	0.000617549	0.000171172	0.000446377	11	10	21	0	0	0	0	0	0	0	0.00205406	0	0	0	0	0	0	0	0	0	0	0	0.00285478	0	0	0	0.00250175
Bacteria	Ignavibacteriae	Ignavibacteria	Ignavibacteriales	Ignavibacteriaceae	Ignavibacterium	0.00204425	0.0040885	0	0.0040885	12	10	22	0	0	0	0	0	0	0	0	0	0	0	0	0	0	0	0.0164204	0	0	0	0	0	0.0326416	0	0
Bacteria	BRC1	BRC1	BRC1	BRC1	BRC1	0.000473648	0.000947295	0.000947295	0	10	12	22	0.00899928	0	0	0	0	0	0	0	0	0	0.00236827	0	0	0	0	0	0	0	0	0	0	0	0	0
Bacteria	Proteobacteria	Deltaproteobacteria	Myxococcales	Nannocystaceae	Enhygromyxa	0.000340353	0.000680706	0.000478057	0.000202649	11	11	22	0	0	0	0.00573669	0	0	0	0	0	0	0	0	0	0	0	0	0	0.00243179	0	0	0	0	0	0
Bacteria	Proteobacteria	Alphaproteobacteria	Rhizobiales	Phyllobacteriaceae	Chelativorans	0.00031692	0.00063384	0.00024525	0.000388591	11	11	22	0	0	0	0	0	0	0	0	0.00294299	0	0	0	0	0	0	0	0	0	0	0	0	0.00466309	0	0
Bacteria	Actinobacteria	Actinobacteria	Actinomycetales	Geodermatophilaceae	Geodermatophilus	0.000189826	0.000379651	0.000171172	0.000208479	11	11	22	0	0	0	0	0	0	0	0.00205406	0	0	0	0	0	0	0	0	0	0	0	0	0	0	0	0.00250175
Bacteria	Bacteroidetes	Sphingobacteriia	Sphingobacteriales	Chitinophagaceae	Parasegetibacter	0.000189319	0.000378638	0	0.000378638	12	10	22	0	0	0	0	0	0	0	0	0	0	0	0	0.00219044	0	0	0	0	0	0	0	0	0	0.00235322	0
Bacteria	Proteobacteria	Alphaproteobacteria	Rhizobiales	Methylobacteriaceae	Microvirga	0.000174951	0.000349903	0.000349903	0	10	12	22	0	0.0022866	0	0.00191223	0	0	0	0	0	0	0	0	0	0	0	0	0	0	0	0	0	0	0	0
Bacteria	Proteobacteria	Betaproteobacteria	Nitrosomonadales	Nitrosomonadaceae	Nitrosospira	0.00177079	0.00354158	0.00354158	0	11	12	23	0	0	0.0424989	0	0	0	0	0	0	0	0	0	0	0	0	0	0	0	0	0	0	0	0	0
Bacteria	Proteobacteria	Alphaproteobacteria	Rhodospirillales	Rhodospirillaceae	Skermanella	0.00157739	0.00315477	0.00315477	0	11	12	23	0	0	0	0	0	0	0	0	0	0	0	0.0378573	0	0	0	0	0	0	0	0	0	0	0	0
Bacteria	Actinobacteria	Actinobacteria	Acidimicrobiales	Acidimicrobineae_incertae_sedis	Aciditerrimonas	0.000687115	0.00137423	0	0.00137423	12	11	23	0	0	0	0	0	0	0	0	0	0	0	0	0	0	0	0	0.0164908	0	0	0	0	0	0	0
Bacteria	Bacteroidetes	Cytophagia	Cytophagales	Cytophagaceae	Adhaeribacter	0.000451965	0.00090393	0	0.00090393	12	11	23	0	0	0	0	0	0	0	0	0	0	0	0	0	0.0108472	0	0	0	0	0	0	0	0	0	0
Bacteria	Proteobacteria	Deltaproteobacteria	Myxococcales	Haliangiaceae	Haliangium	0.000342091	0.000684182	0	0.000684182	12	11	23	0	0	0	0	0	0	0	0	0	0	0	0	0	0	0	0.00821018	0	0	0	0	0	0	0	0
Bacteria	Bacteroidetes	Sphingobacteriia	Sphingobacteriales	Chitinophagaceae	Flavisolibacter	0.000312719	0.000625438	0	0.000625438	12	11	23	0	0	0	0	0	0	0	0	0	0	0	0	0	0	0	0	0	0	0	0	0	0	0	0.00750525
Bacteria	Proteobacteria	Deltaproteobacteria	Myxococcales	Phaselicystidaceae	Phaselicystis	0.000197355	0.000394711	0.000394711	0	11	12	23	0	0	0	0	0	0	0	0	0	0	0.00473653	0	0	0	0	0	0	0	0	0	0	0	0	0
Bacteria	Proteobacteria	Betaproteobacteria	Burkholderiales	Oxalobacteraceae	Massilia	0.000194295	0.000388591	0	0.000388591	12	11	23	0	0	0	0	0	0	0	0	0	0	0	0	0	0	0	0	0	0	0	0	0	0.00466309	0	0
Bacteria	Actinobacteria	Actinobacteria	Actinomycetales	Nakamurellaceae	Nakamurella	0.000194295	0.000388591	0	0.000388591	12	11	23	0	0	0	0	0	0	0	0	0	0	0	0	0	0	0	0	0	0	0	0	0	0.00466309	0	0
Bacteria	Proteobacteria	Alphaproteobacteria	Alphaproteobacteria_incertae_sedis	Geminicoccus	Geminicoccus	9.52751e-05	0.00019055	0.00019055	0	11	12	23	0	0.0022866	0	0	0	0	0	0	0	0	0	0	0	0	0	0	0	0	0	0	0	0	0	0
Bacteria	Proteobacteria	Betaproteobacteria	Nitrosomonadales	Nitrosomonadaceae	Nitrosomonas	9.52751e-05	0.00019055	0.00019055	0	11	12	23	0	0.0022866	0	0	0	0	0	0	0	0	0	0	0	0	0	0	0	0	0	0	0	0	0	0
Bacteria	Proteobacteria	Alphaproteobacteria	Rhodospirillales	Acetobacteraceae	Roseomonas	7.96762e-05	0.000159352	0.000159352	0	11	12	23	0	0	0	0.00191223	0	0	0	0	0	0	0	0	0	0	0	0	0	0	0	0	0	0	0	0
Bacteria	candidate_division_WPS-1	candidate_division_WPS-1	candidate_division_WPS-1	candidate_division_WPS-1	candidate_division_WPS-1	6.84283e-05	0.000136857	0.000136857	0	11	12	23	0	0	0	0	0	0	0.00164228	0	0	0	0	0	0	0	0	0	0	0	0	0	0	0	0	0
Bacteria	Bacteroidetes	Sphingobacteriia	Sphingobacteriales	Chitinophagaceae	Lacibacter	6.84283e-05	0.000136857	0.000136857	0	11	12	23	0	0	0	0	0	0	0.00164228	0	0	0	0	0	0	0	0	0	0	0	0	0	0	0	0	0
Bacteria	Proteobacteria	Gammaproteobacteria	Xanthomonadales	Algiphilaceae	Algiphilus	0	0	0	0	12	12	24	0	0	0	0	0	0	0	0	0	0	0	0	0	0	0	0	0	0	0	0	0	0	0	0
Bacteria	Proteobacteria	Betaproteobacteria	Burkholderiales	Alcaligenaceae	Azohydromonas	0	0	0	0	12	12	24	0	0	0	0	0	0	0	0	0	0	0	0	0	0	0	0	0	0	0	0	0	0	0	0
Bacteria	Acidobacteria	Acidobacteria_Gp4	Blastocatella	Blastocatella	Blastocatella	0	0	0	0	12	12	24	0	0	0	0	0	0	0	0	0	0	0	0	0	0	0	0	0	0	0	0	0	0	0	0
Bacteria	Proteobacteria	Alphaproteobacteria	Rhodospirillales	Rhodospirillaceae	Constrictibacter	0	0	0	0	12	12	24	0	0	0	0	0	0	0	0	0	0	0	0	0	0	0	0	0	0	0	0	0	0	0	0
Bacteria	Proteobacteria	Gammaproteobacteria	Enterobacteriales	Enterobacteriaceae	Escherichia/Shigella	0	0	0	0	12	12	24	0	0	0	0	0	0	0	0	0	0	0	0	0	0	0	0	0	0	0	0	0	0	0	0
Bacteria	Acidobacteria	Acidobacteria_Gp17	Gp17	Gp17	Gp17	0	0	0	0	12	12	24	0	0	0	0	0	0	0	0	0	0	0	0	0	0	0	0	0	0	0	0	0	0	0	0
Bacteria	Acidobacteria	Acidobacteria_Gp2	Gp2	Gp2	Gp2	0	0	0	0	12	12	24	0	0	0	0	0	0	0	0	0	0	0	0	0	0	0	0	0	0	0	0	0	0	0	0
Bacteria	Acidobacteria	Acidobacteria_Gp5	Gp5	Gp5	Gp5	0	0	0	0	12	12	24	0	0	0	0	0	0	0	0	0	0	0	0	0	0	0	0	0	0	0	0	0	0	0	0
Bacteria	Latescibacteria	Latescibacteria	Latescibacteria	Latescibacteria	Latescibacteria	0	0	0	0	12	12	24	0	0	0	0	0	0	0	0	0	0	0	0	0	0	0	0	0	0	0	0	0	0	0	0
Bacteria	Proteobacteria	Deltaproteobacteria	Myxococcales	Polyangiaceae	Minicystis	0	0	0	0	12	12	24	0	0	0	0	0	0	0	0	0	0	0	0	0	0	0	0	0	0	0	0	0	0	0	0
Bacteria	Proteobacteria	Alphaproteobacteria	Rhodobacterales	Rhodobacteraceae	Rubellimicrobium	0	0	0	0	12	12	24	0	0	0	0	0	0	0	0	0	0	0	0	0	0	0	0	0	0	0	0	0	0	0	0
Bacteria	Proteobacteria	Gammaproteobacteria	Xanthomonadales	Xanthomonadaceae	Thermomonas	0	0	0	0	12	12	24	0	0	0	0	0	0	0	0	0	0	0	0	0	0	0	0	0	0	0	0	0	0	0	0

## Sheet: endoRNA
Kingdom	Phylum	Class	Order	Family	Genus	Average	Sum	Frantoio	Picual	Core_Fra 90%	Core_Pic 90%	Shared	Solo_Fra	Solo_Pic	Fra1_T08_VD_P	Fra1_T15_VD_P	Fra1_T30_VD_P	Fra2_T08_VD_P	Fra2_T15_VD_P	Fra2_T30_VD_P	Fra3_T08_VD_P	Fra3_T15_VD_P	Fra3_T30_VD_P	Fra4_T08_VD_P	Fra4_T15_VD_P	Fra4_T30_VD_P	Pic1_T08_VD_P	Pic1_T15_VD_P	Pic1_T30_VD_P	Pic2_T08_VD_P	Pic2_T15_VD_P	Pic2_T30_VD_P	Pic3_T08_VD_P	Pic3_T15_VD_P	Pic3_T30_VD_P	Pic4_T08_VD_P	Pic4_T15_VD_P	Pic4_T30_VD_P
Bacteria	Actinobacteria	Actinobacteria	Actinomycetales	Streptomycetaceae	Streptomyces	32.5763	65.1525	31.271	33.8816	0	0	0	0	0	38.6053	30.0061	28.3145	28.8376	31.7712	32.6536	36.5968	37.6725	30.4071	29.7231	31.6497	19.0139	36.1486	38.4444	29.201	27.0293	36.9898	23.2813	33.5824	38.0877	40.3915	30.5383	38.905	33.9794
Bacteria	Actinobacteria	Actinobacteria	Actinomycetales	Pseudonocardiaceae	Saccharothrix	8.17314	16.3463	8.33893	8.00735	0	0	0	0	0	6.51298	8.2078	11.5238	8.88963	9.0289	7.53068	8.6213	12.1292	6.59317	10.1359	4.02911	6.86475	8.83789	7.87826	2.01735	5.52594	12.0781	4.02901	12.337	12.7714	9.58552	8.13498	9.38772	3.50501
Bacteria	Proteobacteria	Gammaproteobacteria	Xanthomonadales	Sinobacteraceae	Steroidobacter	6.4979	12.9958	8.11713	4.87867	0	0	0	0	0	5.26201	8.69361	8.99806	7.88701	9.71103	8.73603	6.50967	9.67551	10.4935	4.91156	4.59781	11.9298	3.80285	5.32999	5.00193	2.94099	6.91981	3.66483	3.78296	8.6668	5.52109	4.21141	5.16569	3.53565
Bacteria	Bacteroidetes	Cytophagia	Cytophagales	Ohtaekwangia	Ohtaekwangia	5.38682	10.7736	5.63742	5.13621	0	0	0	0	0	3.16912	4.09471	5.77148	12.3033	5.61038	5.75179	3.37294	5.72809	5.8835	2.6788	5.60268	7.68234	4.51383	4.74528	5.81072	5.76611	4.68883	5.2706	1.4867	10.4491	5.39013	3.86821	5.2111	4.43393
Bacteria	Bacteroidetes	Sphingobacteriia	Sphingobacteriales	Chitinophagaceae	Niastella	3.95011	7.90022	3.61149	4.28873	0	0	0	0	0	1.64413	3.68238	6.02741	2.06039	4.63731	2.82036	3.16508	4.42635	5.07855	2.83004	1.69888	5.26696	6.26724	2.65518	8.93532	3.84056	5.15041	3.71861	1.31555	3.77285	5.90709	2.3692	4.26913	3.26368
Bacteria	Proteobacteria	Gammaproteobacteria	Pseudomonadales	Pseudomonadaceae	Cellvibrio	3.27618	6.55236	0.864997	5.68737	0	0	0	0	0	0.651298	0.598081	0.7319	1.77281	0.92589	0.136557	0.581052	1.54015	1.26769	1.13304	0.809678	0.231816	7.83341	1.5534	6.2363	1.11446	4.1148	7.31737	15.7852	0.290571	3.35907	5.02402	7.29016	8.32966
Bacteria	Proteobacteria	Alphaproteobacteria	Rhizobiales	Rhizobiaceae	Rhizobium	1.98695	3.97391	2.15217	1.82174	0	0	0	0	0	2.61313	2.19637	1.25571	2.673	0.34598	2.06293	6.69863	0.774294	1.41741	1.65855	2.5447	1.58532	2.04691	3.17225	1.14409	2.52386	1.57215	1.69796	0.817013	0.677237	2.31367	3.51615	1.51388	0.865718
Bacteria	Actinobacteria	Actinobacteria	Actinomycetales	Pseudonocardiaceae	Pseudonocardia	1.6952	3.39041	2.15566	1.23475	0	0	0	0	0	0.978932	1.75954	2.79127	1.3296	2.27246	3.19362	1.71245	2.93894	2.9748	0.979236	1.33018	3.60686	0.743871	1.42904	1.13672	0.297048	1.08097	1.78248	1.13251	1.59471	1.72548	1.00968	1.50547	1.37902
Bacteria	Actinobacteria	Actinobacteria	Actinomycetales	Pseudonocardiaceae	Actinophytocola	1.67205	3.34409	1.99805	1.34604	0	0	0	0	0	1.0107	1.08389	4.42488	0.413655	1.83212	3.24096	2.08328	1.64775	2.35845	2.05076	1.26271	2.56743	0.842547	1.08651	1.27305	0.619378	1.54059	0.897385	1.01345	2.43439	1.20393	1.18238	0.936922	3.12195
Bacteria	Verrucomicrobia	Opitutae	Opitutales	Opitutaceae	Opitutus	1.40694	2.81389	1.50069	1.3132	0	0	0	0	0	1.39592	2.5148	0.825181	1.64674	0.725378	0.551691	2.5793	0.519009	0.513299	2.05588	3.04593	1.63518	1.34352	0.693793	0.479007	3.70152	1.4459	2.36332	0.611644	0.205917	0.300983	2.14556	0.46762	1.99958
Bacteria	Proteobacteria	Alphaproteobacteria	Rhizobiales	Hyphomicrobiaceae	Devosia	1.18622	2.37244	1.09865	1.27379	0	0	0	0	0	2.30536	1.40641	0.325289	0.705183	0.57991	0.629984	1.86598	0.312249	0.447192	1.9918	1.82177	0.792662	1.6016	1.5294	0.420052	2.28791	0.706184	1.12173	1.1593	0.404969	0.624943	2.41127	1.27334	1.74484
Bacteria	Actinobacteria	Actinobacteria	Actinomycetales	Promicromonosporaceae	Promicromonospora	1.15679	2.31358	1.15331	1.16027	0	0	0	0	0	0.196581	1.94121	0.999785	0.661847	2.27639	1.03601	0.276354	1.80387	1.97348	1.86362	0.638585	0.171993	0.847608	0.28799	0.143702	0.273874	1.18749	0.534743	4.59254	2.22848	0.314769	0.626619	0.835997	2.04938
Bacteria	Proteobacteria	Gammaproteobacteria	Xanthomonadales	Xanthomonadaceae	Pseudoxanthomonas	1.06328	2.12655	0.636622	1.48993	0	0	0	0	0	0.206509	0.875689	0.920854	0.705183	0.141537	0.631805	0.136996	0.428288	2.24374	0.269162	0.640995	0.438706	2.20378	0.499618	1.68942	0.492974	0.526679	6.08808	2.39598	0.125838	1.02013	0.161637	1.26156	1.4135
Bacteria	Actinobacteria	Actinobacteria	Actinomycetales	Nocardiaceae	Nocardia	0.92547	1.85094	0.947045	0.903896	0	0	0	0	0	0.341534	1.54521	1.06915	1.23899	1.34657	1.13434	0.569242	1.13929	1.56323	0.338375	0.527736	0.550875	0.751461	0.722156	0.396102	0.275981	0.954729	1.55506	1.19948	0.885442	0.48479	1.09824	1.40286	1.12045
Bacteria	Bacteroidetes	Flavobacteriia	Flavobacteriales	Flavobacteriaceae	Flavobacterium	0.908384	1.81677	0.590275	1.22649	0	0	0	0	0	0.43486	0.983874	0.676888	0.393957	0.32239	0.265832	0.479486	0.362885	0.419972	1.1433	0.954263	0.645595	1.96594	0.861787	1.00776	1.04283	0.860045	1.99146	1.59384	0.37065	0.781178	1.4038	1.53238	1.30624
Bacteria	Candidatus_Saccharibacteria	Candidatus_Saccharibacteria	Candidatus_Saccharibacteria	Candidatus_Saccharibacteria	Candidatus_Saccharibacteria	0.903167	1.80633	0.358542	1.44779	0	0	0	0	0	0.379262	0.708308	0.284628	0.108338	0.0805976	0.93041	0.604672	0.0168783	0.783559	0.0820302	0.2964	0.0274191	2.86922	0.209447	3.63492	0.537215	0.439886	1.92385	2.72933	0.0777907	0.055142	2.69911	0.39529	1.8023
Bacteria	Actinobacteria	Actinobacteria	Actinomycetales	Streptosporangiaceae	Nonomuraea	0.83405	1.6681	0.822314	0.845785	0	0	0	0	0	0.31572	0.820576	1.21027	0.969133	1.39965	0.864863	0.467676	1.25955	0.797169	0.556268	0.638585	0.568323	0.554108	1.06251	0.659555	0.484547	0.980373	0.605427	0.913745	1.4437	1.10514	0.668689	1.05299	0.618644
Bacteria	Proteobacteria	Alphaproteobacteria	Rhizobiales	Bradyrhizobiaceae	Bradyrhizobium	0.642743	1.28549	1.00655	0.278932	0	0	0	0	0	0.794265	0.606246	1.33225	0.370319	0.76666	1.9027	0.739306	0.879784	0.983823	0.569085	0.334956	2.79924	0.210004	0.407985	0.431106	0.318116	0.124273	0.287347	0.0699446	0.336331	0.668597	0.143923	0.200168	0.149394
Bacteria	Proteobacteria	Gammaproteobacteria	Xanthomonadales	Xanthomonadaceae	Stenotrophomonas	0.566007	1.13201	0.382584	0.749429	0	0	0	0	0	0.10524	0.834864	0.373125	0.196978	0.310596	0.371436	0.02362	0.248956	0.474413	0.961292	0.361463	0.329029	0.931103	1.17378	0.167652	0.530895	0.293915	0.74526	1.08042	0.0823667	0.206782	0.298917	0.593776	2.88828
Bacteria	Bacteroidetes	Sphingobacteriia	Sphingobacteriales	Chitinophagaceae	Chitinophaga	0.51466	1.02932	0.498361	0.530958	0	0	0	0	0	0.107226	0.581751	1.29159	0.99868	0.491449	0.233058	0.122824	1.14984	0.289703	0.420405	0.154224	0.139588	0.336513	1.65812	0.0368467	0.257021	0.526679	0.336519	0.690517	0.128126	0.438838	0.695259	0.738436	0.528624
Bacteria	Proteobacteria	Alphaproteobacteria	Sphingomonadales	Sphingomonadaceae	Sphingomonas	0.450911	0.901822	0.642802	0.25902	0	0	0	0	0	0.655269	0.912431	0.416178	0.26986	0.621191	0.724664	0.713324	0.20465	0.139991	2.22763	0.554244	0.274191	0.273259	0.255263	0.127121	0.34129	0.13019	0.182857	0.202393	0.125838	0.344637	0.504838	0.19344	0.427113
Bacteria	Proteobacteria	Betaproteobacteria	Burkholderiales	Comamonadaceae	Hylemonella	0.434435	0.86887	0.3688	0.500069	0	0	0	0	0	0.103255	0.230659	0.0239183	1.67235	0.0707686	0.0637267	0.191322	0.122368	0.649401	0.246091	0.221697	0.830051	0.14422	0.623977	0.830892	0.402385	0.327448	2.47088	0.241086	0.244812	0.124069	0.234705	0.289319	0.0670357
Bacteria	Proteobacteria	Alphaproteobacteria	Caulobacterales	Caulobacteraceae	Caulobacter	0.397316	0.794632	0.466142	0.32849	0	0	0	0	0	0.268065	0.847112	0.540553	0.141824	0.151366	0.35687	0.524364	0.107599	0.101104	1.52269	0.428936	0.60322	0.936164	0.680703	0.158441	0.840584	0.1223	0.394911	0.0550628	0.0411833	0.112582	0.254633	0.216989	0.128325
Bacteria	Proteobacteria	Betaproteobacteria	Burkholderiales	Comamonadaceae	Curvibacter	0.364179	0.728359	0.307629	0.420729	0	0	0	0	0	0.0575842	0.504185	0.184171	1.5187	0.0943582	0.109246	0.040154	0.223638	0.606626	0.0179441	0.190371	0.144574	0.265668	0.362169	0.370309	0.113763	0.327448	1.41215	0.372046	0.306587	0.282603	0.0841397	0.989066	0.162801
Bacteria	Proteobacteria	Alphaproteobacteria	Rhodospirillales	Rhodospirillaceae	Dongia	0.353279	0.706558	0.365583	0.340975	0	0	0	0	0	0.976946	0.026536	0.0861059	0.187129	0.174956	0.0655475	0.592862	0.0232077	0.0272204	0.54345	1.00005	0.682985	0.199884	0.266172	0.296616	1.42836	0.238682	0.189004	0.251503	0.0205917	0.0574396	0.803755	0.119428	0.22026
Bacteria	Proteobacteria	Betaproteobacteria	Burkholderiales	Comamonadaceae	Hydrogenophaga	0.319025	0.638051	0.258558	0.379493	0	0	0	0	0	0.109211	0.528679	0.406611	0.388047	0.167093	0.174793	0.120462	0.137137	0.637735	0.0820302	0.161454	0.189441	0.197353	0.117814	0.175022	0.185392	0.234737	1.09407	0.584856	0.0755028	0.202187	0.0974249	1.06476	0.524794
Bacteria	Proteobacteria	Alphaproteobacteria	Sneathiellales	Sneathiellaceae	Ferrovibrio	0.242432	0.484864	0.194737	0.290127	0	0	0	0	0	0.498402	0.0938967	0.14351	0.370319	0.17299	0.0528022	0.125186	0.0569644	0.101104	0.153807	0.448214	0.119647	0.217595	0.368714	0.16581	0.724714	0.102574	0.863579	0.0997083	0.0320315	0.0987961	0.259062	0.185029	0.363908
Bacteria	Proteobacteria	Gammaproteobacteria	Pseudomonadales	Pseudomonadaceae	Pseudomonas	0.232192	0.464384	0.212146	0.252238	1	0	1	0	0	0.935248	0.77771	0.22244	0.0295468	0	0.0400568	0.021258	0.0147686	0.0641624	0.153807	0.214468	0.0722868	0.624953	0.239991	0.112382	0.151684	1.11648	0.205907	0.0937556	0.0732148	0.0367613	0.0420698	0.191758	0.137902
Bacteria	Actinobacteria	Actinobacteria	Actinomycetales	Pseudonocardiaceae	Lentzea	0.219304	0.438608	0.230284	0.208324	0	0	0	0	0	0.111197	0.238824	0.404219	0.110308	0.304698	0.418776	0.203132	0.0991603	0.225541	0.356319	0.156634	0.134603	0.313741	0.143995	0.145544	0.383424	0.132163	0.362642	0.220251	0.23566	0.328554	0.0487124	0.100925	0.0842734
Bacteria	Actinobacteria	Actinobacteria	Actinomycetales	Micromonosporaceae	Virgisporangium	0.20477	0.409539	0.218	0.191539	0	0	0	0	0	0.0258136	0.106144	0.41857	0.0807611	0.314527	0.336841	0.304698	0.191991	0.243039	0.151243	0.110849	0.331522	0.230246	0.11345	0.52138	0.111657	0.108492	0.275055	0.0476219	0.221932	0.248139	0.0819255	0.141295	0.197276
Bacteria	Actinobacteria	Actinobacteria	Actinomycetales	Nocardioidaceae	Nocardioides	0.179023	0.358046	0.183583	0.174463	0	0	0	0	0	0.317706	0.191876	0.0717549	0.0610633	0.133674	0.132916	0.158254	0.0801722	0.110826	0.635734	0.219288	0.0897353	0.123978	0.0785426	0.0847473	0.351823	0.120327	0.152125	0.281267	0.10067	0.0183807	0.170494	0.122792	0.488403
Bacteria	Proteobacteria	Gammaproteobacteria	Xanthomonadales	Xanthomonadaceae	Rhodanobacter	0.172954	0.345908	0.292185	0.0537226	0	1	1	0	0	0.148925	0.108185	0.200914	0.00590935	1.35247	0.138378	0.009448	0.352336	0.0136102	1.0382	0.122897	0.0149559	0.0657845	0.00436348	0.0865897	0.185392	0.023671	0.0276591	0.0252991	0.0183037	0	0.106282	0.0151388	0.0861887
Bacteria	Proteobacteria	Alphaproteobacteria	Rhizobiales	Hyphomicrobiaceae	Hyphomicrobium	0.171214	0.342429	0.197948	0.144481	0	0	0	0	0	0.407061	0.153092	0.110024	0.157583	0.106153	0.156586	0.186598	0.0527448	0.103049	0.333248	0.404839	0.204397	0.103737	0.106905	0.156598	0.389744	0.1223	0.084514	0.056551	0.0777907	0.0436541	0.247991	0.116064	0.227921
Bacteria	Bacteroidetes	Cytophagia	Cytophagales	Flammeovirgaceae	Imperialibacter	0.16657	0.333141	0.0853191	0.247822	1	0	1	0	0	0.123111	0.0285773	0.0645794	0.0413655	0.00393159	0	0.080308	0.0358665	0.0602738	0.0333248	0.460263	0.0922279	0.0809655	0.0261809	0.0184233	0.562496	0.218957	0.264298	0.190488	0.199053	0.0298686	0.987534	0.0891505	0.306449
Bacteria	Proteobacteria	Alphaproteobacteria	Caulobacterales	Caulobacteraceae	Phenylobacterium	0.161449	0.322897	0.182451	0.140446	0	0	0	0	0	0.393161	0.142886	0.0358774	0.18122	0.11205	0.0455191	0.524364	0.0780624	0.0447192	0.194822	0.274712	0.162022	0.121448	0.215992	0.125279	0.558283	0.0690403	0.0676112	0.0178582	0.0457593	0.0160831	0.254633	0.0420521	0.151309
Bacteria	Verrucomicrobia	Subdivision3	Subdivision3	Subdivision3	Subdivision3	0.158851	0.317703	0.223318	0.0943847	0	1	1	0	0	0.371319	0.187793	0.0454448	0.0393957	0.778455	0.0327738	0.113376	0.0295371	0.0427749	0.728018	0.163863	0.147066	0.0961465	0.0807243	0.044216	0.337076	0.0966565	0.0537816	0.0625037	0	0.0390589	0.208135	0.0319596	0.0823581
Bacteria	Verrucomicrobia	Verrucomicrobiae	Verrucomicrobiales	Verrucomicrobiaceae	Roseimicrobium	0.153783	0.307566	0.167492	0.140074	0	0	0	0	0	0.11914	0.483772	0.0454448	0.0768216	0.0550423	0.149303	0.323594	0.0569644	0.0758283	0.143553	0.308449	0.171993	0.227716	0.152722	0.0368467	0.516148	0.102574	0.101417	0.040181	0.0503352	0.027571	0.17935	0.104289	0.141733
Bacteria	Actinobacteria	Actinobacteria	Actinomycetales	Mycobacteriaceae	Mycobacterium	0.150389	0.300779	0.180236	0.120543	0	0	0	0	0	0.385219	0.157175	0.0932814	0.00984892	0.344014	0.0200284	0.125186	0.242626	0.0466636	0.22302	0.440985	0.0747794	0.0531336	0.822516	0.027635	0.0716287	0.00789032	0.0307324	0.0297637	0.00457593	0.00689275	0.0885681	0.0235492	0.279635
Bacteria	Proteobacteria	Gammaproteobacteria	Xanthomonadales	Xanthomonadaceae	Xanthomonas	0.137941	0.275883	0.137173	0.13871	0	0	0	0	0	0.0377276	0.400082	0.119591	0.0512144	0.076666	0.140199	0.016534	0.061184	0.227485	0.29736	0.110849	0.107184	0.240366	0.0589069	0.044216	0.0821623	0.108492	0.121393	0.397345	0.0274556	0.0758202	0.00664261	0.235492	0.266227
Bacteria	Acidobacteria	Acidobacteria_Gp6	Gp6	Gp6	Gp6	0.134111	0.268222	0.125351	0.142871	0	0	0	0	0	0.468617	0.0428659	0.0526202	0.0650029	0.0648712	0.116529	0.170064	0.0253175	0.0641624	0.0845937	0.20001	0.149559	0.0784353	0.248718	0.114225	0.522468	0.0789032	0.0537816	0.0610155	0.0320315	0.0367613	0.34763	0.0504626	0.0900193
Bacteria	Actinobacteria	Actinobacteria	Actinomycetales	Micromonosporaceae	Actinoplanes	0.13334	0.26668	0.154152	0.112528	0	0	0	0	0	0.409047	0.061237	0.136334	0.0492446	0.133674	0.205746	0.061412	0.0295371	0.0583294	0.176878	0.29158	0.236801	0.0632543	0.0283626	0.16581	0.313902	0.0749581	0.262762	0.0119055	0.0411833	0.0459517	0.0952107	0.0555088	0.191531
Bacteria	Actinobacteria	Actinobacteria	Actinomycetales	Glycomycetaceae	Glycomyces	0.132616	0.265231	0.0639359	0.201295	2	1	3	0	1	0	0.210247	0.0454448	0.045305	0.165127	0.0145661	0	0.050635	0.151657	0.0358882	0.0433756	0.00498529	0.0632543	0	0.00921167	0.0400278	0.284052	0.0553182	0.727722	0.0411833	0.0137855	0.418484	0.122792	0.639712
Bacteria	Proteobacteria	Gammaproteobacteria	Legionellales	Legionellaceae	Legionella	0.12883	0.257661	0.14754	0.110121	0	0	0	0	0	0.0992832	0.293938	0.0478366	0.789883	0.0275211	0.0509814	0.03543	0.0400861	0.106937	0.023071	0.180732	0.0747794	0.0506034	0.0458165	0.169495	0.0294942	0.0256436	0.577768	0.0238109	0.0411833	0.192997	0.0664261	0.079058	0.0191531
Bacteria	Proteobacteria	Alphaproteobacteria	Sphingomonadales	Sphingomonadaceae	Novosphingobium	0.119116	0.238232	0.134763	0.103469	0	0	0	0	0	0.111197	0.304144	0.0550121	0.126066	0.0786318	0.134737	0.155892	0.0358665	0.0505522	0.405024	0.130127	0.0299118	0.0632543	0.211629	0.119752	0.0653085	0.108492	0.144442	0.072921	0.0183037	0.103391	0.15278	0.0319596	0.149394
Bacteria	Proteobacteria	Betaproteobacteria	Methylophilales	Methylophilaceae	Methylophilus	0.117204	0.234409	0.117647	0.116762	0	0	0	0	0	0.0675126	0.293938	0.0502284	0.297437	0.0688028	0.038236	0.073222	0.082282	0.0447192	0.251218	0.0843414	0.0598235	0.204944	0.117814	0.049743	0.332863	0.0256436	0.135222	0.157747	0.0251676	0.0781178	0.0863539	0.0841043	0.103426
Bacteria	Verrucomicrobia	Verrucomicrobiae	Verrucomicrobiales	Verrucomicrobiaceae	Prosthecobacter	0.0989271	0.197854	0.10878	0.0890739	0	0	0	0	0	0.107226	0.453154	0.0454448	0.198948	0.0294869	0.0254907	0.075584	0.0147686	0.0563851	0.0538324	0.19519	0.0498529	0.116388	0.0152722	0.0184233	0.126404	0.084821	0.307324	0.0252991	0.0205917	0.0367613	0.214778	0.0319596	0.0708663
Bacteria	Bacteroidetes	Cytophagia	Cytophagales	Cytophagaceae	Dyadobacter	0.0929966	0.185993	0.102919	0.0830746	0	0	0	0	0	0.0496416	0.334762	0.014351	0.0354561	0.0255553	0.0946797	0.207856	0.0548546	0.0719396	0.169187	0.151815	0.0249265	0.0860259	0.05018	0.0128963	0.149578	0.0650952	0.0952703	0.0535746	0.0114398	0.192997	0.0664261	0.0908326	0.12258
Bacteria	Firmicutes	Bacilli	Bacillales	Bacillaceae_1	Bacillus	0.0904523	0.180905	0.115099	0.0658055	0	0	0	0	0	0.220409	0.0673607	0.124375	0.0492446	0.076666	0.294964	0.068498	0.0949407	0.149712	0.112792	0.0698829	0.0523456	0.0480733	0.091633	0.0350043	0.092696	0.157806	0.0230493	0.03274	0.0228796	0.0964985	0.0708545	0.0437342	0.0746969
Bacteria	Actinobacteria	Actinobacteria	Actinomycetales	Micromonosporaceae	Micromonospora	0.0878935	0.175787	0.104001	0.0717855	0	0	0	0	0	0.0774409	0.0469484	0.0574039	0.0531842	0.129742	0.038236	0.037792	0.0928309	0.0349977	0.463984	0.113258	0.102199	0.0936164	0.0130904	0.128963	0.0863758	0.0927113	0.0414887	0.00744092	0.0366074	0.0183807	0.132852	0.0470984	0.162801
Bacteria	Proteobacteria	Alphaproteobacteria	Caulobacterales	Caulobacteraceae	Brevundimonas	0.0841709	0.168342	0.0887364	0.0796054	0	0	0	0	0	0.0456703	0.136763	0.0932814	0.0689424	0.066837	0.038236	0.122824	0.0421959	0.0699953	0.166624	0.171093	0.042375	0.0834957	0.0261809	0.033162	0.0568816	0.0414242	0.232029	0.113102	0.0228796	0.0137855	0.0464982	0.12111	0.164716
Bacteria	Actinobacteria	Actinobacteria	Acidimicrobiales	Iamiaceae	Iamia	0.0774205	0.154841	0.0800868	0.0747541	0	0	0	0	0	0.170767	0.195958	0.00956732	0.0236374	0.0294869	0.0637267	0.075584	0.0189881	0.0291647	0.138426	0.106029	0.0997059	0.0657845	0.00218174	0.00368467	0.313902	0.0414242	0.0676112	0.00595274	0.00915185	0.0229758	0.272347	0.0269134	0.0651204
Bacteria	Bacteroidetes	Cytophagia	Cytophagales	Chryseolinea	Chryseolinea	0.0772889	0.154578	0.0537698	0.100808	0	0	0	0	0	0.146939	0.0204123	0.00956732	0.027577	0.019658	0.0455191	0.03543	0.0358665	0.0136102	0.102538	0.110849	0.077272	0.0404828	0.176721	0.0257927	0.254914	0.0591774	0.032269	0.0282755	0.00915185	0.0114879	0.50041	0.0403701	0.0306449
Bacteria	Proteobacteria	Alphaproteobacteria	Rhizobiales	Bradyrhizobiaceae	Bosea	0.07537	0.15074	0.0855899	0.06515	0	0	0	0	0	0.0694982	0.0918555	0.0502284	0.133945	0.0491449	0.189359	0.101566	0.0400861	0.0874942	0.046142	0.0506048	0.117154	0.0455431	0.0370896	0.0202657	0.046348	0.0138081	0.152125	0.0461337	0.0434713	0.0643323	0.143923	0.122792	0.0459673
Bacteria	Proteobacteria	Alphaproteobacteria	Sphingomonadales	Sphingomonadaceae	Sphingobium	0.0704808	0.140962	0.0819886	0.058973	0	0	0	0	0	0.333591	0.0632782	0.0215265	0.100459	0.0176922	0.0200284	0.08267	0.00421959	0.0291647	0.0410151	0.187961	0.0822573	0.0404828	0.0807243	0.16581	0.0905893	0.0808758	0.0245859	0.0119055	0.0160157	0.0390589	0.106282	0.0302775	0.0210684
Bacteria	Chloroflexi	Ktedonobacteria	Ktedonobacterales	Ktedonobacteraceae	Ktedonobacter	0.0676664	0.135333	0.135333	0	9	12	21	0	0	0.0258136	0	0	0	0	0	0.016534	0	0	1.58165	0	0	0	0	0	0	0	0	0	0	0	0	0	0
Bacteria	Proteobacteria	Alphaproteobacteria	Caulobacterales	Caulobacteraceae	Asticcacaulis	0.0664808	0.132962	0.0852133	0.0477483	0	0	0	0	0	0.0774409	0.0428659	0.0119591	0.045305	0.485551	0.00364153	0.01181	0.0548546	0.0213875	0.184568	0.0457853	0.0373897	0.0227716	0.0152722	0.0202657	0.162218	0.0493145	0.0599281	0.0089291	0.00915185	0.00229758	0.0664261	0.0185029	0.137902
Bacteria	Proteobacteria	Alphaproteobacteria	Rhizobiales	Rhizobiaceae	Neorhizobium	0.0618243	0.123649	0.0663306	0.057318	0	0	0	0	0	0.0536129	0.120433	0.0908895	0.100459	0.0255553	0.0801136	0.042516	0.010549	0.0116659	0.0999744	0.0530146	0.107184	0.0126509	0.0610887	0.00921167	0.0526682	0.084821	0.0230493	0.0193464	0.0549111	0.0758202	0.225849	0.0454163	0.0229837
Bacteria	Proteobacteria	Alphaproteobacteria	Rhodospirillales	Rhodospirillaceae	Thalassobaculum	0.0611003	0.122201	0.0396417	0.0825589	1	0	1	0	0	0.144953	0.0183711	0.0263101	0.0196978	0.00982898	0	0.025982	0.0168783	0.0291647	0.00769034	0.149405	0.0274191	0.0404828	0.0829061	0.027635	0.185392	0.165697	0.0476351	0.0297637	0.00915185	0.00689275	0.247991	0.0437342	0.103426
Bacteria	Bacteroidetes	Flavobacteriia	Flavobacteriales	Cryomorphaceae	Fluviicola	0.0602183	0.120437	0.0420862	0.0783505	0	0	0	0	0	0.0416989	0.102062	0.0406611	0.0137885	0.0747002	0.0345945	0.009448	0.0379763	0.0349977	0.046142	0.0240975	0.0448676	0.0607241	0.0349078	0.0128963	0.069522	0.0414242	0.0783675	0.0252991	0.00686389	0.369911	0.0531408	0.0454163	0.141733
Bacteria	Bacteroidetes	Cytophagia	Cytophagales	Flammeovirgaceae	Marinoscillum	0.060139	0.120278	0.0183683	0.10191	2	0	2	0	1	0.0218423	0.0204123	0.00956732	0.0472748	0	0.00182076	0.016534	0.00421959	0.0213875	0	0.0698829	0.00747794	0.0253017	0.0261809	0.038689	0.33497	0.0473419	0.106027	0.072921	0.00228796	0.00689275	0.438412	0.0319596	0.0919346
Bacteria	Proteobacteria	Alphaproteobacteria	Rhizobiales	Phyllobacteriaceae	Mesorhizobium	0.0581261	0.116252	0.059262	0.0569902	0	0	0	0	0	0.0853835	0.0530721	0.0239183	0.0315165	0.0373501	0.0291322	0.075584	0.0126588	0.0291647	0.240964	0.0674731	0.0249265	0.0506034	0.0174539	0.044216	0.12219	0.0335339	0.0245859	0.0193464	0.0114398	0.0137855	0.228063	0.0420521	0.0766122
Bacteria	Proteobacteria	Gammaproteobacteria	Xanthomonadales	Xanthomonadaceae	Arenimonas	0.0576447	0.115289	0.0259464	0.089343	1	0	1	0	0	0.0277993	0.026536	0.0191346	0.0236374	0.0471791	0.00910382	0.01181	0.0527448	0.0349977	0	0.0409658	0.0174485	0.116388	0.00872696	0.038689	0.0400278	0.0690403	0.21359	0.153283	0.0160157	0.0574396	0.0199278	0.124474	0.214514
Bacteria	Proteobacteria	Gammaproteobacteria	Xanthomonadales	Xanthomonadaceae	Luteimonas	0.0528993	0.105799	0.0368118	0.0689867	0	1	1	0	0	0.00992832	0.0408247	0.0669712	0.0118187	0.0412817	0.0837551	0.014172	0.0316469	0.0758283	0.0435786	0.0144585	0.00747794	0.015181	0.00872696	0.152914	0.0210673	0.0512871	0.0445619	0.300613	0	0.0436541	0.0309988	0.0285955	0.130241
Bacteria	Verrucomicrobia	Spartobacteria	Terrimicrobium	Terrimicrobium	Terrimicrobium	0.0519281	0.103856	0.0760447	0.0278115	0	0	0	0	0	0.712853	0.0326597	0.0119591	0.0334863	0.00786318	0.00910382	0.025982	0.00421959	0.0233318	0.00512689	0.0409658	0.00498529	0.0101207	0.0130904	0.0257927	0.0379211	0.00789032	0.144442	0.00297637	0.00915185	0.0229758	0.033213	0.0185029	0.00766122
Bacteria	Acidobacteria	Acidobacteria_Gp16	Gp16	Gp16	Gp16	0.0507465	0.101493	0.0522484	0.0492446	0	0	0	0	0	0.0337563	0.0938967	0.0406611	0.0236374	0.0334185	0.0855759	0.077946	0.0210979	0.0524965	0.023071	0.0915707	0.0498529	0.0227716	0.0545435	0.044216	0.0526682	0.0394516	0.0691478	0.0193464	0.0320315	0.0114879	0.135066	0.020185	0.0900193
Bacteria	Proteobacteria	Betaproteobacteria	Burkholderiales	Comamonadaceae	Variovorax	0.0505073	0.101015	0.0540733	0.0469414	0	0	0	0	0	0.0714839	0.0571545	0.0765385	0.0137885	0.0452133	0.111067	0.030706	0.00210979	0.0816612	0.112792	0.0289171	0.0174485	0.0657845	0.0807243	0.022108	0.0379211	0.0118355	0.0752943	0.0580392	0.0183037	0.0298686	0.0774971	0.0571909	0.0287296
Bacteria	Proteobacteria	Alphaproteobacteria	Sphingomonadales	Sphingomonadaceae	Sphingopyxis	0.0495373	0.0990747	0.0491835	0.0498912	0	0	0	0	0	0.029785	0.11635	0.0550121	0.0196978	0.0275211	0.0254907	0.111014	0.0295371	0.0174988	0.0845937	0.0313268	0.042375	0.106267	0.0174539	0.0147387	0.0589883	0.0394516	0.0430253	0.0357164	0.0183037	0.0298686	0.0420698	0.0874685	0.105342
Bacteria	Verrucomicrobia	Opitutae	Puniceicoccales	Puniceicoccaceae	Pelagicoccus	0.0460264	0.0920529	0.0408562	0.0511966	3	2	5	0	0	0.0615556	0.0102062	0.028702	0.045305	0.0570081	0	0.040154	0	0	0.023071	0.219288	0.00498529	0.0227716	0.00218174	0.0184233	0.0674153	0.0295887	0.0184394	0.0089291	0	0	0.385271	0.0134567	0.0478826
Bacteria	Proteobacteria	Gammaproteobacteria	Xanthomonadales	Xanthomonadaceae	Dokdonella	0.0453274	0.0906547	0.0129974	0.0776573	3	0	3	0	1	0.00397133	0	0.00717549	0	0.0019658	0.00728306	0.042516	0	0.00583294	0.00512689	0.0771121	0.00498529	0.00759052	0.0436348	0.123436	0.145364	0.0177532	0.00921971	0.0133937	0.0388954	0.0114879	0.456126	0.0285955	0.0363908
Bacteria	Proteobacteria	Gammaproteobacteria	Xanthomonadales	Xanthomonadaceae	Lysobacter	0.0426856	0.0853712	0.0454131	0.0399581	0	0	0	0	0	0.00794265	0.169422	0.0215265	0.00590935	0.0589739	0.0983213	0.007086	0.010549	0.0563851	0.00256345	0.0987999	0.00747794	0.0556638	0.00436348	0.00736933	0.0273874	0.00789032	0.0476351	0.072921	0.0274556	0.0597372	0.011071	0.0622372	0.0957653
Bacteria	Proteobacteria	Deltaproteobacteria	Myxococcales	Sandaracinaceae	Sandaracinus	0.0409291	0.0818582	0.044327	0.0375313	0	0	0	0	0	0.0555986	0.106144	0.0406611	0.0196978	0.0334185	0.0218492	0.040154	0.0337567	0.0330534	0.0307613	0.0819317	0.0348971	0.0101207	0.0545435	0.011054	0.0379211	0.0315613	0.0445619	0.00595274	0.0114398	0.0666299	0.0841397	0.0100925	0.0823581
Bacteria	Actinobacteria	Actinobacteria	Solirubrobacterales	Solirubrobacteraceae	Solirubrobacter	0.0379127	0.0758253	0.0540267	0.0217986	0	1	1	0	0	0.16481	0.0469484	0.0191346	0.00393957	0.0294869	0.0163869	0.096842	0.0126588	0.0174988	0.0563958	0.151815	0.0324044	0.0506034	0.0109087	0.00736933	0.0632018	0.0138081	0.00614647	0.00595274	0.00457593	0	0.0309988	0.00672834	0.0612898
Bacteria	Proteobacteria	Betaproteobacteria	Burkholderiales	Burkholderiales_incertae_sedis	Piscinibacter	0.037894	0.075788	0.0421671	0.0336208	2	2	4	0	0	0.277993	0.0204123	0.00239183	0.00984892	0.0019658	0	0.02362	0	0.0116659	0.00256345	0.0433756	0.112169	0.0101207	0.111269	0.0755357	0.105336	0.00986291	0.0507084	0.00595274	0.00228796	0	0	0.0151388	0.0172377
Bacteria	Bacteroidetes	Sphingobacteriia	Sphingobacteriales	Sphingobacteriaceae	Pedobacter	0.0372808	0.0745616	0.0412647	0.0332969	0	1	1	0	0	0.0436846	0.0489896	0.00239183	0.0472748	0.0275211	0.0273115	0.044878	0.0210979	0.00583294	0.151243	0.0674731	0.00747794	0.0860259	0.0109087	0.00368467	0.105336	0.0295887	0.00460985	0.0758974	0.0114398	0	0.0265704	0.00336417	0.0421367
Bacteria	Proteobacteria	Gammaproteobacteria	Chromatiales	Chromatiaceae	Rheinheimera	0.0361214	0.0722428	0.0102561	0.0619866	4	2	6	0	0	0.0337563	0.0163299	0	0.0236374	0	0	0	0.00632938	0.00583294	0.00769034	0.0120488	0.0174485	0.0834957	0	0.105013	0.0147471	0.0591774	0.221273	0.00595274	0.0777907	0	0.0354272	0.116064	0.024899
Bacteria	Proteobacteria	Betaproteobacteria	Burkholderiales	Oxalobacteraceae	Herminiimonas	0.0339482	0.0678964	0.0234448	0.0444517	0	0	0	0	0	0.00198566	0.0387834	0.00717549	0.0334863	0.0688028	0.00728306	0.002362	0.0548546	0.00388863	0.0384517	0.019278	0.00498529	0.126509	0.00436348	0.0239503	0.0210673	0.0256436	0.0184394	0.0952438	0.0205917	0.00459517	0.0243562	0.0958789	0.0727816
Bacteria	Proteobacteria	Betaproteobacteria	Burkholderiales	Comamonadaceae	Pseudorhodoferax	0.0333324	0.0666649	0.0316492	0.0350157	2	3	5	0	0	0.240265	0.00408247	0.00239183	0.00984892	0	0.038236	0.054326	0	0.00583294	0.00769034	0.00963902	0.00747794	0.0126509	0.128723	0.011054	0.0126404	0.00394516	0.0583915	0	0.00228796	0.124069	0.0664261	0	0
Bacteria	Proteobacteria	Alphaproteobacteria	Sphingomonadales	Sphingomonadaceae	Rhizorhapis	0.0293829	0.0587657	0.0366506	0.0221151	0	0	0	0	0	0.0416989	0.0632782	0.0358774	0.0177281	0.0117948	0.0455191	0.04724	0.0379763	0.0291647	0.0487055	0.0433756	0.0174485	0.0556638	0.0305443	0.00368467	0.00842691	0.0138081	0.0153662	0.0193464	0.0205917	0.0183807	0.0177136	0.0235492	0.0383061
Bacteria	Chloroflexi	Caldilineae	Caldilineales	Caldilineaceae	Litorilinea	0.0273357	0.0546714	0.0242194	0.030452	0	1	1	0	0	0.0555986	0.0408247	0.00478366	0.0137885	0.00786318	0.00910382	0.009448	0.00421959	0.00388863	0.0128172	0.110849	0.0174485	0.00759052	0.0305443	0.022108	0.117977	0.023671	0.00307324	0.00446455	0.00228796	0	0.123995	0.00672834	0.0229837
Bacteria	Acidobacteria	Acidobacteria_Gp10	Gp10	Gp10	Gp10	0.0253162	0.0506324	0.0317842	0.0188482	4	2	6	0	0	0.202538	0.0102062	0.0358774	0.00393957	0	0.00182076	0	0	0.00388863	0	0.0433756	0.0797647	0.0101207	0.0218174	0.0239503	0.0442413	0.00986291	0.0491718	0	0	0.00919033	0.0044284	0.00168209	0.0517132
Bacteria	Proteobacteria	Alphaproteobacteria	Rhodospirillales	Reyranella	Reyranella	0.0248361	0.0496722	0.0255622	0.02411	0	0	0	0	0	0.0337563	0.0449071	0.014351	0.0256072	0.0275211	0.0254907	0.028344	0.00421959	0.0233318	0.0281979	0.0385561	0.0124632	0.0379526	0.0174539	0.00184233	0.0716287	0.0276161	0.00921971	0.0089291	0.0137278	0.0137855	0.0154994	0.0218671	0.0497979
Bacteria	Actinobacteria	Actinobacteria	Solirubrobacterales	Conexibacteraceae	Conexibacter	0.0218381	0.0436763	0.0221549	0.0215213	2	4	6	0	0	0.0575842	0	0.00239183	0	0.0334185	0.00182076	0.03543	0.00210979	0.00194431	0.0948475	0.0313268	0.00498529	0.00253017	0.00218174	0	0.069522	0.0118355	0	0	0.0205917	0	0.117353	0.00168209	0.0325602
Bacteria	Chloroflexi	Chloroflexia	Herpetosiphonales	Herpetosiphonaceae	Herpetosiphon	0.021381	0.0427619	0.00353125	0.0392307	11	9	20	0	0	0	0	0	0	0	0	0	0	0	0	0	0.042375	0.422539	0	0	0	0.00394516	0	0	0	0	0.044284	0	0
Bacteria	Proteobacteria	Betaproteobacteria	Burkholderiales	Alcaligenaceae	Pusillimonas	0.020621	0.041242	0.00677578	0.0344663	3	2	5	0	0	0	0.0142886	0.00239183	0.00787913	0.0117948	0	0.002362	0.00210979	0	0.0307613	0.00722926	0.00249265	0.0253017	0.00218174	0.00184233	0.00842691	0.00394516	0.00153662	0.102685	0.109822	0	0	0.0218671	0.135987
Bacteria	Proteobacteria	Deltaproteobacteria	Bdellovibrionales	Bdellovibrionaceae	Bdellovibrio	0.0197919	0.0395838	0.016456	0.0231278	1	0	1	0	0	0.0258136	0.034701	0.00239183	0.0256072	0.0019658	0.0218492	0.009448	0.00210979	0.0272204	0	0.0289171	0.0174485	0.015181	0.0130904	0.00368467	0.0421345	0.0335339	0.0691478	0.00148818	0.00915185	0.00689275	0.0309988	0.0100925	0.0421367
Bacteria	Proteobacteria	Alphaproteobacteria	Rhizobiales	Rhodobiaceae	Methyloligella	0.0191075	0.038215	0.0291555	0.00905956	3	6	9	0	0	0.0972975	0.00408247	0.00478366	0	0.0825634	0	0	0.0780624	0.0116659	0.0615227	0.00240975	0.00747794	0	0.00218174	0	0.0189605	0.0197258	0	0.00446455	0	0	0.0154994	0	0.0478826
Bacteria	Proteobacteria	Deltaproteobacteria	Myxococcales	Myxococcaceae	Myxococcus	0.0188076	0.0376152	0.0336218	0.00399339	5	7	12	0	0	0	0.0142886	0.0310938	0	0.019658	0	0.304698	0	0.00583294	0.023071	0.00481951	0	0.0253017	0	0.0147387	0	0	0.00153662	0	0	0	0.0044284	0	0.00191531
Bacteria	Bacteroidetes	Sphingobacteriia	Sphingobacteriales	Chitinophagaceae	Niabella	0.0183917	0.0367834	0.0180542	0.0187292	0	3	3	1	0	0.00397133	0.0224536	0.0191346	0.0512144	0.00589739	0.0236699	0.004724	0.0126588	0.031109	0.0128172	0.0265073	0.00249265	0.0177112	0	0.005527	0	0.0157806	0.0338056	0.0773856	0.0228796	0	0.0044284	0.0185029	0.0287296
Bacteria	Bacteroidetes	Cytophagia	Cytophagales	Flammeovirgaceae	Reichenbachiella	0.0181546	0.0363092	0	0.0363092	12	4	16	0	0	0	0	0	0	0	0	0	0	0	0	0	0	0.088556	0	0	0.023174	0.00789032	0.00153662	0.00446455	0	0	0.0907823	0.131203	0.088104
Bacteria	Proteobacteria	Deltaproteobacteria	Myxococcales	Nannocystaceae	Nannocystis	0.0179352	0.0358704	0.0253705	0.0104999	0	2	2	1	0	0.00198566	0.061237	0.00717549	0.0196978	0.00982898	0.0728306	0.040154	0.00421959	0.0116659	0.0435786	0.00963902	0.0224338	0.0455431	0	0.00184233	0.0252807	0.00591774	0.019976	0.00595274	0.00228796	0.00459517	0.00885681	0	0.00574592
Bacteria	Actinobacteria	Actinobacteria	Acidimicrobiales	Acidimicrobiaceae	Ilumatobacter	0.0177331	0.0354662	0.0140739	0.0213923	1	0	1	0	0	0.0675126	0.00408247	0.00956732	0.00393957	0.00982898	0.0109246	0	0.00632938	0.00972157	0.0102538	0.019278	0.0174485	0.0101207	0.0174539	0.0515853	0.0526682	0.0138081	0.0122929	0.00446455	0.00228796	0.00229758	0.0597835	0.00504626	0.024899
Bacteria	Actinobacteria	Actinobacteria	Actinomycetales	Microbacteriaceae	Humibacter	0.0169004	0.0338008	0.0303179	0.00348284	4	7	11	0	0	0.00595699	0	0	0	0.176922	0	0.007086	0.0337567	0.00388863	0.0820302	0.019278	0.0348971	0.015181	0	0.00184233	0	0	0	0.00148818	0	0	0.0022142	0	0.0210684
Bacteria	Actinobacteria	Actinobacteria	Actinomycetales	Demequinaceae	Demequina	0.0167053	0.0334106	0.0321853	0.00122531	4	8	12	0	0	0.00595699	0.00204123	0	0	0.0019658	0	0.002362	0	0.00194431	0.0128172	0.356644	0.00249265	0.00253017	0	0	0.00421345	0	0	0	0	0	0.0022142	0	0.00574592
Bacteria	Actinobacteria	Actinobacteria	Actinomycetales	Cryptosporangiaceae	Jatrophihabitans	0.0163919	0.0327839	0.0317639	0.00102003	3	9	12	0	0	0.017871	0	0.00239183	0.00196978	0.133674	0.00182076	0	0.0126588	0	0.176878	0.0289171	0.00498529	0	0	0	0	0.00394516	0	0.00446455	0	0	0	0	0.00383061
Bacteria	Proteobacteria	Deltaproteobacteria	Myxococcales	Labilitrichaceae	Labilithrix	0.0157057	0.0314114	0.0166898	0.0147216	0	1	1	0	0	0.0416989	0.0285773	0.00956732	0.00196978	0.00393159	0.038236	0.018896	0.00632938	0.00388863	0.00256345	0.00722926	0.0373897	0.00759052	0.0109087	0.00184233	0.0758422	0.00197258	0.0169028	0.00744092	0.0137278	0	0.0132852	0.0252313	0.00191531
Bacteria	Proteobacteria	Betaproteobacteria	Burkholderiales	Comamonadaceae	Ramlibacter	0.0154706	0.0309411	0.00890523	0.0220359	0	0	0	0	0	0.00198566	0.0102062	0.0334856	0.00196978	0.00393159	0.00182076	0.004724	0.00421959	0.00194431	0.0102538	0.00240975	0.0299118	0.0253017	0.0261809	0.011054	0.00210673	0.00789032	0.0153662	0.01637	0.0480472	0.00689275	0.00664261	0.0487805	0.0497979
Bacteria	Proteobacteria	Gammaproteobacteria	Oceanospirillales	Alcanivoracaceae	Alcanivorax	0.0149895	0.029979	0.029979	0	7	12	19	0	0	0	0	0	0.00196978	0.206408	0	0	0.00632938	0	0.128172	0.0168683	0	0	0	0	0	0	0	0	0	0	0	0	0
Bacteria	Proteobacteria	Betaproteobacteria	Burkholderiales	Alcaligenaceae	Achromobacter	0.0149058	0.0298116	0.0115411	0.0182705	5	3	8	0	0	0.00198566	0.0285773	0	0.0137885	0	0.0600852	0	0	0	0.00256345	0.0265073	0.00498529	0	0.0327261	0.00736933	0.00421345	0.00591774	0.0399521	0	0	0.0183807	0.0022142	0.00504626	0.103426
Bacteria	Proteobacteria	Deltaproteobacteria	Bdellovibrionales	Bacteriovoracaceae	Peredibacter	0.0147389	0.0294778	0.0159294	0.0135484	1	1	2	0	0	0.011914	0.0204123	0.0239183	0.00196978	0.019658	0.0182076	0.01181	0.00421959	0.00777726	0.023071	0.0481951	0	0.00506034	0.00218174	0.016581	0.0210673	0.0276161	0.0107563	0.0089291	0	0.00459517	0.0243562	0.00504626	0.0363908
Bacteria	Bacteroidetes	Sphingobacteriia	Sphingobacteriales	Chitinophagaceae	Terrimonas	0.014154	0.0283081	0.021267	0.00704105	0	2	2	1	0	0.011914	0.0183711	0.0167428	0.00196978	0.0137606	0.0455191	0.05905	0.00421959	0.00583294	0.0410151	0.0168683	0.0199412	0.0227716	0.00654522	0.00184233	0.00842691	0.00986291	0.0107563	0.00297637	0	0	0.0177136	0.00168209	0.00191531
Bacteria	Bacteroidetes	Sphingobacteriia	Sphingobacteriales	Chitinophagaceae	Taibaiella	0.0136075	0.027215	0.00693976	0.0202752	5	2	7	0	0	0.0138996	0.0061237	0.00956732	0.0157583	0	0	0	0	0.00583294	0.0128172	0.019278	0	0.0126509	0.00218174	0.022108	0.0505614	0	0.00921971	0.00297637	0.00228796	0.00229758	0.121781	0	0.0172377
Bacteria	Proteobacteria	Alphaproteobacteria	Rhizobiales	Rhodobiaceae	Parvibaculum	0.0128706	0.0257412	0.00699765	0.0187435	2	1	3	0	1	0.00595699	0.0163299	0.00239183	0	0.0019658	0	0.002362	0.00210979	0.00777726	0.0256345	0.0144585	0.00498529	0.0101207	0.0174539	0.00368467	0.069522	0.0177532	0.00307324	0.00595274	0.00228796	0	0.0619977	0.0100925	0.0229837
Bacteria	Actinobacteria	Actinobacteria	Actinomycetales	Cellulomonadaceae	Cellulomonas	0.0127363	0.0254727	0.0151592	0.0103135	1	0	1	0	0	0.00198566	0.00816493	0.00956732	0.00984892	0.00589739	0.0182076	0	0.00421959	0.0641624	0.0281979	0.0216878	0.00997059	0.0202414	0.00218174	0.00736933	0.0379211	0.00986291	0.00153662	0.0133937	0.0114398	0.00459517	0.0044284	0.00504626	0.00574592
Bacteria	Proteobacteria	Alphaproteobacteria	Rhizobiales	Xanthobacteraceae	Ancylobacter	0.0122626	0.0245252	0.0144933	0.0100319	1	1	2	0	0	0.0198566	0.0102062	0.014351	0.0433352	0.0019658	0.00364153	0.01181	0	0.0563851	0.00256345	0.00481951	0.00498529	0.00253017	0	0.00184233	0.00421345	0.0276161	0.0184394	0.0148818	0.0114398	0.00459517	0.0022142	0.0134567	0.0191531
Bacteria	Actinobacteria	Actinobacteria	Actinomycetales	Cryptosporangiaceae	Cryptosporangium	0.0120677	0.0241355	0.0134249	0.0107106	3	3	6	0	0	0.00794265	0.0163299	0	0.0118187	0.0157264	0	0	0.010549	0.0291647	0.0128172	0.0168683	0.0398823	0	0.0218174	0.0350043	0	0	0.0153662	0.00148818	0.00228796	0.0298686	0.0154994	0.00336417	0.00383061
Bacteria	Proteobacteria	Deltaproteobacteria	Bdellovibrionales	Bdellovibrionaceae	Vampirovibrio	0.012018	0.024036	0.018354	0.00568199	3	6	9	0	0	0.00397133	0.00204123	0.014351	0.0492446	0.00589739	0.0673683	0.018896	0	0.0136102	0	0	0.0448676	0	0.00436348	0.0239503	0	0.0276161	0.00307324	0	0.00228796	0.00689275	0	0	0
Bacteria	Actinobacteria	Actinobacteria	Actinomycetales	Pseudonocardiaceae	Amycolatopsis	0.011952	0.023904	0.00269863	0.0212054	5	6	11	0	0	0	0	0.00956732	0	0.00393159	0.00364153	0	0	0.00777726	0.00256345	0.00240975	0.00249265	0	0	0	0	0.00986291	0	0.0178582	0.00228796	0.00919033	0.161637	0	0.0536285
Bacteria	Bacteroidetes	Flavobacteriia	Flavobacteriales	Flavobacteriaceae	Vitellibacter	0.011546	0.0230919	0.0110051	0.0120868	2	5	7	0	0	0.00992832	0.0489896	0.00239183	0.00787913	0.00393159	0.00364153	0.01181	0	0.0213875	0	0.00963902	0.0124632	0	0	0	0.00842691	0.0118355	0.0230493	0.0178582	0	0	0.0464982	0.00672834	0.0306449
Bacteria	Proteobacteria	Alphaproteobacteria	Rhizobiales	Rhizobiaceae	Ensifer	0.0114367	0.0228734	0.0103506	0.0125229	0	1	1	0	0	0.0337563	0.00816493	0.00717549	0.00590935	0.0117948	0.00546229	0.009448	0.00632938	0.00194431	0.00256345	0.0216878	0.00997059	0	0.00872696	0.00736933	0.0294942	0.00591774	0.0107563	0.00744092	0.00457593	0.0114879	0.0376414	0.0134567	0.0134071
Bacteria	Bacteroidetes	Flavobacteriia	Flavobacteriales	Flavobacteriaceae	Muricauda	0.0113578	0.0227156	0.014079	0.00863667	6	5	11	0	0	0	0	0.0382693	0	0	0.00182076	0.05905	0	0.0116659	0.00512689	0.0530146	0	0.0101207	0.00872696	0	0.00210673	0	0.00153662	0.0148818	0	0.00689275	0	0	0.0593745
Bacteria	Verrucomicrobia	Spartobacteria	Spartobacteria	Spartobacteria	Spartobacteria	0.0113401	0.0226802	0.0116111	0.0110691	0	0	0	0	0	0.011914	0.0061237	0.0119591	0.00196978	0.00393159	0.0145661	0.016534	0.00210979	0.00194431	0.0384517	0.00240975	0.0274191	0.015181	0.041453	0.00368467	0.00421345	0.00789032	0.00921971	0.00595274	0.00457593	0.00689275	0.0265704	0.00336417	0.00383061
Bacteria	Bacteroidetes	Sphingobacteriia	Sphingobacteriales	Chitinophagaceae	Ferruginibacter	0.010267	0.020534	0.0155371	0.00499684	1	5	6	1	0	0	0.0489896	0.00478366	0.00590935	0.00982898	0.0345945	0.028344	0.00632938	0.0136102	0.00256345	0.0265073	0.00498529	0.00253017	0.0239991	0	0.0105336	0	0.0153662	0.00148818	0	0	0.0022142	0	0.00383061
Bacteria	Bacteroidetes	Cytophagia	Cytophagales	Cyclobacteriaceae	Algoriphagus	0.00927724	0.0185545	0.0108526	0.00770187	2	2	4	0	0	0	0.00408247	0.00956732	0.0295468	0	0.00182076	0.004724	0.00843917	0.00777726	0.0256345	0.0361463	0.00249265	0.00759052	0.00436348	0	0.00632018	0.0138081	0.0107563	0.0104173	0.00457593	0	0.0022142	0.0151388	0.0172377
Bacteria	Bacteroidetes	Cytophagia	Cytophagales	Cytophagaceae	Emticicia	0.00927608	0.0185522	0.00536098	0.0131912	4	5	9	0	0	0.00794265	0	0.00239183	0.00984892	0	0.00364153	0	0.00210979	0.00777726	0.0256345	0	0.00498529	0	0.00654522	0.00184233	0.101123	0.00197258	0.0430253	0.00148818	0	0.00229758	0	0	0
Bacteria	Proteobacteria	Gammaproteobacteria	Enterobacteriales	Enterobacteriaceae	Buttiauxella	0.00913661	0.0182732	0.0136903	0.00458289	10	6	16	0	0	0.0377276	0.126556	0	0	0	0	0	0	0	0	0	0	0.015181	0.00218174	0	0.00842691	0	0	0	0.0114398	0.0160831	0	0.00168209	0
Bacteria	Proteobacteria	Alphaproteobacteria	Alphaproteobacteria_incertae_sedis	Rhizomicrobium	Rhizomicrobium	0.00913079	0.0182616	0.0153961	0.00286549	8	9	17	0	0	0.0575842	0	0	0	0.019658	0	0	0	0	0.105101	0.00240975	0	0	0	0	0.0294942	0	0	0.00297637	0	0	0	0	0.00191531
Bacteria	Proteobacteria	Betaproteobacteria	Burkholderiales	Comamonadaceae	Acidovorax	0.00842941	0.0168588	0.00836226	0.00849655	1	3	4	1	0	0.0277993	0.00204123	0.00956732	0	0.00393159	0.0109246	0.004724	0.00210979	0.00194431	0.0179441	0.0168683	0.00249265	0.00253017	0.0349078	0	0.0273874	0.00197258	0.00614647	0	0.00228796	0.0137855	0	0.00336417	0.00957653
Bacteria	Proteobacteria	Betaproteobacteria	Methylophilales	Methylophilaceae	Methylovorus	0.00762544	0.0152509	0.00937717	0.00587372	2	5	7	0	0	0.0138996	0.0163299	0.00717549	0.00984892	0	0.0127453	0.002362	0.00843917	0.00388863	0.0281979	0.00963902	0	0	0	0.00184233	0.0210673	0	0.00768309	0	0.00915185	0	0.011071	0.0100925	0.00957653
Bacteria	Actinobacteria	Actinobacteria	Actinomycetales	Nocardioidaceae	Kribbella	0.00728883	0.0145777	0.00356281	0.0110149	5	2	7	0	0	0	0	0	0	0.0117948	0.00364153	0.004724	0.010549	0.00194431	0.00769034	0.00240975	0	0.0253017	0.00218174	0.011054	0	0.0276161	0.00768309	0.0148818	0.00915185	0	0.0022142	0.00336417	0.0287296
Bacteria	Proteobacteria	Betaproteobacteria	Burkholderiales	Burkholderiaceae	Burkholderia	0.00679034	0.0135807	0.00656624	0.00701443	5	7	12	0	0	0.011914	0.0122474	0	0	0.00786318	0	0	0.00421959	0.00972157	0.0153807	0	0.0174485	0.00506034	0	0	0.0589883	0	0	0.00595274	0	0.00459517	0	0	0.00957653
Bacteria	Gemmatimonadetes	Gemmatimonadetes	Gemmatimonadales	Gemmatimonadaceae	Gemmatimonas	0.00592178	0.0118436	0.00450978	0.00733377	1	1	2	0	0	0.00397133	0.00408247	0.00478366	0.00196978	0.00982898	0.00364153	0	0.00632938	0.00194431	0.0102538	0.00481951	0.00249265	0.0101207	0.00218174	0.00921167	0.0189605	0.0118355	0.00307324	0.00595274	0.00457593	0.00689275	0.0132852	0	0.00191531
Bacteria	Actinobacteria	Actinobacteria	Actinomycetales	Microbacteriaceae	Microbacterium	0.00562277	0.0112455	0.00596032	0.00528522	3	3	6	0	0	0.0138996	0.0142886	0	0.00393957	0	0.00182076	0.014172	0	0.00388863	0.00256345	0.0144585	0.00249265	0.00253017	0.00436348	0.00368467	0.023174	0	0.00307324	0.0089291	0	0	0.00664261	0.00336417	0.00766122
Bacteria	Proteobacteria	Alphaproteobacteria	Rhodobacterales	Rhodobacteraceae	Paracoccus	0.00560168	0.0112034	0.00516683	0.00603653	3	0	3	0	1	0.00595699	0.00204123	0	0.00196978	0.00982898	0.00364153	0	0	0.0116659	0.00512689	0.019278	0.00249265	0.00759052	0.00218174	0.00368467	0.0189605	0.00789032	0.00307324	0.00595274	0.00228796	0.00229758	0.0022142	0.00672834	0.00957653
Bacteria	Proteobacteria	Deltaproteobacteria	Myxococcales	Kofleriaceae	Kofleria	0.00526637	0.0105327	0.00491756	0.00561518	4	7	11	0	0	0	0	0	0.00196978	0	0.00364153	0.002362	0.0147686	0.00388863	0.00512689	0.00481951	0.0224338	0	0.00218174	0.00184233	0	0.0433968	0.0153662	0	0	0.00459517	0	0	0
Bacteria	Acidobacteria	Acidobacteria_Gp3	Gp3	Gp3	Gp3	0.0052532	0.0105064	0.00660452	0.00390188	2	4	6	0	0	0.0158853	0.00204123	0.00478366	0	0	0.00546229	0.016534	0.00632938	0.00583294	0.0102538	0.00963902	0.00249265	0.00759052	0	0.00184233	0.00842691	0.00394516	0	0.00148818	0.0114398	0	0.0044284	0	0.00766122
Bacteria	Actinobacteria	Actinobacteria	Actinomycetales	Nocardioidaceae	Aeromicrobium	0.00509431	0.0101886	0.00333897	0.00684965	4	0	4	0	1	0.00198566	0.0102062	0	0	0	0.00364153	0.004724	0	0.00194431	0.0102538	0.00481951	0.00249265	0.00759052	0.00218174	0.00736933	0.0105336	0.0118355	0.0107563	0.00446455	0.00228796	0.00919033	0.00664261	0.00168209	0.00766122
Bacteria	Proteobacteria	Gammaproteobacteria	Xanthomonadales	Sinobacteraceae	Povalibacter	0.00488412	0.00976823	0.00318851	0.00657972	3	6	9	0	0	0.00198566	0.0061237	0.00239183	0.00196978	0.00393159	0.00728306	0.002362	0	0	0	0.00722926	0.00498529	0.00253017	0	0	0.0358144	0.0216984	0.00460985	0	0	0	0.00664261	0	0.00766122
Bacteria	Proteobacteria	Alphaproteobacteria	Sphingomonadales	Erythrobacteraceae	Porphyrobacter	0.00476401	0.00952801	0.00760563	0.00192239	5	7	12	0	0	0.011914	0.00204123	0	0.00393957	0	0.00182076	0	0	0	0.0666496	0.00240975	0.00249265	0	0	0	0.00421345	0.00197258	0	0	0	0	0.0132852	0.00168209	0.00191531
Bacteria	Bacteroidetes	Sphingobacteriia	Sphingobacteriales	Chitinophagaceae	Arachidicoccus	0.00471054	0.00942109	0.00830383	0.00111726	8	11	19	0	0	0	0.0449071	0.00239183	0	0	0.00364153	0	0	0	0.0487055	0	0	0	0	0	0	0	0	0	0	0	0	0	0.0134071
Bacteria	Proteobacteria	Alphaproteobacteria	Rhizobiales	Phyllobacteriaceae	Phyllobacterium	0.00418902	0.00837804	0.00614075	0.00223729	2	9	11	0	0	0.00595699	0.0306185	0.00239183	0.00984892	0	0.00182076	0	0.00421959	0.00388863	0.00256345	0.00240975	0.00997059	0	0.00218174	0	0	0	0	0	0	0	0	0.00168209	0.0229837
Bacteria	Armatimonadetes	Armatimonadetes_gp5	Armatimonadetes_gp5	Armatimonadetes_gp5	Armatimonadetes_gp5	0.00403185	0.00806369	0.00492328	0.00314042	3	6	9	0	0	0.00992832	0.0061237	0	0.00393957	0.00393159	0.00182076	0.01181	0	0.00388863	0.0128172	0.00481951	0	0	0	0	0.00632018	0.00197258	0	0.00595274	0.00457593	0	0.0154994	0.00336417	0
Bacteria	Bacteroidetes	Sphingobacteriia	Sphingobacteriales	Chitinophagaceae	Flavitalea	0.00398134	0.00796268	0.00477541	0.00318727	0	4	4	1	0	0.00198566	0.00408247	0.00478366	0.00196978	0.00393159	0.00910382	0.002362	0.00210979	0.00194431	0.0128172	0.00722926	0.00498529	0	0.00436348	0	0.0105336	0.00197258	0.00307324	0.00148818	0	0.00459517	0.00885681	0.00336417	0
Bacteria	Ignavibacteriae	Ignavibacteria	Ignavibacteriales	Ignavibacteriaceae	Ignavibacterium	0.00394968	0.00789937	0.000373193	0.00752617	10	8	18	0	0	0.00198566	0	0	0	0	0	0	0	0	0	0	0.00249265	0	0	0	0.0589883	0	0.00307324	0	0	0	0.0265704	0.00168209	0
Bacteria	Acidobacteria	Acidobacteria_Gp4	Gp4	Gp4	Gp4	0.00385128	0.00770256	0.00390119	0.00380137	3	4	7	0	0	0.00595699	0.0102062	0.0119591	0.00393957	0.0019658	0.00364153	0.002362	0.00421959	0	0.00256345	0	0	0.00253017	0.00218174	0.00184233	0.023174	0.00394516	0	0.00744092	0.00228796	0	0.0022142	0	0
Bacteria	Proteobacteria	Deltaproteobacteria	Myxococcales	Nannocystaceae	Enhygromyxa	0.00377549	0.00755097	0.00180719	0.00574379	7	8	15	0	0	0	0.00204123	0	0.00590935	0	0.00182076	0	0	0.00194431	0	0	0.00997059	0	0	0.00184233	0	0	0.0368788	0.0148818	0	0	0	0	0.0153224
Bacteria	Proteobacteria	Deltaproteobacteria	Myxococcales	Phaselicystidaceae	Phaselicystis	0.00332224	0.00664449	0.00613984	0.000504649	9	10	19	0	0	0.0138996	0	0	0	0	0	0	0	0.00194431	0	0.0578341	0	0	0	0.00184233	0.00421345	0	0	0	0	0	0	0	0
Bacteria	Actinobacteria	Actinobacteria	Actinomycetales	Microbacteriaceae	Agromyces	0.00310617	0.00621234	0.00571887	0.00049347	5	9	14	0	0	0.00397133	0.00204123	0	0	0.0412817	0	0	0.00421959	0.00194431	0.00769034	0	0.00747794	0	0	0.00184233	0.00210673	0.00197258	0	0	0	0	0	0	0
Bacteria	Proteobacteria	Betaproteobacteria	Burkholderiales	Comamonadaceae	Pelomonas	0.00283899	0.00567797	0.00449348	0.00118449	6	6	12	0	0	0.00397133	0.0061237	0	0	0	0.0163869	0.007086	0	0	0.0179441	0.00240975	0	0	0.00218174	0.00184233	0.00210673	0.00197258	0	0	0	0	0.0044284	0.00168209	0
Bacteria	Verrucomicrobia	Opitutae	Opitutales	Opitutaceae	Alterococcus	0.00239371	0.00478742	0.00213884	0.00264858	6	6	12	0	0	0.00992832	0	0.00717549	0.00196978	0	0.00182076	0.002362	0	0	0	0.00240975	0	0	0.00654522	0.005527	0	0.00591774	0.00153662	0	0	0.00459517	0	0	0.00766122
Bacteria	Actinobacteria	Actinobacteria	Actinomycetales	Geodermatophilaceae	Blastococcus	0.00233227	0.00466455	0.00243131	0.00223324	3	5	8	0	0	0.00595699	0.00408247	0.00239183	0	0.0019658	0.00364153	0	0.00421959	0.00194431	0.00256345	0.00240975	0	0.00759052	0.00218174	0.005527	0.00421345	0	0.00307324	0	0	0.00229758	0	0	0.00191531
Bacteria	Proteobacteria	Gammaproteobacteria	Pseudomonadales	Pseudomonadaceae	Rhizobacter	0.00227513	0.00455026	0.00422117	0.000329088	8	10	18	0	0	0.00595699	0	0.00956732	0	0	0.0254907	0	0	0	0	0.00963902	0	0	0	0.00184233	0.00210673	0	0	0	0	0	0	0	0
Bacteria	Acidobacteria	Acidobacteria_Gp7	Gp7	Gp7	Gp7	0.00211501	0.00423002	0.00267256	0.00155746	5	6	11	0	0	0.011914	0.00204123	0	0	0	0.00182076	0.009448	0	0.00194431	0	0.00240975	0.00249265	0.00759052	0	0.00184233	0.00210673	0	0	0.00148818	0	0.00229758	0	0.00336417	0
Bacteria	Actinobacteria	Actinobacteria	Actinomycetales	Micrococcaceae	Arthrobacter	0.00200519	0.00401038	0.00221632	0.00179406	3	4	7	0	0	0.00198566	0	0.00717549	0.00196978	0.0019658	0	0.002362	0.00421959	0.00194431	0.00256345	0.00240975	0	0.00253017	0.00436348	0.00184233	0	0	0.00460985	0	0.00228796	0.00229758	0	0.00168209	0.00191531
Bacteria	Actinobacteria	Actinobacteria	Rubrobacterales	Rubrobacteraceae	Rubrobacter	0.00185392	0.00370785	0.0017789	0.00192894	4	4	8	0	0	0.00198566	0	0.00478366	0.00196978	0.0019658	0.00364153	0	0	0.00194431	0.00256345	0	0.00249265	0.00253017	0.00218174	0.00184233	0	0	0.00153662	0	0.00686389	0.00459517	0	0.00168209	0.00191531
Bacteria	Proteobacteria	Alphaproteobacteria	Rhodospirillales	Acetobacteraceae	Roseomonas	0.00175391	0.00350782	0.00136054	0.00214729	9	9	18	0	0	0	0	0	0.0118187	0	0	0	0	0.00194431	0.00256345	0	0	0	0.0196356	0	0	0	0.00153662	0	0	0.00459517	0	0	0
Bacteria	Acidobacteria	Acidobacteria_Gp4	Aridibacter	Aridibacter	Aridibacter	0.00157293	0.00314586	0.00117331	0.00197255	7	5	12	0	0	0.00595699	0	0.00239183	0	0.0019658	0.00182076	0	0	0.00194431	0	0	0	0	0.00218174	0.00184233	0.00210673	0	0	0.00148818	0	0	0.00885681	0.00336417	0.00383061
Bacteria	Proteobacteria	Alphaproteobacteria	Rhodospirillales	Rhodospirillaceae	Lacibacterium	0.0015667	0.00313339	0.0017204	0.00141299	5	8	13	0	0	0.00198566	0	0.00478366	0.00196978	0.0019658	0.00364153	0	0	0.00388863	0	0.00240975	0	0	0.00654522	0.00368467	0	0	0	0	0	0.00229758	0.0044284	0	0
Bacteria	Actinobacteria	Actinobacteria	Actinomycetales	Micromonosporaceae	Asanoa	0.00135297	0.00270593	0.00115009	0.00155584	7	7	14	0	0	0	0.00204123	0	0.00196978	0.0019658	0.00546229	0.002362	0	0	0	0	0	0	0.00872696	0.00184233	0	0.00197258	0	0	0	0.00229758	0	0	0.00383061
Bacteria	BRC1	BRC1	BRC1	BRC1	BRC1	0.00134854	0.00269708	0.00237309	0.000323991	10	10	20	0	0	0	0	0	0.00196978	0	0	0	0	0	0	0.0265073	0	0	0	0	0	0.00197258	0	0	0	0	0	0	0.00191531
Bacteria	Proteobacteria	Alphaproteobacteria	Sphingomonadales	Sphingomonadaceae	Sphingorhabdus	0.00128279	0.00256558	0.00224985	0.000315734	6	10	16	0	0	0.00198566	0.0102062	0	0.00196978	0.0019658	0.00364153	0	0	0	0	0.00722926	0	0	0	0	0.00210673	0	0	0	0	0	0	0.00168209	0
Bacteria	Proteobacteria	Deltaproteobacteria	Myxococcales	Haliangiaceae	Haliangium	0.00125968	0.00251935	0.000568703	0.00195065	9	7	16	0	0	0	0	0	0.00196978	0	0	0.002362	0	0	0	0	0.00249265	0.00253017	0	0.00184233	0.00421345	0	0.00153662	0	0	0	0.0132852	0	0
Bacteria	Bacteroidetes	Sphingobacteriia	Sphingobacteriales	Sphingobacteriaceae	Olivibacter	0.00119446	0.00238892	0.000904586	0.00148433	7	10	17	0	0	0.00198566	0	0.00239183	0.00196978	0	0	0	0	0.00194431	0.00256345	0	0	0	0	0	0.00632018	0	0	0	0	0	0	0	0.0114918
Bacteria	Proteobacteria	Gammaproteobacteria	Enterobacteriales	Enterobacteriaceae	Escherichia/Shigella	0.00119344	0.00238689	0.000749074	0.00163781	9	9	18	0	0	0	0.00204123	0	0	0	0.00182076	0	0	0	0.00512689	0	0	0	0.00218174	0	0	0.00197258	0	0	0	0	0.0154994	0	0
Bacteria	Bacteroidetes	Cytophagia	Cytophagales	Cytophagaceae	Rhodocytophaga	0.00114056	0.00228112	0.00115529	0.00112583	8	10	18	0	0	0.00397133	0	0	0	0	0.00364153	0.002362	0	0.00388863	0	0	0	0	0	0	0.0105336	0	0	0.00297637	0	0	0	0	0
Bacteria	Proteobacteria	Alphaproteobacteria	Rhodospirillales	Rhodospirillaceae	Constrictibacter	0.00097622	0.00195244	0.000199319	0.00175312	11	8	19	0	0	0	0	0.00239183	0	0	0	0	0	0	0	0	0	0	0	0	0.00632018	0.00394516	0	0	0	0	0.00885681	0	0.00191531
Bacteria	Proteobacteria	Gammaproteobacteria	Pseudomonadales	Moraxellaceae	Acinetobacter	0.000867124	0.00173425	0.000892406	0.000841842	8	8	16	0	0	0.00397133	0	0	0	0.0019658	0	0.002362	0	0	0	0.00240975	0	0	0.00436348	0.00184233	0	0	0	0	0	0	0.0022142	0.00168209	0
Bacteria	Actinobacteria	Actinobacteria	Gaiellales	Gaiellaceae	Gaiella	0.000842465	0.00168493	0.000976436	0.000708493	9	10	19	0	0	0.00198566	0.00204123	0	0	0	0	0	0	0	0.00769034	0	0	0	0.00218174	0	0.00632018	0	0	0	0	0	0	0	0
Bacteria	Bacteroidetes	Sphingobacteriia	Sphingobacteriales	Sphingobacteriaceae	Mucilaginibacter	0.000761826	0.00152365	0.0013956	0.000128051	9	11	20	0	0	0.00198566	0	0	0	0	0	0	0	0.00194431	0.0128172	0	0	0	0	0	0	0	0.00153662	0	0	0	0	0	0
Bacteria	Proteobacteria	Alphaproteobacteria	Rhizobiales	Methylobacteriaceae	Microvirga	0.000647245	0.00129449	0.00100683	0.00028766	9	10	19	0	0	0	0	0	0.00196978	0	0	0	0	0	0.00512689	0	0.00498529	0	0	0	0	0	0.00153662	0	0	0	0	0	0.00191531
Bacteria	Bacteroidetes	Sphingobacteriia	Sphingobacteriales	Chitinophagaceae	Flavisolibacter	0.000627549	0.0012551	0.000526952	0.000728147	10	8	18	0	0	0	0	0.00239183	0	0.00393159	0	0	0	0	0	0	0	0	0	0	0.00210673	0.00197258	0	0.00297637	0	0	0	0.00168209	0
Bacteria	candidate_division_WPS-1	candidate_division_WPS-1	candidate_division_WPS-1	candidate_division_WPS-1	candidate_division_WPS-1	0.000613109	0.00122622	0.000922606	0.000303612	8	10	18	0	0	0.00198566	0	0.00239183	0.00196978	0	0	0.004724	0	0	0	0	0	0	0	0	0.00210673	0	0.00153662	0	0	0	0	0	0
Bacteria	Proteobacteria	Alphaproteobacteria	Rhizobiales	Phyllobacteriaceae	Chelativorans	0.000580059	0.00116012	0.000468933	0.000691186	10	8	18	0	0	0.00198566	0	0	0	0	0.00364153	0	0	0	0	0	0	0	0.00218174	0.00184233	0	0.00197258	0	0	0	0.00229758	0	0	0
Bacteria	Verrucomicrobia	Verrucomicrobiae	Verrucomicrobiales	Verrucomicrobiaceae	Luteolibacter	0.00056683	0.00113366	0.000365351	0.000768309	10	11	21	0	0	0	0	0	0	0	0.00182076	0	0	0	0.00256345	0	0	0	0	0	0	0	0.00921971	0	0	0	0	0	0
Bacteria	Proteobacteria	Alphaproteobacteria	Rhodospirillales	Rhodospirillaceae	Skermanella	0.00055077	0.00110154	0.000750419	0.000351121	8	11	19	0	0	0	0	0	0.00196978	0	0	0.002362	0.00210979	0	0.00256345	0	0	0	0	0	0.00421345	0	0	0	0	0	0	0	0
Bacteria	Actinobacteria	Actinobacteria	Actinomycetales	Geodermatophilaceae	Geodermatophilus	0.000531055	0.00106211	0	0.00106211	12	9	21	0	0	0	0	0	0	0	0	0	0	0	0	0	0	0.00253017	0.00872696	0	0	0	0	0.00148818	0	0	0	0	0
Bacteria	Nitrospirae	Nitrospira	Nitrospirales	Nitrospiraceae	Nitrospira	0.000521776	0.00104355	0.000317202	0.000726351	10	9	19	0	0	0.00198566	0	0	0	0	0.00182076	0	0	0	0	0	0	0.00253017	0	0	0.00421345	0.00197258	0	0	0	0	0	0	0
Bacteria	Proteobacteria	Alphaproteobacteria	Alphaproteobacteria_incertae_sedis	Geminicoccus	Geminicoccus	0.000466471	0.000932941	0.000339965	0.000592977	10	9	19	0	0	0	0	0	0.00196978	0	0	0	0.00210979	0	0	0	0	0.00253017	0	0	0	0	0	0	0.00228796	0.00229758	0	0	0
Bacteria	Proteobacteria	Gammaproteobacteria	Xanthomonadales	Xanthomonadaceae	Thermomonas	0.000451468	0.000902935	0.000545563	0.000357372	9	10	19	0	0	0	0	0	0	0	0	0	0.00210979	0.00194431	0	0	0.00249265	0	0.00218174	0	0.00210673	0	0	0	0	0	0	0	0
Bacteria	Proteobacteria	Alphaproteobacteria	Rhodobacterales	Rhodobacteraceae	Rubellimicrobium	0.000418272	0.000836545	0	0.000836545	12	9	21	0	0	0	0	0	0	0	0	0	0	0	0	0	0	0	0.00218174	0	0.00632018	0	0.00153662	0	0	0	0	0	0
Bacteria	Proteobacteria	Betaproteobacteria	Burkholderiales	Oxalobacteraceae	Massilia	0.000393346	0.000786692	0.000786692	0	9	12	21	0	0	0	0	0	0	0	0.00182076	0	0	0	0.00512689	0	0.00249265	0	0	0	0	0	0	0	0	0	0	0	0
Bacteria	Verrucomicrobia	Verrucomicrobiae	Verrucomicrobiales	Verrucomicrobiaceae	Haloferula	0.000322698	0.000645396	0.000313757	0.000331639	10	10	20	0	0	0	0	0	0	0	0.00182076	0	0	0.00194431	0	0	0	0	0	0	0	0	0	0	0	0.00229758	0	0.00168209	0
Bacteria	Actinobacteria	Actinobacteria	Actinomycetales	Sporichthyaceae	Sporichthya	0.000308502	0.000617004	0.000175816	0.000441188	11	9	20	0	0	0	0	0	0	0	0	0	0.00210979	0	0	0	0	0	0	0.00184233	0	0	0.00153662	0	0	0	0	0	0.00191531
Bacteria	Bacteroidetes	Sphingobacteriia	Sphingobacteriales	Chitinophagaceae	Parasegetibacter	0.000271688	0.000543376	0.00035886	0.000184517	10	11	21	0	0	0	0	0	0	0	0	0.002362	0	0.00194431	0	0	0	0	0	0	0	0	0	0	0	0	0.0022142	0	0
Bacteria	Bacteroidetes	Cytophagia	Cytophagales	Cytophagaceae	Adhaeribacter	0.000269968	0.000539936	0	0.000539936	12	9	21	0	0	0	0	0	0	0	0	0	0	0	0	0	0	0.00253017	0	0.00184233	0.00210673	0	0	0	0	0	0	0	0
Bacteria	Proteobacteria	Gammaproteobacteria	Legionellales	Coxiellaceae	Aquicella	0.000200813	0.000401626	0.000401626	0	11	12	23	0	0	0	0	0	0	0	0	0	0	0	0	0.00481951	0	0	0	0	0	0	0	0	0	0	0	0	0
Bacteria	Actinobacteria	Actinobacteria	Acidimicrobiales	Acidimicrobineae_incertae_sedis	Aciditerrimonas	0.00018816	0.00037632	0.000165472	0.000210848	11	11	22	0	0	0.00198566	0	0	0	0	0	0	0	0	0	0	0	0.00253017	0	0	0	0	0	0	0	0	0	0	0
Bacteria	Actinobacteria	Actinobacteria	Actinomycetales	Nakamurellaceae	Nakamurella	0.000182396	0.000364791	0.000364791	0	10	12	22	0	0	0.00198566	0	0.00239183	0	0	0	0	0	0	0	0	0	0	0	0	0	0	0	0	0	0	0	0	0
Bacteria	Proteobacteria	Alphaproteobacteria	Rhizobiales	Methylobacteriaceae	Methylobacterium	0.000132095	0.000264189	0	0.000264189	12	10	22	0	0	0	0	0	0	0	0	0	0	0	0	0	0	0	0	0	0	0	0	0.00148818	0	0	0	0.00168209	0
Bacteria	Proteobacteria	Betaproteobacteria	Nitrosomonadales	Nitrosomonadaceae	Nitrosomonas	0.000100406	0.000200813	0.000200813	0	11	12	23	0	0	0	0	0	0	0	0	0	0	0	0	0.00240975	0	0	0	0	0	0	0	0	0	0	0	0	0
Bacteria	Acidobacteria	Acidobacteria_Gp5	Gp5	Gp5	Gp5	9.96596e-05	0.000199319	0.000199319	0	11	12	23	0	0	0	0	0.00239183	0	0	0	0	0	0	0	0	0	0	0	0	0	0	0	0	0	0	0	0	0
Bacteria	Latescibacteria	Latescibacteria	Latescibacteria	Latescibacteria	Latescibacteria	8.77803e-05	0.000175561	0	0.000175561	12	11	23	0	0	0	0	0	0	0	0	0	0	0	0	0	0	0	0	0	0.00210673	0	0	0	0	0	0	0	0
Bacteria	Proteobacteria	Gammaproteobacteria	Xanthomonadales	Algiphilaceae	Algiphilus	8.77803e-05	0.000175561	0	0.000175561	12	11	23	0	0	0	0	0	0	0	0	0	0	0	0	0	0	0	0	0	0.00210673	0	0	0	0	0	0	0	0
Bacteria	Proteobacteria	Betaproteobacteria	Burkholderiales	Alcaligenaceae	Azohydromonas	8.2736e-05	0.000165472	0.000165472	0	11	12	23	0	0	0.00198566	0	0	0	0	0	0	0	0	0	0	0	0	0	0	0	0	0	0	0	0	0	0	0
Bacteria	Proteobacteria	Deltaproteobacteria	Myxococcales	Polyangiaceae	Minicystis	6.40257e-05	0.000128051	0	0.000128051	12	11	23	0	0	0	0	0	0	0	0	0	0	0	0	0	0	0	0	0	0	0	0.00153662	0	0	0	0	0	0
Bacteria	Acidobacteria	Acidobacteria_Gp2	Gp2	Gp2	Gp2	0	0	0	0	12	12	24	0	0	0	0	0	0	0	0	0	0	0	0	0	0	0	0	0	0	0	0	0	0	0	0	0	0
Bacteria	Bacteroidetes	Sphingobacteriia	Sphingobacteriales	Chitinophagaceae	Lacibacter	0	0	0	0	12	12	24	0	0	0	0	0	0	0	0	0	0	0	0	0	0	0	0	0	0	0	0	0	0	0	0	0	0
Bacteria	Acidobacteria	Acidobacteria_Gp17	Gp17	Gp17	Gp17	0	0	0	0	12	12	24	0	0	0	0	0	0	0	0	0	0	0	0	0	0	0	0	0	0	0	0	0	0	0	0	0	0
Bacteria	Acidobacteria	Acidobacteria_Gp4	Blastocatella	Blastocatella	Blastocatella	0	0	0	0	12	12	24	0	0	0	0	0	0	0	0	0	0	0	0	0	0	0	0	0	0	0	0	0	0	0	0	0	0
Bacteria	Proteobacteria	Betaproteobacteria	Nitrosomonadales	Nitrosomonadaceae	Nitrosospira	0	0	0	0	12	12	24	0	0	0	0	0	0	0	0	0	0	0	0	0	0	0	0	0	0	0	0	0	0	0	0	0	0

## Sheet: rhizoDNA
Kingdom	Phylum	Class	Order	Family	Genus	Average	Sum	Frantoio	Picual	Core_Fra 90%	Core_Pic 90%	Shared	Fra_1vd_08_S	Fra_1vd_15_S	Fra_1vd_30_S	Fra_2vd_08_S	Fra_2vd_15_S	Fra_2vd_30_S	Fra_3vd_08_S	Fra_3vd_15_S	Fra_3vd_30_S	Fra_4vd_08_S	Fra_4vd_15_S	Fra_4vd_30_S	Pic_1vd_08_S	Pic_1vd_15_S	Pic_2vd_08_S	Pic_2vd_15_S	Pic_2vd_30_S	Pic_3vd_08_S	Pic_3vd_15_S	Pic_3vd_30_S	Pic_4vd_08_S	Pic_4vd_15_S	Pic_4vd_30_S
Bacteria	Acidobacteria	Acidobacteria_Gp6	Gp6	Gp6	Gp6	20.6326	41.2652	21.1474	20.1178	0	0	0	21.2095	19.209	21.7484	19.1055	21.3516	20.9544	20.2435	19.2272	28.0563	16.3621	19.3925	26.9091	18.9249	16.5029	24.5611	27.7392	23.545	20.4104	16.4139	15.486	18.359	16.2942	23.0588
Bacteria	Acidobacteria	Acidobacteria_Gp4	Gp4	Gp4	Gp4	4.09458	8.18915	4.07944	4.10972	0	0	0	2.86757	3.8894	3.40299	1.62835	4.14716	4.61267	4.07324	4.83988	5.7109	5.26897	4.3592	4.15289	5.06857	4.34732	4.84844	4.48298	4.19258	3.46854	4.18863	3.02975	3.38193	3.64484	4.55332
Bacteria	Gemmatimonadetes	Gemmatimonadetes	Gemmatimonadales	Gemmatimonadaceae	Gemmatimonas	3.97362	7.94725	3.92325	4.024	0	0	0	3.06702	3.64124	3.38834	2.67708	3.82356	4.72348	4.17938	4.1584	4.25048	4.64138	4.54102	3.98758	4.23154	4.08782	4.66671	5.05459	4.14888	4.7323	3.8237	2.3657	3.53317	3.60897	4.01062
Bacteria	Verrucomicrobia	Subdivision3	Subdivision3	Subdivision3	Subdivision3	2.03364	4.06728	2.03746	2.02982	0	0	0	1.34723	2.57014	2.02129	1.22311	2.25895	2.38944	1.38981	1.95183	2.7994	1.56552	2.54989	2.38287	1.71161	2.52792	1.48128	2.71676	3.07299	1.2094	1.97875	1.56157	1.33176	2.15964	2.57634
Bacteria	Verrucomicrobia	Opitutae	Opitutales	Opitutaceae	Opitutus	2.03267	4.06534	2.22438	1.84096	0	0	0	1.49023	3.71214	3.35905	2.095	1.87565	2.20591	1.36327	1.95183	2.64993	1.25517	2.8071	1.92726	1.55701	1.35872	0.905226	1.9332	2.89144	1.0973	1.65031	1.36702	2.01655	2.87354	2.60019
Bacteria	Bacteroidetes	Cytophagia	Cytophagales	Ohtaekwangia	Ohtaekwangia	1.92707	3.85415	1.73817	2.11598	0	0	0	1.43002	1.71174	2.45337	1.27223	1.69028	2.27517	1.77126	1.58132	1.26736	1.81379	1.72062	1.87082	1.42008	2.62705	2.13962	2.49839	2.47453	1.61367	1.67059	2.88708	2.11318	2.04843	1.78316
Bacteria	Proteobacteria	Alphaproteobacteria	Sphingomonadales	Sphingomonadaceae	Sphingomonas	1.9182	3.83641	1.90026	1.93615	0	0	0	2.06224	1.5041	1.69661	1.80519	2.0673	2.14357	2.38158	2.33227	1.41683	2.18621	1.75166	1.45553	1.80437	1.93311	2.2905	1.99422	1.33141	2.3067	2.04363	2.27231	2.15519	1.63946	1.52672
Bacteria	Candidatus_Saccharibacteria	Candidatus_Saccharibacteria	Candidatus_Saccharibacteria	Candidatus_Saccharibacteria	Candidatus_Saccharibacteria	1.45056	2.90113	0.834742	2.06638	0	0	0	0.963384	0.592525	0.722586	0.574713	0.713186	1.22935	1.12445	1.32989	0.249113	0.741379	1.22395	0.552375	6.04695	2.49293	0.497188	0.356455	0.548028	2.28292	2.55859	1.34108	3.77263	2.35336	0.480081
Bacteria	Acidobacteria	Acidobacteria_Gp16	Gp16	Gp16	Gp16	1.26095	2.5219	1.2905	1.2314	0	0	0	1.08381	1.42561	1.52573	1.26486	1.35411	1.53409	1.40308	1.03546	1.05561	1.28621	1.03769	1.47972	1.04905	1.00883	1.19668	1.03725	1.30115	1.61367	1.17184	1.32811	1.22253	1.40269	1.21362
Bacteria	Proteobacteria	Alphaproteobacteria	Rhizobiales	Hyphomicrobiaceae	Devosia	1.23065	2.4613	1.29369	1.16762	0	0	0	1.23057	1.59526	0.969144	2.35288	1.07763	0.900371	1.00504	1.86582	1.1646	0.7	1.3082	1.35473	0.91654	1.28291	0.651488	0.96018	0.94476	1.36228	1.11913	1.45262	1.20573	1.49596	1.45217
Bacteria	Bacteroidetes	Cytophagia	Cytophagales	Chryseolinea	Chryseolinea	0.970578	1.94116	0.958708	0.982449	0	0	0	0.910699	1.49144	0.820232	1.58906	0.515253	0.678741	0.706515	1.01231	1.00891	0.510345	0.922395	1.3386	1.09543	0.518996	0.565766	0.574823	1.85254	0.937627	0.482524	0.529169	1.30236	1.56413	1.38359
Bacteria	Proteobacteria	Gammaproteobacteria	Xanthomonadales	Xanthomonadaceae	Rhodanobacter	0.898393	1.79679	0.876809	0.919977	0	0	0	0.756407	1.09896	1.07167	0.889085	1.11848	0.758389	0.948653	0.668255	0.445289	1.46552	0.829268	0.471736	0.655933	1.38205	0.620628	0.189467	0.390008	1.01237	1.85305	1.05056	0.91165	1.44574	0.608302
Bacteria	Acidobacteria	Acidobacteria_Gp4	Aridibacter	Aridibacter	Aridibacter	0.895904	1.79181	0.814945	0.976862	0	0	0	1.06123	0.620379	0.551704	0.564888	0.609507	0.883056	1.00504	0.926294	0.983995	1.01379	0.833703	0.725748	1.40021	0.927195	1.27212	1.22993	0.99183	0.625085	0.717703	0.710747	1.01668	0.878924	0.975072
Bacteria	Acidobacteria	Acidobacteria_Gp3	Gp3	Gp3	Gp3	0.755432	1.51086	0.777593	0.733271	0	0	0	0.677379	0.557075	0.681086	0.756459	0.656634	0.651037	0.998408	0.486304	1.13346	0.775862	0.776053	1.18136	0.76636	0.451935	0.853792	1.01798	0.975019	0.733795	0.401427	0.500636	0.819224	0.466368	1.07944
Bacteria	Bacteroidetes	Sphingobacteriia	Sphingobacteriales	Chitinophagaceae	Chitinophaga	0.715834	1.43167	0.607713	0.823955	0	0	0	0.425244	0.460853	0.805585	0.513312	0.750888	0.616408	0.739684	0.780733	0.202404	1.1	0.558758	0.338682	0.479251	1.49284	0.332602	0.166988	0.265609	0.516375	1.75168	2.29307	0.688989	0.792825	0.283278
Bacteria	Nitrospirae	Nitrospira	Nitrospirales	Nitrospiraceae	Nitrospira	0.698839	1.39768	0.673847	0.723831	0	0	0	0.737591	0.417806	0.676203	0.92347	0.810582	0.457111	1.00172	0.413524	0.787818	0.931034	0.465632	0.463672	1.04022	0.501502	1.21383	0.7386	0.632081	0.774562	0.470359	0.741874	0.991472	0.258296	0.599356
Bacteria	Proteobacteria	Gammaproteobacteria	Pseudomonadales	Moraxellaceae	Acinetobacter	0.693616	1.38723	0.703146	0.684087	0	0	0	0.391375	0.893852	0.820232	0.822772	0.945678	0.827648	0.885631	0.387058	0.339416	1.04483	0.696231	0.383034	0.494711	1.10214	0.473186	0.112396	0.494234	0.601305	1.42324	0.565485	0.76461	1.0583	0.435353
Bacteria	Proteobacteria	Gammaproteobacteria	Xanthomonadales	Xanthomonadaceae	Stenotrophomonas	0.679022	1.35804	0.662915	0.695128	0	0	0	0.752644	0.617847	0.717703	0.707339	0.845141	0.626796	0.79939	0.516078	0.373669	1.12069	0.563193	0.314491	0.693478	0.883459	0.476615	0.282595	0.410181	0.76437	0.888006	0.91567	0.974667	0.93991	0.417462
Bacteria	Proteobacteria	Gammaproteobacteria	Xanthomonadales	Sinobacteraceae	Steroidobacter	0.66766	1.33532	0.649209	0.686111	0	0	0	0.647274	0.5039	0.705498	0.788388	0.644067	0.616408	0.756269	0.688104	0.523136	0.748276	0.576497	0.592694	0.731023	0.711432	0.915512	0.436737	0.416905	0.567333	0.519017	1.48894	0.726799	0.469955	0.563573
Bacteria	Actinobacteria	Actinobacteria	Actinomycetales	Streptomycetaceae	Streptomyces	0.649187	1.29837	0.729915	0.568459	0	0	0	0.86554	0.531753	0.507763	0.515768	1.24415	0.332445	0.815975	1.4523	0.0217973	1.84138	0.5898	0.0403193	0.799488	1.5045	0.168015	0.32113	0.0268971	0.699823	1.08264	0.386501	0.709995	0.473543	0.0805105
Bacteria	Acidobacteria	Acidobacteria_Gp7	Gp7	Gp7	Gp7	0.584348	1.1687	0.550917	0.617778	0	0	0	0.429007	0.493771	0.463822	0.309461	0.618932	0.61987	0.719782	0.688104	0.463972	0.637931	0.722838	0.443513	0.538881	0.801819	0.802359	0.773924	0.548028	0.482403	0.871787	0.446162	0.499937	0.591928	0.438335
Bacteria	Verrucomicrobia	Spartobacteria	Spartobacteria	Spartobacteria	Spartobacteria	0.545081	1.09016	0.507649	0.582513	0	0	0	0.447823	0.455789	0.402793	0.243148	0.766597	0.626796	0.653443	0.535927	0.451516	0.606897	0.59867	0.302395	0.629431	0.682275	0.668633	1.02441	0.50432	0.42465	0.502798	0.529169	0.550351	0.47713	0.41448
Bacteria	Proteobacteria	Alphaproteobacteria	Rhodospirillales	Rhodospirillaceae	Lacibacterium	0.509304	1.01861	0.535926	0.482681	0	0	0	0.455349	0.501367	0.705498	0.461735	0.600082	0.491741	0.32838	0.615324	0.66949	0.47931	0.465632	0.657205	0.417412	0.61813	0.476615	0.346821	0.6926	0.40087	0.45414	0.472102	0.3655	0.534529	0.530773
Bacteria	Bacteroidetes	Sphingobacteriia	Sphingobacteriales	Sphingobacteriaceae	Pedobacter	0.504979	1.00996	0.453978	0.555979	0	0	0	0.274715	0.384888	0.573674	0.363493	0.706903	0.384389	0.670028	0.502845	0.112101	0.965517	0.368071	0.141118	0.384284	0.982593	0.270882	0.215157	0.195004	0.414458	1.10697	1.10503	0.449523	0.735426	0.256441
Bacteria	Proteobacteria	Alphaproteobacteria	Sphingomonadales	Sphingomonadaceae	Rhizorhapis	0.501211	1.00242	0.711593	0.29083	0	0	0	0.869303	0.714069	0.642027	0.668042	0.326746	0.349759	0.636858	1.85259	0.361213	1.18966	0.815965	0.112894	0.377659	0.306149	0.257166	0.317919	0.0941398	0.495991	0.527127	0.00518793	0.382305	0.283408	0.152075
Bacteria	Proteobacteria	Gammaproteobacteria	Xanthomonadales	Xanthomonadaceae	Pseudoxanthomonas	0.466526	0.933053	0.419723	0.51333	0	0	0	0.308584	0.339309	0.45894	0.574713	0.50897	0.419019	0.517447	0.569009	0.146354	0.513793	0.43459	0.245948	0.393118	0.886375	0.243451	0.279383	0.282419	0.353309	0.600114	1.17507	0.407512	0.742601	0.283278
Bacteria	Proteobacteria	Alphaproteobacteria	Rhodospirillales	Reyranella	Reyranella	0.443106	0.886212	0.459374	0.426838	0	0	0	0.387611	0.400081	0.559027	0.302093	0.615791	0.491741	0.477644	0.377134	0.451516	0.431034	0.474501	0.544311	0.245147	0.498586	0.336031	0.488118	0.400094	0.451828	0.486579	0.562891	0.344494	0.469955	0.411498
Bacteria	Bacteroidetes	Sphingobacteriia	Sphingobacteriales	Chitinophagaceae	Flavitalea	0.425354	0.850707	0.428882	0.421825	0	0	0	0.319874	0.402613	0.527292	0.240692	0.574947	0.661426	0.338331	0.436681	0.389238	0.231034	0.447894	0.576566	0.22527	0.498586	0.336031	0.46885	0.450526	0.271776	0.421701	0.744468	0.340293	0.441256	0.441317
Bacteria	Bacteroidetes	Sphingobacteriia	Sphingobacteriales	Chitinophagaceae	Terrimonas	0.413251	0.826502	0.387561	0.43894	0	0	0	0.33869	0.402613	0.314911	0.228411	0.232492	0.578315	0.255407	0.436681	0.516909	0.282759	0.611973	0.451576	0.324654	0.533574	0.195446	0.822094	0.635444	0.258187	0.409537	0.316464	0.281477	0.487892	0.563573
Bacteria	Proteobacteria	Gammaproteobacteria	Xanthomonadales	Xanthomonadaceae	Lysobacter	0.397939	0.795879	0.364528	0.431351	0	0	0	0.526851	0.238023	0.390587	0.582081	0.213642	0.266648	0.600372	0.526002	0.211746	0.417241	0.288248	0.112894	0.536673	0.449019	0.812646	0.459216	0.104226	0.652263	0.287892	0.622552	0.420115	0.269058	0.131202
Bacteria	Proteobacteria	Alphaproteobacteria	Rhizobiales	Phyllobacteriaceae	Mesorhizobium	0.376983	0.753965	0.358283	0.395682	0	0	0	0.429007	0.326648	0.37594	0.562432	0.361306	0.301278	0.351599	0.466455	0.189948	0.234483	0.385809	0.314491	0.342322	0.612298	0.219449	0.186256	0.262247	0.3635	0.636607	0.783378	0.319287	0.376682	0.250477
Bacteria	Bacteroidetes	Flavobacteriia	Flavobacteriales	Flavobacteriaceae	Flavobacterium	0.362673	0.725347	0.344839	0.380508	0	0	0	0.323637	0.5039	0.322234	0.488751	0.370731	0.232019	0.378135	0.353976	0.0903033	0.610345	0.314856	0.149182	0.377659	0.492754	0.24688	0.12203	0.258884	0.428047	0.701484	0.466914	0.399109	0.47713	0.214695
Bacteria	Proteobacteria	Alphaproteobacteria	Caulobacterales	Caulobacteraceae	Asticcacaulis	0.329556	0.659111	0.324531	0.33458	0	0	0	0.240846	0.458321	0.43941	0.299637	0.50897	0.328982	0.331697	0.317586	0.155695	0.431034	0.257206	0.12499	0.223061	0.588973	0.147442	0.0834939	0.171469	0.292159	0.737977	0.332028	0.340293	0.513004	0.250477
Bacteria	Actinobacteria	Actinobacteria	Gaiellales	Gaiellaceae	Gaiella	0.319264	0.638528	0.335438	0.303091	0	0	0	0.459113	0.215233	0.27097	0.400334	0.311037	0.273574	0.421255	0.195183	0.227315	0.782759	0.230599	0.237884	0.406369	0.18369	0.493759	0.26975	0.218539	0.59451	0.202741	0.223081	0.32769	0.226009	0.187858
Bacteria	Proteobacteria	Alphaproteobacteria	Rhizobiales	Bradyrhizobiaceae	Bradyrhizobium	0.313454	0.626908	0.274835	0.352073	0	0	0	0.44406	0.18738	0.307587	0.292268	0.257627	0.207778	0.235505	0.327511	0.18372	0.434483	0.230599	0.189501	0.271649	0.387789	0.219449	0.240848	0.29923	0.200435	0.267618	0.983113	0.189052	0.297758	0.515864
Bacteria	Proteobacteria	Alphaproteobacteria	Rhizobiales	Rhizobiaceae	Rhizobium	0.310215	0.620431	0.251852	0.368579	0	0	0	0.489218	0.238023	0.207499	0.407702	0.0973955	0.159296	0.255407	0.559084	0.0840755	0.262069	0.181818	0.0806387	0.364407	0.586057	0.140584	0.0867052	0.231987	0.346514	0.506853	0.884543	0.373902	0.330045	0.202767
Bacteria	Actinobacteria	Actinobacteria	Actinomycetales	Nocardioidaceae	Aeromicrobium	0.305958	0.611916	0.308148	0.303768	0	0	0	0.293531	0.430467	0.25144	0.319285	0.238776	0.363611	0.232188	0.251423	0.155695	0.234483	0.48337	0.443513	0.0905497	0.492754	0.102867	0.340398	0.25216	0.180052	0.437921	0.495448	0.151241	0.50583	0.292223
Bacteria	Proteobacteria	Alphaproteobacteria	Rhizobiales	Hyphomicrobiaceae	Hyphomicrobium	0.296103	0.592205	0.292073	0.300132	0	0	0	0.308584	0.349438	0.256323	0.304549	0.282761	0.325519	0.199018	0.324203	0.230429	0.193103	0.323725	0.407225	0.176682	0.346969	0.113153	0.430315	0.369835	0.241201	0.243289	0.249021	0.21846	0.495067	0.417462
Bacteria	Verrucomicrobia	Verrucomicrobiae	Verrucomicrobiales	Verrucomicrobiaceae	Luteolibacter	0.279689	0.559377	0.254427	0.30495	0	0	0	0.11666	0.369695	0.456498	0.10561	0.257627	0.107352	0.258724	0.588858	0.0155695	0.3	0.363636	0.112894	0.159014	0.486923	0.164586	0.192678	0.121037	0.0373692	0.628497	1.118	0.105029	0.30852	0.0328006
Bacteria	Bacteroidetes	Sphingobacteriia	Sphingobacteriales	Chitinophagaceae	Flavisolibacter	0.243899	0.487797	0.22517	0.262627	0	0	0	0.199451	0.189912	0.310028	0.176835	0.160231	0.287426	0.32838	0.231573	0.230429	0.255172	0.243902	0.0887025	0.298151	0.230341	0.363462	0.250482	0.228625	0.224215	0.255454	0.319058	0.260471	0.243946	0.214695
Bacteria	Bacteroidetes	Sphingobacteriia	Sphingobacteriales	Chitinophagaceae	Parasegetibacter	0.237509	0.475019	0.217783	0.257235	0	0	0	0.21074	0.197508	0.205058	0.144906	0.191649	0.31513	0.262041	0.188567	0.264682	0.251724	0.203991	0.177405	0.324654	0.294486	0.33946	0.3693	0.15802	0.16986	0.251399	0.285336	0.239466	0.165022	0.232586
Bacteria	Actinobacteria	Actinobacteria	Acidimicrobiales	Acidimicrobiaceae	Ilumatobacter	0.218857	0.437713	0.221431	0.216282	0	0	0	0.391375	0.210169	0.295381	0.331565	0.191649	0.159296	0.222237	0.218341	0.108987	0.231034	0.119734	0.177405	0.143554	0.151617	0.192018	0.170199	0.215177	0.264982	0.182467	0.32684	0.260471	0.251121	0.220658
Bacteria	Proteobacteria	Alphaproteobacteria	Sphingomonadales	Sphingomonadaceae	Novosphingobium	0.218613	0.437225	0.215276	0.22195	0	0	0	0.225793	0.194976	0.131823	0.26034	0.197933	0.225093	0.228871	0.307662	0.196176	0.165517	0.283814	0.165309	0.163431	0.236172	0.168015	0.215157	0.168107	0.305748	0.34466	0.145262	0.214259	0.215247	0.265386
Bacteria	Actinobacteria	Actinobacteria	Solirubrobacterales	Solirubrobacteraceae	Solirubrobacter	0.21488	0.42976	0.224561	0.205199	0	0	0	0.481692	0.0936899	0.102529	0.353669	0.0848283	0.159296	0.424572	0.0661638	0.0747338	0.724138	0.0931264	0.0362874	0.538881	0.113713	0.459471	0.0642261	0.107588	0.309145	0.11759	0.0959768	0.306684	0.0753363	0.068583
Bacteria	Proteobacteria	Gammaproteobacteria	Pseudomonadales	Pseudomonadaceae	Cellvibrio	0.209684	0.419368	0.116669	0.3027	0	0	0	0.0376322	0.0987542	0.329558	0.329109	0.223067	0.0554074	0.0563885	0.148869	0.0155695	0.00689655	0.0665188	0.0322555	0.0309194	0.367379	0.157729	0.0481696	0.117675	0.139285	0.198686	2.0622	0.0714196	0.100448	0.0357824
Bacteria	Actinobacteria	Actinobacteria	Rubrobacterales	Rubrobacteraceae	Rubrobacter	0.205581	0.411161	0.182461	0.228701	0	0	0	0.3274	0.0683683	0.0952055	0.250516	0.0471268	0.0727222	0.510813	0.0496229	0.0591642	0.589655	0.0665188	0.0524151	0.695687	0.0933026	0.630915	0.032113	0.117675	0.390678	0.0364934	0.101165	0.289879	0.0681614	0.0596374
Bacteria	Proteobacteria	Alphaproteobacteria	Caulobacterales	Caulobacteraceae	Caulobacter	0.205429	0.410858	0.196002	0.214857	0	0	0	0.244609	0.15193	0.22947	0.176835	0.204216	0.180074	0.305161	0.16541	0.118328	0.303448	0.159645	0.112894	0.203185	0.291571	0.195446	0.115607	0.127761	0.261584	0.332495	0.243833	0.247868	0.218834	0.125239
Bacteria	Proteobacteria	Betaproteobacteria	Burkholderiales	Comamonadaceae	Ramlibacter	0.194817	0.389633	0.198507	0.191126	0	0	0	0.289768	0.0911577	0.20994	0.240692	0.12253	0.173148	0.238822	0.155485	0.177493	0.337931	0.115299	0.22982	0.262815	0.0874712	0.288026	0.125241	0.127761	0.295556	0.154083	0.17639	0.344494	0.0825112	0.158039
Bacteria	Proteobacteria	Gammaproteobacteria	Xanthomonadales	Xanthomonadaceae	Luteimonas	0.189411	0.378821	0.141836	0.236986	0	0	0	0.169345	0.101286	0.14647	0.112978	0.103679	0.166222	0.129362	0.258039	0.0280252	0.293103	0.133038	0.060479	0.128095	0.288655	0.0960088	0.0642261	0.0672427	0.217421	0.360879	0.594018	0.10923	0.236771	0.444299
Bacteria	Proteobacteria	Betaproteobacteria	Burkholderiales	Comamonadaceae	Hydrogenophaga	0.187724	0.375449	0.182346	0.193102	0	0	0	0.252136	0.172187	0.256323	0.309461	0.194791	0.131593	0.202335	0.231573	0.0560503	0.148276	0.128603	0.10483	0.159014	0.244919	0.0720066	0.0513809	0.164745	0.207229	0.287892	0.228269	0.281477	0.304933	0.122257
Bacteria	Actinobacteria	Actinobacteria	Acidimicrobiales	Acidimicrobineae_incertae_sedis	Aciditerrimonas	0.186646	0.373292	0.203167	0.170125	0	0	0	0.146766	0.200041	0.217264	0.179291	0.188507	0.259722	0.179116	0.198491	0.18372	0.275862	0.155211	0.254012	0.117052	0.16328	0.137155	0.0963391	0.161383	0.31594	0.129754	0.13748	0.172247	0.243946	0.196803
Bacteria	Proteobacteria	Alphaproteobacteria	Caulobacterales	Caulobacteraceae	Phenylobacterium	0.181034	0.362068	0.183003	0.179066	0	0	0	0.308584	0.0835612	0.180646	0.252972	0.135097	0.0657963	0.245456	0.244806	0.12767	0.27931	0.199557	0.0725748	0.20981	0.16328	0.264024	0.109184	0.0571563	0.295556	0.10948	0.28793	0.310885	0.0789238	0.0834924
Bacteria	Proteobacteria	Gammaproteobacteria	Xanthomonadales	Xanthomonadaceae	Arenimonas	0.162793	0.325586	0.15199	0.173596	0	0	0	0.289768	0.15193	0.0854409	0.115434	0.12253	0.131593	0.222237	0.155485	0.115215	0.168966	0.168514	0.0967664	0.145763	0.18369	0.109724	0.183044	0.195004	0.298954	0.162193	0.0544733	0.201655	0.208072	0.166985
Bacteria	Acidobacteria	Acidobacteria_Gp10	Gp10	Gp10	Gp10	0.15458	0.30916	0.170989	0.138171	0	0	0	0.188161	0.101286	0.141588	0.388054	0.131955	0.225093	0.159215	0.086013	0.149468	0.137931	0.137472	0.205629	0.130303	0.12246	0.178302	0.0995504	0.262247	0.0985188	0.11759	0.12451	0.159644	0.0538117	0.172948
Bacteria	Bacteroidetes	Cytophagia	Cytophagales	Cytophagaceae	Dyadobacter	0.142489	0.284979	0.131527	0.153451	0	0	0	0.112897	0.0860934	0.0829997	0.127714	0.0911119	0.100426	0.159215	0.426757	0.0373669	0.158621	0.150776	0.0443513	0.0419621	0.306149	0.0342888	0.0417469	0.0571563	0.0407664	0.283837	0.581048	0.0924253	0.175785	0.0328006
Bacteria	Actinobacteria	Actinobacteria	Actinomycetales	Nocardioidaceae	Nocardioides	0.137479	0.274957	0.130008	0.14495	0	0	0	0.206977	0.0835612	0.0854409	0.120346	0.103679	0.12813	0.18575	0.188567	0.00622781	0.272414	0.150776	0.0282235	0.136929	0.166195	0.120011	0.0385356	0.0571563	0.197038	0.190577	0.282742	0.180649	0.147085	0.0775286
Bacteria	Actinobacteria	Actinobacteria	Actinomycetales	Micrococcaceae	Arthrobacter	0.136444	0.272888	0.119222	0.153666	0	0	0	0.158055	0.0658361	0.0927644	0.152274	0.113104	0.0900371	0.152581	0.112478	0.0529364	0.217241	0.150776	0.0725748	0.236313	0.160364	0.257166	0.0995504	0.104226	0.200435	0.11759	0.191954	0.168046	0.0860987	0.068583
Bacteria	Bacteroidetes	Cytophagia	Cytophagales	Cytophagaceae	Rhodocytophaga	0.127119	0.254238	0.118522	0.135716	0	0	0	0.131713	0.0582396	0.112294	0.127714	0.0659776	0.138519	0.222237	0.0992457	0.102759	0.17931	0.075388	0.108862	0.181099	0.151617	0.315457	0.0674374	0.0806913	0.115505	0.101371	0.173796	0.142839	0.100448	0.0626193
Bacteria	Proteobacteria	Gammaproteobacteria	Legionellales	Coxiellaceae	Aquicella	0.124449	0.248898	0.121562	0.127336	0	0	0	0.0639747	0.511496	0.0073235	0.108066	0.254485	0.0415556	0.0331697	0.016541	0.0747338	0.0103448	0.115299	0.221756	0.0176682	0.0583141	0.0377177	0.102762	0.121037	0.611496	0.0283837	0.00518793	0.0378104	0.16861	0.211713
Bacteria	Actinobacteria	Actinobacteria	Actinomycetales	Microbacteriaceae	Agromyces	0.120382	0.240765	0.0935092	0.147256	0	0	0	0.0790276	0.0810291	0.131823	0.115434	0.0816865	0.0692593	0.0895582	0.119095	0.0498225	0.158621	0.0620843	0.0846706	0.103801	0.139954	0.147442	0.0610148	0.0941398	0.112108	0.129754	0.575861	0.14704	0.0609865	0.0477099
Bacteria	Proteobacteria	Alphaproteobacteria	Sphingomonadales	Sphingomonadaceae	Sphingobium	0.115485	0.23097	0.150069	0.0809012	0	0	0	0.534377	0.0607718	0.0390587	0.13017	0.0942537	0.0450185	0.0563885	0.205108	0.0622781	0.275862	0.124169	0.173373	0.0552132	0.0641456	0.0720066	0.0128452	0.0773291	0.0713412	0.0729868	0.0207517	0.0630173	0.150673	0.229604
Bacteria	Actinobacteria	Actinobacteria	Actinomycetales	Geodermatophilaceae	Blastococcus	0.109464	0.218927	0.105299	0.113628	0	0	0	0.199451	0.0810291	0.073235	0.14245	0.0816865	0.0657963	0.132679	0.0396983	0.0435947	0.293103	0.0665188	0.0443513	0.231896	0.113713	0.181731	0.0449583	0.0605184	0.163066	0.0729868	0.0907888	0.117632	0.104036	0.068583
Bacteria	Bacteroidetes	Sphingobacteriia	Sphingobacteriales	Chitinophagaceae	Lacibacter	0.108793	0.217586	0.0989352	0.11865	0	0	0	0.0677379	0.0987542	0.073235	0.066313	0.135097	0.12813	0.0597055	0.172026	0.118328	0.0965517	0.110865	0.060479	0.0574218	0.18369	0.0445755	0.186256	0.147934	0.0713412	0.113535	0.077819	0.0756207	0.18296	0.164003
Bacteria	Proteobacteria	Gammaproteobacteria	Pseudomonadales	Pseudomonadaceae	Pseudomonas	0.10828	0.21656	0.100824	0.115737	0	0	0	0.143002	0.0987542	0.10497	0.14245	0.119388	0.0554074	0.0829242	0.0959375	0.0467086	0.134483	0.0931264	0.0927345	0.0728815	0.172027	0.0754355	0.0610148	0.0975019	0.0747384	0.174357	0.233457	0.0966265	0.143498	0.0715649
Bacteria	Actinobacteria	Actinobacteria	Actinomycetales	Pseudonocardiaceae	Saccharothrix	0.106268	0.212536	0.118908	0.0936283	1	2	0	0.143002	0.101286	0.122058	0.0908734	0.131955	0.187	0.0829242	0.218341	0.0498225	0.206897	0	0.0927345	0.0861326	0.169111	0.0445755	0	0	0.067944	0.125699	0.319058	0.121833	0.0538117	0.0417462
Bacteria	Proteobacteria	Betaproteobacteria	Methylophilales	Methylophilaceae	Methylophilus	0.103344	0.206689	0.113294	0.0933948	0	0	0	0.0677379	0.212701	0.0463822	0.26034	0.043985	0.0588704	0.122728	0.102554	0.124556	0.124138	0.110865	0.0846706	0.037545	0.134123	0.0274311	0.0385356	0.0941398	0.132491	0.145974	0.0570673	0.113431	0.118386	0.12822
Bacteria	Verrucomicrobia	Verrucomicrobiae	Verrucomicrobiales	Verrucomicrobiaceae	Roseimicrobium	0.101224	0.202448	0.0718917	0.130556	0	0	0	0.11666	0.0303859	0.109853	0.0466647	0.106821	0.0796482	0.0895582	0.102554	0.00622781	0.0586207	0.075388	0.0403193	0.0397535	0.195352	0.0514333	0.0802826	0.0773291	0.0305748	0.231125	0.560297	0.054615	0.100448	0.0149094
Bacteria	Proteobacteria	Betaproteobacteria	Burkholderiales	Oxalobacteraceae	Herminiimonas	0.0968531	0.193706	0.0950322	0.0986739	0	0	0	0.0639747	0.139269	0.0976467	0.0859613	0.0973955	0.0761852	0.10946	0.086013	0.065392	0.127586	0.110865	0.0806387	0.0795071	0.148701	0.0720066	0.0160565	0.0874155	0.0781356	0.223015	0.0726311	0.0630173	0.161435	0.0834924
Bacteria	Proteobacteria	Gammaproteobacteria	Enterobacteriales	Enterobacteriaceae	Buttiauxella	0.0933768	0.186754	0.100591	0.0861624	0	0	0	0.0978437	0.0835612	0.112294	0.162098	0.109963	0.0761852	0.145947	0.0827048	0.0404808	0.144828	0.0665188	0.0846706	0.0839241	0.157448	0.0377177	0.0353243	0.0403456	0.0815328	0.174357	0.111541	0.0756207	0.111211	0.0387643
Bacteria	Proteobacteria	Deltaproteobacteria	Myxococcales	Labilitrichaceae	Labilithrix	0.0913189	0.182638	0.098279	0.0843587	0	0	0	0.109133	0.113947	0.0561469	0.0343845	0.0942537	0.211241	0.129362	0.0595474	0.0840755	0.0655172	0.133038	0.0887025	0.0971753	0.0524827	0.0788644	0.163776	0.127761	0.050958	0.0770416	0.0155638	0.0798219	0.0860987	0.0984017
Bacteria	Proteobacteria	Betaproteobacteria	Burkholderiales	Alcaligenaceae	Pusillimonas	0.0875136	0.175027	0.0802433	0.0947839	0	0	0	0.0301057	0.096222	0.112294	0.0859613	0.106821	0.0865741	0.0895582	0.069472	0.0498225	0.103448	0.0842572	0.0483832	0.0684644	0.151617	0.0411466	0.0449583	0.0201728	0.0917244	0.170302	0.171202	0.0966265	0.132735	0.0536737
Bacteria	BRC1	BRC1	BRC1	BRC1	BRC1	0.086755	0.17351	0.0991492	0.0743608	0	0	0	0.0940805	0.12914	0.100088	0.189115	0.0879701	0.100426	0.0928751	0.0628556	0.105873	0.062069	0.0886918	0.0766067	0.07509	0.0349885	0.0994377	0.0802826	0.0806913	0.0611496	0.0973157	0.0311276	0.100828	0.0825112	0.0745468
Bacteria	Proteobacteria	Alphaproteobacteria	Sphingomonadales	Sphingomonadaceae	Sphingopyxis	0.0867017	0.173403	0.0610905	0.112313	0	0	0	0.0376322	0.0329181	0.0512645	0.115434	0.0785447	0.0380926	0.0431206	0.172026	0.00934172	0.0482759	0.0620843	0.0443513	0.0618388	0.174942	0.058291	0.0192678	0.0605184	0.0611496	0.0932609	0.542139	0.0672184	0.0789238	0.0178912
Bacteria	Proteobacteria	Alphaproteobacteria	Sphingomonadales	Sphingomonadaceae	Sphingorhabdus	0.0844148	0.16883	0.0799759	0.0888537	0	0	0	0.127949	0.0329181	0.0683527	0.066313	0.100537	0.0935	0.155898	0.0496229	0.0373669	0.141379	0.0576497	0.0282235	0.110426	0.0874712	0.150871	0.0706487	0.0336214	0.0985188	0.101371	0.0856009	0.117632	0.064574	0.0566555
Bacteria	Bacteroidetes	Cytophagia	Cytophagales	Cytophagaceae	Adhaeribacter	0.0834412	0.166882	0.075445	0.0914374	0	0	0	0.0903172	0.0430467	0.0683527	0.137538	0.0345597	0.0484815	0.102826	0.069472	0.0716199	0.137931	0.0487805	0.0524151	0.154597	0.0349885	0.205733	0.0610148	0.0470699	0.0577524	0.0608223	0.0907888	0.214259	0.0251121	0.0536737
Bacteria	Acidobacteria	Acidobacteria_Gp5	Gp5	Gp5	Gp5	0.0807008	0.161402	0.083751	0.0776506	0	0	0	0.0715011	0.116479	0.0927644	0.0540328	0.0785447	0.107352	0.0464376	0.0793966	0.099645	0.0689655	0.0931264	0.0967664	0.0993838	0.0728927	0.0617199	0.14772	0.0907777	0.0543552	0.0810964	0.0285336	0.0756207	0.0466368	0.0954198
Bacteria	Proteobacteria	Alphaproteobacteria	Caulobacterales	Caulobacteraceae	Brevundimonas	0.0781161	0.156232	0.064695	0.0915372	0	0	0	0.0639747	0.0430467	0.0537057	0.0712251	0.0534104	0.0380926	0.122728	0.105862	0.0217973	0.0827586	0.075388	0.0443513	0.0618388	0.099134	0.0925799	0.0578035	0.0235349	0.105313	0.125699	0.269773	0.0798219	0.064574	0.0268368
Bacteria	Proteobacteria	Alphaproteobacteria	Rhodospirillales	Rhodospirillaceae	Dongia	0.0735644	0.147129	0.0757049	0.0714239	0	0	0	0.0790276	0.18738	0.0561469	0.135082	0.0659776	0.0380926	0.0199018	0.129019	0.0467086	0.0551724	0.0798226	0.0161277	0.0728815	0.0466513	0.0274311	0.0481696	0.0672427	0.0917244	0.0810964	0.0233457	0.100828	0.104036	0.122257
Bacteria	Proteobacteria	Deltaproteobacteria	Myxococcales	Sandaracinaceae	Sandaracinus	0.0707393	0.141479	0.0786624	0.0628161	0	0	0	0.10537	0.121544	0.029294	0.0491207	0.0628358	0.107352	0.0995091	0.0595474	0.065392	0.0758621	0.075388	0.0927345	0.0507962	0.0874712	0.0480044	0.032113	0.0672427	0.067944	0.0648771	0.0985707	0.0420115	0.0573991	0.0745468
Bacteria	Proteobacteria	Deltaproteobacteria	Bdellovibrionales	Bdellovibrionaceae	Vampirovibrio	0.0688075	0.137615	0.086611	0.0510041	0	0	0	0.0188161	0.0455789	0.0195293	0.0196483	0.119388	0.110815	0.0464376	0.0396983	0.180607	0.0586207	0.146341	0.233852	0.0728815	0.0204099	0.0137155	0.202312	0.0470699	0.016986	0.0405482	0.00259397	0.0252069	0.0179372	0.101384
Bacteria	Bacteroidetes	Flavobacteriia	Flavobacteriales	Cryomorphaceae	Fluviicola	0.0656754	0.131351	0.0952306	0.0361203	0	0	0	0.0301057	0.0734326	0.488234	0.00982415	0.150806	0.0519445	0.0298527	0.0628556	0.0467086	0.0724138	0.10643	0.0201597	0.0265024	0.0437356	0.0171444	0.0674374	0.0168107	0.0033972	0.101371	0.0311276	0.0336092	0.0502242	0.00596374
Bacteria	Proteobacteria	Betaproteobacteria	Burkholderiales	Comamonadaceae	Variovorax	0.064693	0.129386	0.0631097	0.0662762	0	0	0	0.0715011	0.0379824	0.0537057	0.0614009	0.0659776	0.0484815	0.139313	0.0959375	0.0249113	0.0758621	0.0620843	0.0201597	0.0706729	0.0728927	0.0720066	0.032113	0.0302592	0.08493	0.105425	0.0830069	0.0672184	0.0717489	0.0387643
Bacteria	Chloroflexi	Caldilineae	Caldilineales	Caldilineaceae	Litorilinea	0.0613897	0.122779	0.0678546	0.0549249	0	0	0	0.0752644	0.106351	0.058588	0.14245	0.0534104	0.0761852	0.0762903	0.0529311	0.0217973	0.0655172	0.0532151	0.0322555	0.0507962	0.0408199	0.0445755	0.0160565	0.0470699	0.0543552	0.0162193	0.0596612	0.105029	0.0860987	0.0834924
Bacteria	Proteobacteria	Alphaproteobacteria	Sneathiellales	Sneathiellaceae	Ferrovibrio	0.0569201	0.11384	0.0546045	0.0592357	0	0	0	0.0301057	0.126608	0.043941	0.0270164	0.138239	0.0138519	0.0398036	0.0363901	0.00311391	0.0724138	0.075388	0.0483832	0.0242938	0.0583141	0.0377177	0.0449583	0.0571563	0.0985188	0.113535	0.0907888	0.0504138	0.0609865	0.0149094
Bacteria	Proteobacteria	Deltaproteobacteria	Bdellovibrionales	Bdellovibrionaceae	Bdellovibrio	0.0560734	0.112147	0.0539739	0.058173	0	0	0	0.0112897	0.0810291	0.222146	0.0221043	0.0471268	0.107352	0.0199018	0.0363901	0.0311391	0.0103448	0.0266075	0.0322555	0.0220853	0.0437356	0.00342888	0.0545922	0.0706048	0.0305748	0.0364934	0.13748	0.0420115	0.118386	0.0805105
Bacteria	Proteobacteria	Gammaproteobacteria	Xanthomonadales	Xanthomonadaceae	Xanthomonas	0.0554587	0.110917	0.0599723	0.050945	0	0	0	0.0639747	0.0557075	0.0488234	0.0491207	0.0911119	0.0796482	0.0663394	0.0562392	0.0217973	0.103448	0.0310421	0.0524151	0.0309194	0.0553984	0.0171444	0.0224791	0.0336214	0.0577524	0.0648771	0.0830069	0.0882242	0.0860987	0.0208731
Bacteria	Acidobacteria	Acidobacteria_Gp2	Gp2	Gp2	Gp2	0.0537706	0.107541	0.052302	0.0552393	0	0	0	0.0225793	0.0379824	0.0537057	0.0540328	0.0251343	0.0554074	0.0729733	0.0463147	0.0560503	0.0724138	0.0665188	0.0645109	0.0728815	0.0641456	0.113153	0.0513809	0.0302592	0.0475608	0.0486579	0.0389095	0.0630173	0.0538117	0.023855
Bacteria	Proteobacteria	Alphaproteobacteria	Rhodospirillales	Rhodospirillaceae	Constrictibacter	0.0537097	0.107419	0.0562143	0.051205	0	0	0	0.0376322	0.0709004	0.0463822	0.0319285	0.0628358	0.0623333	0.0862412	0.0628556	0.0467086	0.0724138	0.0620843	0.0322555	0.0574218	0.0612298	0.0548622	0.0481696	0.0470699	0.0543552	0.0729868	0.0337216	0.0504138	0.0502242	0.0328006
Bacteria	Firmicutes	Bacilli	Bacillales	Bacillaceae_1	Bacillus	0.0520316	0.104063	0.0519978	0.0520654	0	0	0	0.0827908	0.0329181	0.0341763	0.066313	0.0471268	0.0277037	0.116094	0.00992457	0.0249113	0.127586	0.0221729	0.0322555	0.0971753	0.0466513	0.106295	0.0192678	0.050432	0.067944	0.0364934	0.0233457	0.0588161	0.0394619	0.0268368
Bacteria	Verrucomicrobia	Opitutae	Opitutales	Opitutaceae	Alterococcus	0.0517154	0.103431	0.0681724	0.0352583	0	0	0	0.0903172	0.116479	0.100088	0.157186	0.0157089	0.0138519	0.0464376	0.0661638	0.0622781	0.062069	0.0310421	0.0564471	0.0861326	0.00291571	0.0342888	0.0160565	0.0437078	0.0271776	0.00405482	0.00259397	0.0336092	0.0538117	0.0834924
Bacteria	Proteobacteria	Betaproteobacteria	Nitrosomonadales	Nitrosomonadaceae	Nitrosospira	0.0501044	0.100209	0.0374062	0.0628026	0	0	0	0.0564483	0.0582396	0.0219705	0.0343845	0.0471268	0.0311667	0.0563885	0.0396983	0.0467086	0.0482759	0.00443459	0.00403193	0.0618388	0.0787241	0.0240022	0.0256904	0.0268971	0.0305748	0.0405482	0.228269	0.0168046	0.0143498	0.14313
Bacteria	Verrucomicrobia	Verrucomicrobiae	Verrucomicrobiales	Verrucomicrobiaceae	Prosthecobacter	0.0499426	0.0998853	0.0482755	0.0516098	0	0	0	0.0489218	0.0329181	0.0561469	0.0319285	0.0565522	0.0450185	0.0497545	0.0727802	0.0280252	0.0689655	0.0399113	0.0483832	0.0485876	0.0758084	0.0137155	0.0385356	0.0470699	0.0475608	0.10948	0.0648492	0.0420115	0.0681614	0.0119275
Bacteria	Proteobacteria	Gammaproteobacteria	Enterobacteriales	Enterobacteriaceae	Escherichia/Shigella	0.0497539	0.0995077	0.0445252	0.0549825	0	0	0	0.0489218	0.0253216	0.00244117	0.063857	0.0345597	0.00692593	0.119411	0.0363901	0.00622781	0.155172	0.0310421	0.00403193	0.108218	0.0174942	0.168015	0.0224791	0.00336214	0.0883272	0.0648771	0.00259397	0.0798219	0.0466368	0.00298187
Bacteria	Proteobacteria	Alphaproteobacteria	Rhizobiales	Phyllobacteriaceae	Chelativorans	0.0492412	0.0984823	0.0530523	0.04543	0	0	0	0.0564483	0.0531753	0.0561469	0.0540328	0.0345597	0.0484815	0.0597055	0.0264655	0.0373669	0.0965517	0.0532151	0.060479	0.0618388	0.0349885	0.0548622	0.0385356	0.0874155	0.0611496	0.0202741	0.0311276	0.0504138	0.032287	0.0268368
Bacteria	Actinobacteria	Actinobacteria	Actinomycetales	Pseudonocardiaceae	Pseudonocardia	0.0485611	0.0971222	0.0510009	0.0461213	0	0	0	0.0602115	0.0709004	0.0537057	0.0368406	0.0816865	0.0415556	0.0398036	0.086013	0.0217973	0.0586207	0.0487805	0.0120958	0.0507962	0.0641456	0.03086	0.0128452	0.0201728	0.0543552	0.0608223	0.119322	0.0462127	0.0358744	0.0119275
Bacteria	Proteobacteria	Gammaproteobacteria	Xanthomonadales	Sinobacteraceae	Povalibacter	0.0478497	0.0956994	0.0525336	0.0431659	0	0	0	0.0451586	0.0430467	0.0707939	0.0884173	0.0251343	0.0380926	0.0862412	0.0396983	0.0311391	0.0655172	0.0487805	0.0483832	0.0463791	0.0320728	0.0685777	0.0353243	0.0235349	0.0543552	0.00810964	0.0492854	0.0420115	0.0286996	0.0864742
Bacteria	Chloroflexi	Chloroflexia	Herpetosiphonales	Herpetosiphonaceae	Herpetosiphon	0.046669	0.093338	0.0256742	0.0676638	0	0	0	0.0150529	0.0101286	0.0659115	0.00491207	0.0251343	0.0519445	0.0729733	0.0132328	0.00311391	0.0206897	0.00886918	0.0161277	0.0110426	0.198268	0.0274311	0.0032113	0.104226	0.0203832	0.0608223	0.246427	0.0462127	0.0143498	0.0119275
Bacteria	candidate_division_WPS-1	candidate_division_WPS-1	candidate_division_WPS-1	candidate_division_WPS-1	candidate_division_WPS-1	0.0447331	0.0894661	0.0518728	0.0375934	0	0	0	0.0639747	0.0506432	0.0317352	0.0515768	0.0502686	0.0380926	0.0895582	0.0430065	0.0591642	0.0517241	0.0443459	0.0483832	0.0463791	0.0262414	0.0514333	0.032113	0.0470699	0.0611496	0.0324386	0.0311276	0.0420115	0.0107623	0.0328006
Bacteria	Proteobacteria	Deltaproteobacteria	Myxococcales	Haliangiaceae	Haliangium	0.044445	0.0888901	0.0434466	0.0454434	0	0	0	0.0564483	0.0405145	0.0341763	0.0564888	0.0408433	0.0519445	0.0530715	0.0264655	0.0622781	0.0241379	0.0266075	0.0483832	0.0706729	0.0174942	0.0651488	0.032113	0.0638806	0.050958	0.0243289	0.0233457	0.0504138	0.0538117	0.0477099
Bacteria	Actinobacteria	Actinobacteria	Actinomycetales	Mycobacteriaceae	Mycobacterium	0.0440463	0.0880926	0.0388049	0.0492877	0	0	0	0.0263425	0.0379824	0.0268528	0.0515768	0.0251343	0.0554074	0.0331697	0.0264655	0.0217973	0.0758621	0.0487805	0.0362874	0.0618388	0.0379042	0.058291	0.0224791	0.00672427	0.0815328	0.068932	0.0648492	0.0882242	0.0394619	0.0119275
Bacteria	Actinobacteria	Actinobacteria	Actinomycetales	Sporichthyaceae	Sporichthya	0.0414664	0.0829328	0.0390011	0.0439318	0	0	0	0.0639747	0.0582396	0.0537057	0.0343845	0.0345597	0.0311667	0.0398036	0.0231573	0.034253	0.0689655	0.0177384	0.00806387	0.0397535	0.069977	0.0171444	0.0224791	0.0403456	0.0441636	0.0364934	0.0518793	0.0714196	0.0538117	0.0357824
Bacteria	Actinobacteria	Actinobacteria	Actinomycetales	Pseudonocardiaceae	Lentzea	0.0405867	0.0811734	0.0415546	0.0396188	0	0	0	0.0263425	0.0253216	0.0634704	0.0270164	0.0377015	0.100426	0.0398036	0.0198491	0.00622781	0.113793	0.0266075	0.0120958	0.0287109	0.0933026	0.0102867	0.0192678	0.0100864	0.0237804	0.0608223	0.0985707	0.0420115	0.0251121	0.023855
Bacteria	Proteobacteria	Alphaproteobacteria	Rhizobiales	Methylobacteriaceae	Microvirga	0.0400944	0.0801889	0.0422807	0.0379081	0	0	0	0.0489218	0.0227894	0.0463822	0.0982415	0.0219925	0.0311667	0.0497545	0.0231573	0.0249113	0.0896552	0.0221729	0.0282235	0.0507962	0.0437356	0.0754355	0.0128452	0.0235349	0.0543552	0.0202741	0.0259397	0.0378104	0.0394619	0.0328006
Bacteria	Actinobacteria	Actinobacteria	Actinomycetales	Micromonosporaceae	Micromonospora	0.038249	0.076498	0.0303939	0.0461042	0	0	0	0.0225793	0.0303859	0.0268528	0.0368406	0.0282761	0.0346296	0.0398036	0.0132328	0.0124556	0.0862069	0.0133038	0.0201597	0.0265024	0.0320728	0.0960088	0.0192678	0.0268971	0.0441636	0.0608223	0.127104	0.0462127	0.0251121	0.00298187
Bacteria	Actinobacteria	Actinobacteria	Actinomycetales	Nocardioidaceae	Kribbella	0.0376723	0.0753445	0.0313477	0.0439968	0	0	0	0.0150529	0.0227894	0.0219705	0.00982415	0.0534104	0.0138519	0.0563885	0.0727802	0.00311391	0.0896552	0.0133038	0.00403193	0.0441706	0.0933026	0.03086	0.00963391	0.00336214	0.0815328	0.0608223	0.0907888	0.0378104	0.0286996	0.00298187
Bacteria	Proteobacteria	Betaproteobacteria	Burkholderiales	Burkholderiales_incertae_sedis	Piscinibacter	0.0361393	0.0722787	0.0382241	0.0340546	0	0	0	0.176871	0.0303859	0.0122058	0.0368406	0.0157089	0.0173148	0.0199018	0.0264655	0.0467086	0.0137931	0.0221729	0.0403193	0.0684644	0.0145785	0.03086	0.0160565	0.0537942	0.0611496	0.00810964	0.00259397	0.0252069	0.0609865	0.0328006
Bacteria	Proteobacteria	Alphaproteobacteria	Rhizobiales	Rhizobiaceae	Ensifer	0.0355474	0.0710947	0.0296024	0.0414923	0	0	0	0.0150529	0.015193	0.0268528	0.0761371	0.0251343	0.0138519	0.0265358	0.086013	0.00622781	0.0206897	0.0354767	0.00806387	0.0397535	0.0641456	0.0205733	0.0032113	0.0369835	0.0611496	0.0243289	0.114135	0.0378104	0.0215247	0.0328006
Bacteria	Acidobacteria	Acidobacteria_Gp4	Blastocatella	Blastocatella	Blastocatella	0.0330163	0.0660327	0.0297095	0.0363232	0	0	0	0.0639747	0.0101286	0.0219705	0.0319285	0.00314179	0.0242407	0.0464376	0.0264655	0.0467086	0.0448276	0.00443459	0.0322555	0.0596303	0.0233257	0.0754355	0.0578035	0.0571563	0.0135888	0.0243289	0.0207517	0.0126035	0.0251121	0.0298187
Bacteria	Armatimonadetes	Armatimonadetes_gp5	Armatimonadetes_gp5	Armatimonadetes_gp5	Armatimonadetes_gp5	0.0317867	0.0635734	0.0315831	0.0319903	0	0	0	0.0602115	0.0253216	0.0268528	0.00491207	0.0471268	0.0415556	0.0265358	0.0463147	0.0311391	0.0137931	0.0310421	0.0241916	0.00883412	0.0204099	0.00342888	0.0417469	0.0638806	0.0271776	0.0243289	0.0103759	0.0294081	0.0179372	0.104365
Bacteria	Proteobacteria	Gammaproteobacteria	Legionellales	Legionellaceae	Legionella	0.0317763	0.0635526	0.0219562	0.0415964	0	0	0	0.0188161	0.0126608	0.0122058	0.0270164	0.0188507	0.0173148	0.0132679	0.0529311	0.00934172	0.037931	0.0310421	0.0120958	0.00662559	0.069977	0.00685777	0.0032113	0.0605184	0.0305748	0.068932	0.15045	0.0168046	0.0286996	0.0149094
Bacteria	Proteobacteria	Betaproteobacteria	Burkholderiales	Oxalobacteraceae	Massilia	0.0311672	0.0623345	0.0357252	0.0266093	0	0	0	0.086554	0.0227894	0.0122058	0.0196483	0.0314179	0.0207778	0.0398036	0.0264655	0.0778477	0.0448276	0.0221729	0.0241916	0.0353365	0.0174942	0.0514333	0.0417469	0.0571563	0.016986	0.00810964	0.0207517	0.0168046	0.0179372	0.00894561
Bacteria	Proteobacteria	Gammaproteobacteria	Xanthomonadales	Xanthomonadaceae	Thermomonas	0.0291825	0.0583651	0.0297168	0.0286482	0	0	0	0.0526851	0.0253216	0.0219705	0.0171923	0.0125672	0.0103889	0.0497545	0.0264655	0.00934172	0.0793103	0.0354767	0.0161277	0.00662559	0.0408199	0.0240022	0.0128452	0.00672427	0.0101916	0.0527127	0.0726311	0.0294081	0.0502242	0.00894561
Bacteria	Actinobacteria	Actinobacteria	Actinomycetales	Geodermatophilaceae	Geodermatophilus	0.0277612	0.0555224	0.0285659	0.0269565	0	0	0	0.0301057	0.015193	0.00976467	0.0270164	0.0314179	0.0173148	0.0398036	0.0297737	0.00311391	0.0965517	0.0266075	0.0161277	0.0507962	0.0174942	0.0754355	0.0160565	0.0235349	0.0135888	0.0162193	0.0259397	0.0294081	0.00717489	0.0208731
Bacteria	Proteobacteria	Alphaproteobacteria	Rhizobiales	Phyllobacteriaceae	Phyllobacterium	0.0254425	0.0508849	0.0249832	0.0259018	0	0	0	0.0263425	0.00506432	0.0244117	0.0368406	0.0251343	0.0450185	0.0364867	0.0297737	0.00622781	0.0310345	0.0133038	0.0201597	0.0220853	0.0204099	0.00685777	0.00642261	0.00672427	0.0033972	0.0364934	0.155638	0.00420115	0.0107623	0.0119275
Bacteria	Acidobacteria	Acidobacteria_Gp17	Gp17	Gp17	Gp17	0.0247829	0.0495657	0.0264956	0.0230702	0	0	0	0.0639747	0.0126608	0.014647	0.0319285	0.00314179	0.0103889	0.0298527	0.016541	0.034253	0.0275862	0.0487805	0.0241916	0.0198768	0.0204099	0.0480044	0.0224791	0.0235349	0.050958	0.00405482	0.0129698	0.0252069	0.0143498	0.0119275
Bacteria	Proteobacteria	Betaproteobacteria	Burkholderiales	Comamonadaceae	Acidovorax	0.0243329	0.0486659	0.0204776	0.0281883	0	0	0	0.0263425	0.0278537	0.0195293	0.0319285	0.0219925	0.0173148	0.0232188	0.00330819	0.00934172	0.0310345	0.0177384	0.0161277	0.0198768	0.0233257	0.0240022	0.0128452	0.0168107	0.0407664	0.0405482	0.0181578	0.054615	0.032287	0.0268368
Bacteria	Actinobacteria	Actinobacteria	Actinomycetales	Micromonosporaceae	Asanoa	0.0225092	0.0450183	0.0228885	0.0221298	0	0	0	0.0188161	0.0177251	0.029294	0.0221043	0.00942537	0.0242407	0.0199018	0.0198491	0.0217973	0.0310345	0.0443459	0.0161277	0.0441706	0.0204099	0.0342888	0.0128452	0.0134485	0.016986	0.0202741	0.0337216	0.0210058	0.0143498	0.0119275
Bacteria	Proteobacteria	Deltaproteobacteria	Myxococcales	Polyangiaceae	Minicystis	0.0211811	0.0423623	0.0223183	0.020044	0	0	0	0.0263425	0.0126608	0.0170882	0.0122802	0.0188507	0.0103889	0.0563885	0.00992457	0.00934172	0.0344828	0.0399113	0.0201597	0.0530047	0.0291571	0.0411466	0.0032113	0.00336214	0.0271776	0.0121645	0.00518793	0.0210058	0.00717489	0.0178912
Bacteria	Proteobacteria	Alphaproteobacteria	Rhodobacterales	Rhodobacteraceae	Rubellimicrobium	0.0210069	0.0420139	0.0208239	0.02119	0	0	0	0.0263425	0.00253216	0.0341763	0.0294724	0.00942537	0.0207778	0.0265358	0.0132328	0.00622781	0.0206897	0.0443459	0.0161277	0.0265024	0.0145785	0.0171444	0.0289017	0.0134485	0.0475608	0.0202741	0.0155638	0.0294081	0.0107623	0.00894561
Bacteria	Proteobacteria	Deltaproteobacteria	Myxococcales	Nannocystaceae	Nannocystis	0.0203019	0.0406038	0.0201336	0.0204702	0	0	0	0.0188161	0.0101286	0.0244117	0.00982415	0.043985	0.0277037	0.0398036	0.00330819	0.00934172	0.0413793	0.00886918	0.00403193	0.0154597	0.0233257	0.00342888	0.0256904	0.00672427	0.0441636	0.0324386	0.00518793	0.0168046	0.0251121	0.0268368
Bacteria	Actinobacteria	Actinobacteria	Solirubrobacterales	Conexibacteraceae	Conexibacter	0.0183226	0.0366452	0.0191127	0.0175326	0	0	0	0.0301057	0.0126608	0.0073235	0.0122802	0.00942537	0.0173148	0.0298527	0.0198491	0.0155695	0.062069	0.00886918	0.00403193	0.0331279	0.0145785	0.0377177	0.0032113	0.0100864	0.016986	0.0202741	0.0233457	0.0168046	0.0107623	0.00596374
Bacteria	Proteobacteria	Alphaproteobacteria	Rhodospirillales	Rhodospirillaceae	Thalassobaculum	0.0154762	0.0309524	0.0170332	0.0139192	4	1	0	0.0225793	0.0101286	0.014647	0.13017	0.00628358	0	0.00663394	0.00992457	0	0	0	0.00403193	0.0331279	0.0116628	0.00342888	0	0.00672427	0.0441636	0.00810964	0.00518793	0.0168046	0.0179372	0.00596374
Bacteria	Proteobacteria	Gammaproteobacteria	Chromatiales	Chromatiaceae	Rheinheimera	0.014256	0.028512	0.0129057	0.0156063	3	0	0	0	0.0177251	0.014647	0.0319285	0.0219925	0.0138519	0.0132679	0.00992457	0	0.0137931	0.0177384	0	0.00441706	0.0204099	0.0274311	0.0160565	0.0168107	0.0067944	0.0202741	0.0103759	0.0210058	0.0251121	0.00298187
Bacteria	Proteobacteria	Alphaproteobacteria	Rhizobiales	Methylobacteriaceae	Methylobacterium	0.012914	0.0258281	0.0119706	0.0138575	0	0	0	0.00752644	0.00506432	0.00244117	0.0294724	0.00628358	0.0415556	0.00663394	0.00661638	0.00311391	0.0103448	0.00443459	0.0201597	0.0176682	0.00583141	0.0171444	0.0160565	0.0369835	0.0067944	0.00810964	0.0103759	0.0084023	0.00717489	0.0178912
Bacteria	Latescibacteria	Latescibacteria	Latescibacteria	Latescibacteria	Latescibacteria	0.00986077	0.0197215	0.00629171	0.0134298	2	1	0	0.00752644	0.00253216	0.00244117	0.00491207	0.00628358	0	0.00663394	0	0.00311391	0.0206897	0.0133038	0.00806387	0.0176682	0.00583141	0.0171444	0.00642261	0.00672427	0.0407664	0.00405482	0	0.0294081	0.0107623	0.00894561
Bacteria	Actinobacteria	Actinobacteria	Acidimicrobiales	Iamiaceae	Iamia	0.00978219	0.0195644	0.0083389	0.0112255	3	2	0	0.033869	0.0126608	0	0.0147362	0.00628358	0.0103889	0.00331697	0	0	0.0103448	0.00443459	0.00403193	0.0110426	0.00874712	0.0171444	0	0.00336214	0.0271776	0.00810964	0	0.0252069	0.0107623	0.0119275
Bacteria	Bacteroidetes	Cytophagia	Cytophagales	Flammeovirgaceae	Marinoscillum	0.00931631	0.0186326	0.0107586	0.00787398	4	5	0	0	0.00759648	0.0244117	0.0368406	0.00314179	0.0103889	0	0	0.0124556	0	0.0221729	0.0120958	0	0.00291571	0	0.0032113	0.0537942	0.0033972	0	0	0	0.0143498	0.00894561
Bacteria	Proteobacteria	Gammaproteobacteria	Xanthomonadales	Algiphilaceae	Algiphilus	0.00728021	0.0145604	0.0101592	0.00440124	3	4	0	0	0.0177251	0	0.00736811	0.00628358	0.00346296	0.00663394	0	0.034253	0.00344828	0.0266075	0.0161277	0	0.00291571	0.00342888	0.0128452	0.00672427	0.0033972	0	0	0	0.00717489	0.0119275
Bacteria	Proteobacteria	Gammaproteobacteria	Pseudomonadales	Pseudomonadaceae	Rhizobacter	0.00620225	0.0124045	0.00529176	0.00711274	5	1	0	0.00752644	0	0.0073235	0.0122802	0	0	0.0132679	0.016541	0.00311391	0.00344828	0	0	0.0110426	0.00291571	0.0205733	0.00642261	0.00336214	0.0067944	0.0121645	0.0077819	0.00420115	0	0.00298187
Bacteria	Proteobacteria	Betaproteobacteria	Burkholderiales	Comamonadaceae	Pelomonas	0.00614014	0.0122803	0.00898164	0.00329864	5	6	0	0.00752644	0	0.00244117	0	0	0.00346296	0	0.00992457	0.00622781	0.062069	0	0.0161277	0.00441706	0	0	0.00963391	0.00336214	0	0.00810964	0	0	0.0107623	0
Bacteria	Proteobacteria	Alphaproteobacteria	Rhodospirillales	Rhodospirillaceae	Skermanella	0.00481653	0.00963306	0.00459386	0.0050392	5	4	0	0	0	0.0073235	0.00245604	0.00942537	0	0.00331697	0	0	0.0241379	0.00443459	0.00403193	0.00662559	0	0.0205733	0.00642261	0.00336214	0.0101916	0.00405482	0	0.00420115	0	0
Bacteria	Bacteroidetes	Sphingobacteriia	Sphingobacteriales	Chitinophagaceae	Niastella	0.181446	0.362892	0.172585	0.190306	0	1	1	0.270952	0.141801	0.107411	0.189115	0.229351	0.166222	0.0995091	0.205108	0.115215	0.268966	0.168514	0.108862	0.216436	0.262414	0	0.186256	0.100864	0.101916	0.348715	0.101165	0.176448	0.387444	0.211713
Bacteria	Verrucomicrobia	Verrucomicrobiae	Verrucomicrobiales	Verrucomicrobiaceae	Haloferula	0.0691848	0.13837	0.0408705	0.097499	1	0	1	0.033869	0.0354502	0.0463822	0.0368406	0.0722611	0.0415556	0.00995091	0.0793966	0	0.0137931	0.0886918	0.0322555	0.0132512	0.207015	0.00685777	0.0610148	0.0369835	0.0101916	0.129754	0.49026	0.0168046	0.064574	0.0357824
Bacteria	Verrucomicrobia	Spartobacteria	Terrimicrobium	Terrimicrobium	Terrimicrobium	0.0531119	0.106224	0.0252294	0.0809945	1	0	1	0.086554	0.0303859	0	0.0884173	0.00314179	0.0173148	0.0165848	0.00330819	0.00311391	0.0172414	0.00443459	0.0322555	0.0265024	0.0612298	0.03086	0.00642261	0.0437078	0.0101916	0.0810964	0.555109	0.0084023	0.0107623	0.0566555
Bacteria	Bacteroidetes	Cytophagia	Cytophagales	Cyclobacteriaceae	Algoriphagus	0.0500975	0.100195	0.0406804	0.0595146	1	0	1	0.0150529	0.0101286	0.0317352	0.115434	0.0157089	0.0103889	0.0597055	0.112478	0	0.0344828	0.0709534	0.0120958	0.0242938	0.137038	0.00342888	0.0256904	0.0100864	0.0373692	0.133809	0.230863	0.0210058	0.0251121	0.00596374
Bacteria	Actinobacteria	Actinobacteria	Actinomycetales	Cellulomonadaceae	Cellulomonas	0.041757	0.0835141	0.0371242	0.0463899	1	0	1	0.0715011	0.0303859	0.0341763	0.0515768	0.0345597	0.0207778	0.0431206	0.0529311	0	0.0689655	0.0133038	0.0241916	0.0618388	0.0262414	0.0548622	0.00963391	0.0134485	0.0407664	0.0527127	0.0830069	0.100828	0.0609865	0.00596374
Bacteria	Bacteroidetes	Sphingobacteriia	Sphingobacteriales	Chitinophagaceae	Arachidicoccus	0.04118	0.08236	0.0252511	0.0571089	1	0	1	0.0263425	0.0329181	0.029294	0.0245604	0.0157089	0.0138519	0.0364867	0.016541	0.0124556	0.0827586	0	0.0120958	0.0309194	0.049567	0.0137155	0.0032113	0.0134485	0.210626	0.0892061	0.15045	0.0294081	0.0286996	0.00894561
Bacteria	Proteobacteria	Deltaproteobacteria	Myxococcales	Kofleriaceae	Kofleria	0.027535	0.05507	0.0248655	0.0302045	0	1	1	0.0301057	0.0303859	0.029294	0.0270164	0.00628358	0.0173148	0.0232188	0.0231573	0.0467086	0.0310345	0.0177384	0.0161277	0.0463791	0.00583141	0.0342888	0.0192678	0.0806913	0.0305748	0	0.0129698	0.0378104	0.0107623	0.0536737
Bacteria	Proteobacteria	Alphaproteobacteria	Sphingomonadales	Erythrobacteraceae	Porphyrobacter	0.0229847	0.0459693	0.0193757	0.0265936	1	0	1	0.0112897	0.0126608	0.00976467	0.0270164	0.043985	0.0207778	0.0199018	0.0264655	0.0186834	0.037931	0	0.00403193	0.0287109	0.0262414	0.0240022	0.0160565	0.00336214	0.0407664	0.0283837	0.0155638	0.0252069	0.0573991	0.0268368
Bacteria	Proteobacteria	Deltaproteobacteria	Bdellovibrionales	Bacteriovoracaceae	Peredibacter	0.0218889	0.0437778	0.0224303	0.0213475	1	0	1	0	0.0202573	0.087882	0.0270164	0.00628358	0.0277037	0.00663394	0.0496229	0.00622781	0.00689655	0.0266075	0.00403193	0.0265024	0.00291571	0.00342888	0.0160565	0.0100864	0.0203832	0.068932	0.0181578	0.054615	0.0107623	0.00298187
Bacteria	Proteobacteria	Alphaproteobacteria	Rhodobacterales	Rhodobacteraceae	Paracoccus	0.0173171	0.0346342	0.0156125	0.0190217	1	0	1	0.00752644	0	0.0244117	0.0343845	0.0188507	0.0242407	0.0132679	0.0297737	0.00622781	0.00689655	0.0177384	0.00403193	0.0198768	0.0262414	0.00685777	0.0032113	0.00672427	0.033972	0.0283837	0.0415035	0.0126035	0.0179372	0.0119275
Bacteria	Proteobacteria	Alphaproteobacteria	Alphaproteobacteria_incertae_sedis	Geminicoccus	Geminicoccus	0.0163092	0.0326184	0.0146047	0.0180138	0	1	1	0.0150529	0.00506432	0.0073235	0.0368406	0.0188507	0.0138519	0.00663394	0.00661638	0.0217973	0.0137931	0.0133038	0.0161277	0.0242938	0	0.0411466	0.00642261	0.0134485	0.0237804	0.0162193	0.0129698	0.0252069	0.0286996	0.00596374
Bacteria	Bacteroidetes	Sphingobacteriia	Sphingobacteriales	Chitinophagaceae	Ferruginibacter	0.0150757	0.0301513	0.0179032	0.0122481	0	1	1	0.0301057	0.00759648	0.0073235	0.00982415	0.0314179	0.0173148	0.0232188	0.0463147	0.00311391	0.0172414	0.0133038	0.00806387	0.00883412	0.0320728	0.0137155	0.0160565	0	0.0101916	0.0121645	0.0129698	0.0126035	0.00717489	0.00894561
Bacteria	Actinobacteria	Actinobacteria	Actinomycetales	Promicromonosporaceae	Promicromonospora	0.0528779	0.105756	0.0366831	0.0690728	1	1	2	0.033869	0.0278537	0.0390587	0.0147362	0.0377015	0.0346296	0.0464376	0.069472	0.00934172	0.113793	0.0133038	0	0.0287109	0.0903869	0	0.0289017	0.0201728	0.0645468	0.11759	0.311276	0.0504138	0.0358744	0.0119275
Bacteria	Bacteroidetes	Cytophagia	Cytophagales	Flammeovirgaceae	Imperialibacter	0.0453392	0.0906785	0.0559723	0.0347062	2	0	2	0.0150529	0.00506432	0.322234	0.181747	0	0	0.00663394	0.0297737	0.00934172	0.00344828	0.0620843	0.0362874	0.0176682	0.00874712	0.0137155	0.0032113	0.0336214	0.0985188	0.0162193	0.0285336	0.0504138	0.0753363	0.0357824
Bacteria	Bacteroidetes	Sphingobacteriia	Sphingobacteriales	Chitinophagaceae	Niabella	0.027436	0.0548721	0.0250436	0.0298285	2	0	2	0	0.00759648	0.0073235	0.00736811	0.0408433	0.0277037	0.0232188	0.102554	0.00311391	0.0275862	0.0532151	0	0.037545	0.0291571	0.00685777	0.0192678	0.00672427	0.0135888	0.0324386	0.140074	0.0084023	0.0251121	0.00894561
Bacteria	Bacteroidetes	Sphingobacteriia	Sphingobacteriales	Sphingobacteriaceae	Mucilaginibacter	0.0256458	0.0512916	0.0272554	0.0240362	2	0	2	0.0225793	0.00506432	0.00488234	0	0.113104	0.0138519	0.0265358	0.0264655	0.0249113	0.0275862	0.0620843	0	0.00883412	0.00874712	0.00685777	0.0834939	0.0201728	0.0101916	0.0243289	0.00259397	0.0168046	0.0286996	0.0536737
Bacteria	Actinobacteria	Actinobacteria	Actinomycetales	Demequinaceae	Demequina	0.0239997	0.0479994	0.0229043	0.0250952	2	0	2	0.0752644	0.0202573	0.014647	0.0589449	0	0.0138519	0.0199018	0.0231573	0	0.00689655	0.0177384	0.0241916	0.0220853	0.0204099	0.00685777	0.00963391	0.0201728	0.0373692	0.044603	0.0311276	0.0336092	0.032287	0.0178912
Bacteria	Proteobacteria	Alphaproteobacteria	Rhizobiales	Bradyrhizobiaceae	Bosea	0.0191177	0.0382354	0.0184226	0.0198127	1	1	2	0.0188161	0.0202573	0.00488234	0.0392966	0.0125672	0.00346296	0.0165848	0.0628556	0.00934172	0.0241379	0.00886918	0	0.00662559	0.0262414	0.00685777	0.0032113	0	0.016986	0.0121645	0.0985707	0.0210058	0.0143498	0.0119275
Bacteria	Actinobacteria	Actinobacteria	Actinomycetales	Micromonosporaceae	Virgisporangium	0.0103843	0.0207687	0.0112534	0.00951533	2	0	2	0.0225793	0.0101286	0.0219705	0.00736811	0	0.0277037	0.00995091	0.0132328	0.00311391	0.00689655	0	0.0120958	0.00662559	0.00874712	0.0171444	0.0032113	0.0100864	0.0101916	0.0121645	0.0077819	0.0084023	0.0143498	0.00596374
Bacteria	Proteobacteria	Betaproteobacteria	Nitrosomonadales	Nitrosomonadaceae	Nitrosomonas	0.0424967	0.0849934	0.0275948	0.0573986	2	2	4	0.0903172	0.0253216	0.00488234	0.0122802	0.0125672	0	0.0132679	0.069472	0.00934172	0.0896552	0	0.00403193	0.0684644	0.104965	0	0.00642261	0.00672427	0.0067944	0.0932609	0.311276	0.0126035	0	0.0208731
Bacteria	Proteobacteria	Betaproteobacteria	Burkholderiales	Alcaligenaceae	Azohydromonas	0.0135183	0.0270367	0.0175758	0.00946084	1	3	4	0.0790276	0.00253216	0.00976467	0.0221043	0.00942537	0.0103889	0.0298527	0	0.00311391	0.0241379	0.00443459	0.0161277	0.0331279	0.00291571	0.00685777	0.00642261	0	0.0203832	0	0.00259397	0.0210058	0.0107623	0
Bacteria	Proteobacteria	Betaproteobacteria	Burkholderiales	Comamonadaceae	Curvibacter	0.00718764	0.0143753	0.010172	0.00420331	0	4	4	0.00376322	0.0177251	0.0073235	0.0196483	0.00314179	0.00692593	0.00663394	0.00661638	0.00934172	0.00344828	0.0133038	0.0241916	0.00441706	0.00874712	0	0.00642261	0.0100864	0.0067944	0	0.00259397	0	0.00717489	0
Bacteria	Actinobacteria	Actinobacteria	Actinomycetales	Microbacteriaceae	Microbacterium	0.00669024	0.0133805	0.0054537	0.00792679	2	2	4	0.00376322	0.00253216	0.00488234	0.00982415	0.00314179	0.00692593	0.00331697	0.0132328	0	0.0137931	0	0.00403193	0.00662559	0.00583141	0.0102867	0	0	0.0067944	0.0121645	0.0233457	0.0084023	0.0107623	0.00298187
Bacteria	Bacteroidetes	Flavobacteriia	Flavobacteriales	Flavobacteriaceae	Vitellibacter	0.0149345	0.029869	0.00716324	0.0227058	5	0	5	0	0.0126608	0.00976467	0.0221043	0	0.0103889	0	0.0231573	0	0.00344828	0.00443459	0	0.00883412	0.00874712	0.00342888	0.00963391	0.0100864	0.115505	0.0283837	0.00518793	0.0462127	0.0107623	0.00298187
Bacteria	Actinobacteria	Actinobacteria	Actinomycetales	Nocardiaceae	Nocardia	0.00844303	0.0168861	0.00973655	0.00714951	0	5	5	0.00376322	0.00253216	0.00244117	0.00736811	0.00628358	0.0311667	0.00663394	0.0198491	0.00934172	0.00689655	0.00443459	0.0161277	0.0132512	0.00874712	0.0171444	0	0.0168107	0	0	0.0077819	0	0	0.0149094
Bacteria	Proteobacteria	Deltaproteobacteria	Myxococcales	Myxococcaceae	Myxococcus	0.00649294	0.0129859	0.00498568	0.00800021	4	1	5	0.00752644	0.00253216	0	0.00245604	0	0.00346296	0	0	0.00622781	0.0206897	0.00886918	0.00806387	0.0154597	0.00291571	0.0342888	0.00642261	0.00672427	0.0033972	0.00405482	0.00518793	0	0.00358744	0.00596374
Bacteria	Proteobacteria	Deltaproteobacteria	Myxococcales	Phaselicystidaceae	Phaselicystis	0.00736694	0.0147339	0.00884947	0.00588442	2	5	7	0.0263425	0	0.00244117	0.00491207	0.00314179	0.0138519	0.0199018	0.00661638	0.0124556	0	0.00443459	0.0120958	0.0132512	0	0.0102867	0.0032113	0.0134485	0	0	0	0.0126035	0	0.0119275
Bacteria	Actinobacteria	Actinobacteria	Actinomycetales	Micromonosporaceae	Actinoplanes	0.00688235	0.0137647	0.00642849	0.0073362	5	2	7	0.0112897	0.00253216	0	0.00736811	0	0.0173148	0	0.00661638	0	0.0275862	0.00443459	0	0.0132512	0.00874712	0.00342888	0.0192678	0.0100864	0	0.0121645	0	0.00420115	0.00358744	0.00596374
Bacteria	Proteobacteria	Deltaproteobacteria	Myxococcales	Nannocystaceae	Enhygromyxa	0.00495147	0.00990293	0.00688158	0.00302135	2	5	7	0	0.00253216	0.0170882	0.0221043	0.00314179	0.00346296	0.00331697	0	0.0155695	0.00689655	0.00443459	0.00403193	0.00220853	0	0	0.0032113	0.00672427	0	0	0.00259397	0	0.00358744	0.0149094
Bacteria	Proteobacteria	Gammaproteobacteria	Xanthomonadales	Xanthomonadaceae	Dokdonella	0.020953	0.041906	0.00704644	0.0348595	6	2	8	0.0225793	0	0	0.0245604	0	0.00692593	0.00663394	0.00661638	0	0.0172414	0	0	0.00883412	0.00291571	0.0205733	0	0.00336214	0.08493	0.0202741	0	0.130236	0.0825112	0.0298187
Bacteria	Verrucomicrobia	Opitutae	Puniceicoccales	Puniceicoccaceae	Pelagicoccus	0.0149753	0.0299506	0.0174771	0.0124735	5	3	8	0.0112897	0.0278537	0.014647	0.0736811	0	0	0.0497545	0.0231573	0.00934172	0	0	0	0.037545	0.00583141	0.0102867	0.0032113	0.00336214	0.0135888	0	0.0129698	0.0504138	0	0
Bacteria	Actinobacteria	Actinobacteria	Actinomycetales	Glycomycetaceae	Glycomyces	0.0141525	0.0283049	0.00745629	0.0208486	4	4	8	0.00376322	0.00253216	0.00244117	0	0.00942537	0.00346296	0	0.0496229	0	0.0137931	0.00443459	0	0.00220853	0.0553984	0.00685777	0	0	0.0373692	0.0202741	0.077819	0.0294081	0	0
Bacteria	Proteobacteria	Betaproteobacteria	Burkholderiales	Alcaligenaceae	Achromobacter	0.0046402	0.00928039	0.00469633	0.00458406	5	5	10	0	0	0.014647	0.00245604	0	0	0.00331697	0.016541	0	0.00689655	0.00443459	0.00806387	0.0176682	0.00874712	0	0	0	0.0033972	0.00405482	0.0129698	0	0.00358744	0
Bacteria	Bacteroidetes	Cytophagia	Cytophagales	Cytophagaceae	Emticicia	0.00260929	0.00521857	0.00207752	0.00314106	6	4	10	0.00376322	0	0	0.00736811	0.00314179	0	0.00331697	0.00330819	0	0	0	0.00403193	0.00220853	0.00583141	0	0	0.00672427	0	0.00405482	0.00259397	0	0.00717489	0.00596374
Bacteria	Actinobacteria	Actinobacteria	Actinomycetales	Pseudonocardiaceae	Actinophytocola	0.00964057	0.0192811	0.012361	0.00692012	6	5	11	0.0225793	0	0.00976467	0	0	0.0207778	0.0464376	0	0	0.0310345	0.0177384	0	0.00883412	0.0145785	0	0	0	0.0101916	0	0.0155638	0.0126035	0.0143498	0
Bacteria	Actinobacteria	Actinobacteria	Actinomycetales	Streptosporangiaceae	Nonomuraea	0.00864882	0.0172976	0.00940037	0.00789727	6	5	11	0.0150529	0.015193	0.0073235	0	0	0.0173148	0	0.016541	0	0.0413793	0	0	0.00662559	0	0.0102867	0	0	0.0203832	0.0162193	0.0207517	0.0126035	0	0
Bacteria	Proteobacteria	Alphaproteobacteria	Rhizobiales	Rhodobiaceae	Methyloligella	0.00700372	0.0140074	0.00915293	0.0048545	5	6	11	0	0.00253216	0.00488234	0.0515768	0	0.00692593	0	0.00992457	0	0.0206897	0.0133038	0	0	0.0174942	0	0.0032113	0	0.0203832	0.00810964	0	0.00420115	0	0
Bacteria	Proteobacteria	Alphaproteobacteria	Alphaproteobacteria_incertae_sedis	Rhizomicrobium	Rhizomicrobium	0.00536398	0.010728	0.00734394	0.00338403	4	7	11	0.00752644	0.00253216	0	0.0147362	0.00314179	0	0.00663394	0.00330819	0	0.0413793	0.00886918	0	0	0	0	0	0	0.0237804	0.00405482	0.00518793	0.00420115	0	0
Bacteria	Actinobacteria	Actinobacteria	Actinomycetales	Nakamurellaceae	Nakamurella	0.00503645	0.0100729	0.0065179	0.00355501	6	6	12	0.0263425	0	0	0.0319285	0	0	0.00331697	0.00661638	0.00311391	0.00689655	0	0	0.00220853	0.00291571	0	0	0	0.0135888	0	0	0.0168046	0.00358744	0
Bacteria	Bacteroidetes	Sphingobacteriia	Sphingobacteriales	Chitinophagaceae	Taibaiella	0.00404376	0.00808753	0.00325687	0.00483066	6	6	12	0.00376322	0.00253216	0	0.00245604	0.00314179	0	0	0.0231573	0	0	0	0.00403193	0	0.0116628	0	0	0.00336214	0.0033972	0	0.0311276	0	0.00358744	0
Bacteria	Proteobacteria	Alphaproteobacteria	Rhizobiales	Rhizobiaceae	Neorhizobium	0.0037186	0.0074372	0.00316307	0.00427413	7	5	12	0	0.0101286	0	0	0.00628358	0	0.00331697	0	0	0.0137931	0.00443459	0	0.00441706	0	0.00342888	0	0	0.0067944	0	0.0077819	0.0210058	0.00358744	0
Bacteria	Actinobacteria	Actinobacteria	Actinomycetales	Cryptosporangiaceae	Cryptosporangium	0.00357867	0.00715734	0.00525202	0.00190532	7	6	13	0.00752644	0	0.00244117	0.00491207	0	0	0.00331697	0	0	0.0448276	0	0	0.00220853	0	0	0	0	0.0033972	0	0.00518793	0.00420115	0	0.00596374
Bacteria	Proteobacteria	Betaproteobacteria	Methylophilales	Methylophilaceae	Methylovorus	0.00236689	0.00473379	0.00200913	0.00272466	6	7	13	0.00376322	0.00253216	0.0073235	0	0.00314179	0	0.00331697	0	0	0	0	0.00403193	0	0	0	0.00642261	0	0	0.0121645	0	0.0084023	0	0.00298187
Bacteria	Bacteroidetes	Sphingobacteriia	Sphingobacteriales	Sphingobacteriaceae	Olivibacter	0.0212439	0.0424879	0.00529403	0.0371939	8	7	15	0	0	0	0.00736811	0.00942537	0	0	0.0363901	0	0.0103448	0	0	0	0.00583141	0	0.0032113	0	0.0135888	0	0.386501	0	0	0
Bacteria	Actinobacteria	Actinobacteria	Actinomycetales	Microbacteriaceae	Humibacter	0.00550578	0.0110116	0.00915371	0.00185785	8	7	15	0	0	0	0.00736811	0	0	0.00331697	0.0198491	0	0.0793103	0	0	0.00662559	0	0.00342888	0	0	0.0067944	0	0	0	0.00358744	0
Bacteria	Proteobacteria	Alphaproteobacteria	Rhodospirillales	Acetobacteraceae	Roseomonas	0.00148512	0.00297025	0.00103391	0.00193633	9	6	15	0	0	0	0.00491207	0	0.00346296	0	0	0	0	0	0.00403193	0.00220853	0	0.00342888	0	0.0100864	0	0	0.00259397	0	0	0.00298187
Bacteria	Actinobacteria	Actinobacteria	Actinomycetales	Pseudonocardiaceae	Amycolatopsis	0.0026832	0.0053664	0.00215795	0.00320845	8	8	16	0.00752644	0	0.00488234	0	0.00314179	0	0	0	0	0.0103448	0	0	0	0	0	0	0.00336214	0.0033972	0	0.0285336	0	0	0
Bacteria	Proteobacteria	Alphaproteobacteria	Rhizobiales	Rhodobiaceae	Parvibaculum	0.00150653	0.00301305	0.00122155	0.0017915	9	7	16	0	0	0	0.00491207	0.00628358	0.00346296	0	0	0	0	0	0	0.00220853	0	0	0	0	0.0067944	0.00810964	0.00259397	0	0	0
Bacteria	Proteobacteria	Betaproteobacteria	Burkholderiales	Comamonadaceae	Hylemonella	0.00145359	0.00290719	0.0019288	0.000978394	6	10	16	0	0	0	0.00491207	0.00314179	0	0.00331697	0.00330819	0	0	0.00443459	0.00403193	0	0	0	0	0	0	0	0	0	0.0107623	0
Bacteria	Proteobacteria	Betaproteobacteria	Burkholderiales	Comamonadaceae	Pseudorhodoferax	0.00222847	0.00445693	0.00143923	0.0030177	10	7	17	0	0	0	0	0	0.00692593	0	0	0	0.0103448	0	0	0	0.00583141	0	0	0	0.0033972	0	0.0155638	0.0084023	0	0
Bacteria	Ignavibacteriae	Ignavibacteria	Ignavibacteriales	Ignavibacteriaceae	Ignavibacterium	0.00180146	0.00360293	0.00164573	0.0019572	10	7	17	0	0	0	0.00982415	0	0	0	0.00992457	0	0	0	0	0	0	0.00342888	0	0.00672427	0	0	0	0.00420115	0.00717489	0
Bacteria	Bacteroidetes	Flavobacteriia	Flavobacteriales	Flavobacteriaceae	Muricauda	0.00590827	0.0118165	0.00839146	0.00342507	11	7	18	0	0	0	0.100698	0	0	0	0	0	0	0	0	0.0198768	0	0	0	0	0	0.00405482	0	0	0.0107623	0.00298187
Bacteria	Proteobacteria	Betaproteobacteria	Burkholderiales	Burkholderiaceae	Burkholderia	0.00242542	0.00485084	0.00352278	0.00132806	10	9	19	0	0	0	0.0319285	0	0	0	0	0	0.0103448	0	0	0.00441706	0	0	0	0	0.0101916	0	0	0	0	0
Bacteria	Proteobacteria	Alphaproteobacteria	Rhizobiales	Xanthobacteraceae	Ancylobacter	0.00074637	0.00149274	0.000275683	0.00121706	11	8	19	0	0	0	0	0	0	0	0.00330819	0	0	0	0	0.00220853	0	0	0	0	0.0033972	0	0.0077819	0	0	0
Bacteria	Actinobacteria	Actinobacteria	Actinomycetales	Cryptosporangiaceae	Jatrophihabitans	0.000430323	0.000860646	0.000492026	0.00036862	10	10	20	0	0	0	0.00245604	0	0	0	0	0	0.00344828	0	0	0	0	0	0	0	0	0.00405482	0	0	0	0
Bacteria	Proteobacteria	Gammaproteobacteria	Oceanospirillales	Alcanivoracaceae	Alcanivorax	0.000145968	0.000291937	0	0.000291937	12	10	22	0	0	0	0	0	0	0	0	0	0	0	0	0	0	0	0.0032113	0	0	0	0	0	0	0
Bacteria	Chloroflexi	Ktedonobacteria	Ktedonobacterales	Ktedonobacteraceae	Ktedonobacter	0	0	0	0	12	11	23	0	0	0	0	0	0	0	0	0	0	0	0	0	0	0	0	0	0	0	0	0	0	0
Bacteria	Bacteroidetes	Cytophagia	Cytophagales	Flammeovirgaceae	Reichenbachiella	0	0	0	0	12	11	23	0	0	0	0	0	0	0	0	0	0	0	0	0	0	0	0	0	0	0	0	0	0	0

## Sheet: rhizoRNA
Kingdom	Phylum	Class	Order	Family	Genus	Average	Sum	Frantoio	Picual	Core_Fra 90%	Core_Pic 90%	Shared	Solo_Fra	Solo_Pic	Fra1_T08_VD_S	Fra1_T15_VD_S	Fra1_T30_VD_S	Fra2_T08_VD_S	Fra2_T15_VD_S	Fra2_T30_VD_S	Fra3_T08_VD_S	Fra3_T15_VD_S	Fra3_T30_VD_S	Fra4_T08_VD_S	Fra4_T15_VD_S	Fra4_T30_VD_S	Pic1_T08_VD_S	Pic1_T15_VD_S	Pic2_T08_VD_S	Pic2_T15_VD_S	Pic2_T30_VD_S	Pic3_T08_VD_S	Pic3_T15_VD_S	Pic3_T30_VD_S	Pic4_T08_VD_S	Pic4_T15_VD_S	Pic4_T30_VD_S
Bacteria	Acidobacteria	Acidobacteria_Gp6	Gp6	Gp6	Gp6	9.81996	19.6399	10.0846	9.55535	0	0	0	0	0	13.9617	7.47194	9.61459	10.5318	7.79277	10.6334	14.5996	5.42387	12.0142	7.7063	7.0521	14.2126	9.97076	6.01412	17.6176	9.60132	10.9693	9.15014	5.62664	5.94779	12.3533	7.04031	10.8175
Bacteria	Bacteroidetes	Cytophagia	Cytophagales	Ohtaekwangia	Ohtaekwangia	3.96932	7.93863	3.77545	4.16318	0	0	0	0	0	2.57742	3.8295	5.39567	2.20305	4.40241	5.10563	2.53453	3.77843	4.19006	2.29039	5.34922	3.64909	3.45354	4.96966	2.65949	6.31383	4.63314	3.13392	4.6352	4.86994	3.1589	3.5506	4.4168
Bacteria	Acidobacteria	Acidobacteria_Gp4	Gp4	Gp4	Gp4	3.33115	6.66231	3.31313	3.34917	0	0	0	0	0	3.42995	2.21807	2.67247	2.03986	2.12771	3.32701	7.44488	2.19393	3.42599	6.49909	1.53748	2.84118	4.19933	2.1905	8.60006	2.37349	2.38795	4.72222	2.58453	1.41944	3.85347	2.12459	2.3853
Bacteria	Gemmatimonadetes	Gemmatimonadetes	Gemmatimonadales	Gemmatimonadaceae	Gemmatimonas	3.18746	6.37493	2.97121	3.40372	0	0	0	0	0	2.70034	2.33298	2.04422	2.9578	3.35181	3.30896	4.1738	2.55316	2.98507	3.96478	2.73664	2.54494	4.2756	3.20892	5.29734	3.31941	2.85025	4.19877	3.27091	1.60639	4.41484	2.27841	2.72008
Bacteria	Verrucomicrobia	Opitutae	Opitutales	Opitutaceae	Opitutus	3.0254	6.0508	3.17292	2.87788	0	0	0	0	0	0.947698	5.92464	4.26725	0.942415	3.83614	4.1599	0.94983	4.42634	4.49678	1.0005	4.5786	2.54494	1.11869	2.88073	0.643226	5.46077	3.54369	0.885135	3.75109	2.56191	0.662861	5.80978	4.33881
Bacteria	Verrucomicrobia	Subdivision3	Subdivision3	Subdivision3	Subdivision3	2.78629	5.57259	2.6058	2.96679	0	0	0	0	0	1.65748	4.07269	2.59998	1.05257	3.16867	3.31798	1.81286	3.0824	3.19869	1.93484	2.59755	2.77385	2.0128	3.84185	1.71939	4.74698	4.07567	1.75904	3.22854	2.66116	1.32255	3.31026	3.95648
Bacteria	Bacteroidetes	Cytophagia	Cytophagales	Chryseolinea	Chryseolinea	1.65608	3.31217	1.76956	1.54261	0	0	0	0	0	1.20544	3.18279	1.57545	2.88436	1.34699	1.28657	0.582794	1.79299	2.01561	0.4341	2.40959	2.51801	1.26277	1.08874	0.402016	1.18384	3.32274	1.58605	1.03381	0.408521	1.2052	2.54759	2.92741
Bacteria	Acidobacteria	Acidobacteria_Gp3	Gp3	Gp3	Gp3	1.61531	3.23063	1.61268	1.61794	0	0	0	0	0	1.10234	1.10903	1.5537	1.05053	1.71807	1.56419	1.7459	1.26054	2.18814	1.69919	2.1051	2.25544	1.41955	1.38567	2.10904	1.90634	2.03103	1.59953	1.38689	1.36866	1.60799	1.43242	1.55025
Bacteria	Proteobacteria	Alphaproteobacteria	Sphingomonadales	Sphingomonadaceae	Sphingomonas	1.22005	2.4401	1.2025	1.23759	0	0	0	0	0	1.57421	0.697488	1.01244	1.27083	0.8	1.10599	1.65662	1.9277	0.66548	2.25732	0.943538	0.518414	1.77126	1.05228	1.56477	0.795032	0.61016	1.622	1.17787	1.42636	1.89026	0.756265	0.947272
Bacteria	Proteobacteria	Gammaproteobacteria	Xanthomonadales	Sinobacteraceae	Steroidobacter	1.05419	2.10838	0.915279	1.19311	0	0	0	0	0	0.777192	0.783004	0.828803	0.977092	0.93253	0.916396	1.07383	1.29903	0.621662	1.56276	0.733028	0.478018	0.885631	1.51069	1.12874	0.82695	0.520081	0.950284	1.35017	3.132	1.13543	1.02224	0.661949
Bacteria	Proteobacteria	Gammaproteobacteria	Xanthomonadales	Xanthomonadaceae	Pseudoxanthomonas	1.04053	2.08106	0.980193	1.10086	0	0	0	0	0	0.563068	0.996793	0.886795	1.36875	1.46988	1.11277	0.562954	1.82186	0.361495	0.673888	1.46606	0.478018	0.576296	1.80241	0.337075	1.43338	1.05886	0.626783	1.91792	1.61562	0.583571	1.59264	0.56494
Bacteria	Proteobacteria	Gammaproteobacteria	Xanthomonadales	Xanthomonadaceae	Stenotrophomonas	1.01154	2.02307	0.97381	1.04926	0	0	0	0	0	0.860462	1.14377	0.70557	0.885299	1.77831	0.62974	0.858071	1.17394	0.317678	1.39739	1.545	0.390494	0.881393	1.85711	0.429848	0.905292	0.56597	0.871655	2.38398	0.62086	1.03711	1.57021	0.418474
Bacteria	Actinobacteria	Actinobacteria	Actinomycetales	Streptomycetaceae	Streptomyces	0.89858	1.79716	1.00791	0.78925	0	0	0	0	0	1.17768	0.408872	0.519512	0.989332	1.83614	0.295684	1.4483	2.226	0.23552	2.10848	0.815728	0.0336632	1.22039	1.67739	0.763831	0.3685	0.0407907	1.23559	1.26543	0.33928	0.875357	0.644107	0.251084
Bacteria	Proteobacteria	Alphaproteobacteria	Rhizobiales	Hyphomicrobiaceae	Devosia	0.80888	1.61776	0.686938	0.930822	0	0	0	0	0	0.689956	0.630679	0.384197	1.24227	0.768675	0.379198	0.508395	1.03602	0.399836	0.826856	0.744305	0.632869	1.11445	1.38306	0.352537	0.397516	0.431701	1.26705	1.07618	1.51407	1.13543	0.977376	0.589668
Bacteria	Proteobacteria	Alphaproteobacteria	Caulobacterales	Caulobacteraceae	Phenylobacterium	0.792856	1.58571	0.697869	0.887844	0	0	0	0	0	1.26492	0.403528	0.422859	1.05869	0.428916	0.33857	0.845671	0.798666	0.383404	1.44286	0.676641	0.309702	1.71194	0.65637	1.03596	0.47876	0.452096	1.1682	0.689207	1.52099	1.16714	0.400564	0.485049
Bacteria	Actinobacteria	Actinobacteria	Solirubrobacterales	Solirubrobacteraceae	Solirubrobacter	0.594031	1.18806	0.576312	0.61175	0	0	0	0	0	0.812879	0.221807	0.268213	0.970973	0.33253	0.255056	1.07135	0.349617	0.227304	1.77774	0.278175	0.350098	1.27124	0.43237	1.2246	0.281453	0.282135	0.91434	0.350253	0.48007	0.970504	0.339678	0.182607
Bacteria	Acidobacteria	Acidobacteria_Gp16	Gp16	Gp16	Gp16	0.568323	1.13665	0.501239	0.635408	0	0	0	0	0	0.622546	0.494388	0.393863	0.685393	0.53494	0.376941	0.639833	0.506784	0.238258	0.715231	0.503722	0.302969	0.707657	0.698044	0.91536	0.568709	0.389211	0.689686	0.604469	0.757034	0.754837	0.563994	0.340485
Bacteria	Proteobacteria	Deltaproteobacteria	Myxococcales	Labilitrichaceae	Labilithrix	0.516382	1.03276	0.552442	0.480321	0	0	0	0	0	0.563068	0.285943	0.46152	0.189707	0.404819	1.09922	0.523275	0.259807	0.884568	0.458905	0.616495	0.881977	0.516971	0.14586	0.386554	0.948816	0.834509	0.332487	0.268339	0.0369285	0.399619	0.547972	0.86548
Bacteria	Proteobacteria	Alphaproteobacteria	Caulobacterales	Caulobacteraceae	Caulobacter	0.51364	1.02728	0.459197	0.568083	0	0	0	0	0	0.567033	0.368787	0.454271	0.536483	0.503614	0.379198	0.478635	0.526029	0.186225	0.884736	0.443576	0.181781	0.66952	0.854322	0.327798	0.31337	0.292333	0.694179	0.909527	0.738569	0.678719	0.374928	0.395648
Bacteria	Bacteroidetes	Flavobacteriia	Flavobacteriales	Flavobacteriaceae	Flavobacterium	0.496494	0.992987	0.438675	0.554312	0	0	0	0	0	0.495658	0.595938	0.471185	0.687432	0.522892	0.273113	0.352156	0.545274	0.161577	0.566397	0.451094	0.141386	0.622908	0.804834	0.204101	0.316272	0.355219	0.826725	1.05641	0.653172	0.558199	0.378132	0.321464
Bacteria	Proteobacteria	Gammaproteobacteria	Xanthomonadales	Xanthomonadaceae	Rhodanobacter	0.495576	0.991152	0.478335	0.512817	0	0	0	0	0	0.59479	0.724212	0.521928	0.495686	0.501205	0.473998	0.684473	0.436219	0.161577	0.562262	0.334561	0.249108	0.343235	0.747532	0.309243	0.206012	0.151265	0.51895	1.03664	0.849355	0.574056	0.644107	0.260595
Bacteria	Proteobacteria	Deltaproteobacteria	Myxococcales	Sandaracinaceae	Sandaracinus	0.48075	0.9615	0.526196	0.435303	0	0	0	0	0	0.392561	0.940673	0.294793	0.463048	0.318072	0.641026	0.419116	0.449049	0.575106	0.343145	0.514999	0.962768	0.419509	0.322976	0.497882	0.33078	0.418104	0.375171	0.423693	0.551619	0.377418	0.618471	0.452712
Bacteria	Actinobacteria	Actinobacteria	Acidimicrobiales	Acidimicrobineae_incertae_sedis	Aciditerrimonas	0.462219	0.924439	0.435865	0.488574	0	0	0	0	0	0.372735	0.489043	0.546092	0.422251	0.46988	0.505598	0.250477	0.465086	0.39162	0.4341	0.304488	0.579008	0.440697	0.570416	0.315428	0.493268	0.441899	0.494238	0.434991	0.646248	0.497938	0.413382	0.625808
Bacteria	Proteobacteria	Gammaproteobacteria	Xanthomonadales	Xanthomonadaceae	Luteimonas	0.457523	0.915047	0.365493	0.549554	0	0	0	0	0	0.341013	0.339391	0.357617	0.267222	0.46747	0.413055	0.332317	0.670366	0.153362	0.454771	0.421021	0.168316	0.440697	0.841299	0.238117	0.150882	0.232847	0.296543	0.833263	1.53946	0.358389	0.493495	0.620102
Bacteria	Proteobacteria	Gammaproteobacteria	Pseudomonadales	Moraxellaceae	Acinetobacter	0.423349	0.846698	0.44861	0.398088	0	0	0	0	0	0.463936	0.440941	0.357617	0.271301	0.462651	0.365655	0.734072	0.349617	0.205395	1.05011	0.405985	0.276039	0.35171	0.747532	0.287596	0.113162	0.164862	0.39539	0.88693	0.235419	0.497938	0.506313	0.192117
Bacteria	Proteobacteria	Gammaproteobacteria	Xanthomonadales	Xanthomonadaceae	Lysobacter	0.416814	0.833628	0.348375	0.485253	0	0	0	0	0	0.555137	0.275254	0.297209	0.748628	0.163855	0.252799	0.384396	0.394522	0.158839	0.425831	0.375912	0.148118	0.559346	0.528742	0.705075	0.452646	0.0934786	0.640262	0.367201	1.01323	0.659689	0.221111	0.0970098
Bacteria	Bacteroidetes	Sphingobacteriia	Sphingobacteriales	Chitinophagaceae	Flavitalea	0.370175	0.740349	0.37959	0.360759	0	0	0	0	0	0.348943	0.39551	0.338287	0.232544	0.527711	0.501083	0.337276	0.400937	0.462823	0.157103	0.462371	0.390494	0.296623	0.281301	0.315428	0.47876	0.409606	0.222407	0.350253	0.355437	0.434507	0.333269	0.490756
Bacteria	Proteobacteria	Betaproteobacteria	Burkholderiales	Comamonadaceae	Hydrogenophaga	0.350604	0.701208	0.365887	0.335322	0	0	0	0	0	0.396526	0.411545	0.483267	0.546682	0.383133	0.270856	0.416636	0.461879	0.169793	0.214983	0.345839	0.289504	0.228823	0.411533	0.194823	0.16539	0.297432	0.323501	0.485835	0.376209	0.342531	0.666538	0.195922
Bacteria	Proteobacteria	Betaproteobacteria	Burkholderiales	Comamonadaceae	Ramlibacter	0.345959	0.691917	0.381387	0.31053	0	0	0	0	0	0.908046	0.10155	0.215054	0.365135	0.190361	0.302456	0.704313	0.125092	0.323155	0.595337	0.21427	0.531879	0.542396	0.158883	0.544268	0.31337	0.188657	0.442567	0.118634	0.15233	0.612115	0.0801128	0.262497
Bacteria	Actinobacteria	Actinobacteria	Acidimicrobiales	Acidimicrobiaceae	Ilumatobacter	0.339391	0.678782	0.326556	0.352226	0	0	0	0	0	0.344978	0.243185	0.28996	0.42837	0.303614	0.198628	0.399276	0.384899	0.219088	0.491979	0.405985	0.208712	0.580533	0.335999	0.47005	0.22052	0.273637	0.451553	0.302234	0.396981	0.399619	0.192271	0.251084
Bacteria	Proteobacteria	Alphaproteobacteria	Caulobacterales	Caulobacteraceae	Asticcacaulis	0.329346	0.658693	0.304439	0.354254	0	0	0	0	0	0.249812	0.366114	0.393863	0.418171	0.354217	0.234742	0.295117	0.285467	0.161577	0.442368	0.29697	0.154851	0.211873	0.783997	0.142252	0.0638347	0.127471	0.449307	0.742875	0.380825	0.431335	0.294815	0.268204
Bacteria	Proteobacteria	Alphaproteobacteria	Rhodospirillales	Rhodospirillaceae	Lacibacterium	0.326419	0.652838	0.334178	0.318659	0	0	0	0	0	0.273603	0.39551	0.420442	0.216225	0.385542	0.327284	0.210798	0.413767	0.443653	0.268728	0.304488	0.350098	0.313573	0.455812	0.21647	0.200209	0.339922	0.163997	0.344604	0.593164	0.272756	0.224316	0.380431
Bacteria	Proteobacteria	Gammaproteobacteria	Pseudomonadales	Pseudomonadaceae	Pseudomonas	0.326364	0.652728	0.31632	0.336408	0	0	0	0	0	0.36877	0.649385	0.24405	0.344736	0.498795	0.255056	0.220718	0.224524	0.188963	0.161237	0.451094	0.188514	0.148311	0.609486	0.0834957	0.301764	0.35012	0.188709	0.754173	0.406213	0.136378	0.442223	0.279617
Bacteria	Proteobacteria	Alphaproteobacteria	Rhizobiales	Hyphomicrobiaceae	Hyphomicrobium	0.321325	0.642649	0.276953	0.365697	0	0	0	0	0	0.229985	0.24853	0.309291	0.132591	0.255422	0.327284	0.136399	0.484331	0.230042	0.239788	0.379671	0.350098	0.169499	0.770974	0.0371092	0.353993	0.258341	0.119066	0.579047	0.849355	0.190295	0.36211	0.332877
Bacteria	Bacteroidetes	Sphingobacteriia	Sphingobacteriales	Chitinophagaceae	Chitinophaga	0.312165	0.62433	0.212544	0.411786	0	0	0	0	0	0.222055	0.128274	0.253715	0.224384	0.233735	0.157999	0.252957	0.384899	0.0575106	0.359682	0.154124	0.121188	0.258486	0.476649	0.166991	0.075441	0.0730833	0.2269	0.660961	1.97798	0.355217	0.166635	0.0913034
Bacteria	Bacteroidetes	Cytophagia	Cytophagales	Cytophagaceae	Adhaeribacter	0.30983	0.619661	0.281875	0.337786	0	0	0	0	0	0.174472	0.309995	0.280295	0.301899	0.274699	0.234742	0.290157	0.317542	0.147884	0.578799	0.29697	0.175049	0.461884	0.489673	0.299966	0.130571	0.161463	0.496484	0.420868	0.348512	0.589914	0.169839	0.146466
Bacteria	Nitrospirae	Nitrospira	Nitrospirales	Nitrospiraceae	Nitrospira	0.305153	0.610307	0.230524	0.379783	0	0	0	0	0	0.222055	0.195083	0.236801	0.197866	0.527711	0.0880282	0.228158	0.320749	0.27386	0.37622	0.0526276	0.0471285	0.38561	0.273487	0.0896806	0.211815	0.124072	0.159504	0.389797	1.88797	0.326673	0.112158	0.216845
Bacteria	Actinobacteria	Actinobacteria	Actinomycetales	Micrococcaceae	Arthrobacter	0.302814	0.605627	0.284261	0.321366	0	0	0	0	0	0.344978	0.208445	0.241633	0.193787	0.395181	0.135428	0.300077	0.269429	0.153362	0.458905	0.447335	0.262573	0.389847	0.447998	0.417478	0.406221	0.212451	0.190955	0.398271	0.265423	0.348874	0.330065	0.127444
Bacteria	Proteobacteria	Deltaproteobacteria	Myxococcales	Haliangiaceae	Haliangium	0.299054	0.598108	0.321146	0.276963	0	0	0	0	0	0.122923	0.334046	0.492932	0.15095	0.236145	0.589112	0.374476	0.150752	0.553197	0.132297	0.353357	0.363563	0.250011	0.166697	0.541176	0.252437	0.491188	0.206681	0.166653	0.080781	0.218839	0.240338	0.431789
Bacteria	Actinobacteria	Actinobacteria	Actinomycetales	Geodermatophilaceae	Blastococcus	0.298868	0.597736	0.266956	0.33078	0	0	0	0	0	0.313256	0.291288	0.161894	0.220305	0.306024	0.155742	0.364556	0.198865	0.125976	0.686291	0.150365	0.22891	0.338997	0.434975	0.516436	0.287256	0.142767	0.27857	0.361551	0.265423	0.345703	0.522335	0.144564
Bacteria	Actinobacteria	Actinobacteria	Gaiellales	Gaiellaceae	Gaiella	0.298644	0.597288	0.281102	0.316186	0	0	0	0	0	0.289464	0.173704	0.21747	0.469168	0.238554	0.157999	0.396796	0.227732	0.186225	0.665619	0.229306	0.121188	0.665282	0.283906	0.408201	0.22052	0.17336	0.485251	0.22032	0.180026	0.488424	0.19868	0.154074
Bacteria	Bacteroidetes	Sphingobacteriia	Sphingobacteriales	Chitinophagaceae	Terrimonas	0.286445	0.572889	0.279719	0.293171	0	0	0	0	0	0.503589	0.19241	0.229552	0.197866	0.192771	0.297941	0.275277	0.295089	0.37245	0.198446	0.405985	0.195247	0.338997	0.242232	0.262857	0.362697	0.414705	0.23364	0.200548	0.191566	0.323501	0.336474	0.31766
Bacteria	Proteobacteria	Gammaproteobacteria	Pseudomonadales	Pseudomonadaceae	Cellvibrio	0.284452	0.568904	0.126697	0.442207	0	0	0	0	0	0.0118958	0.106895	0.46152	0.273341	0.122892	0.0970567	0.0223198	0.157167	0.0191702	0.0248057	0.0751823	0.148118	0.0127124	0.388092	0.0618487	0.0638347	0.141068	0.11008	0.155354	3.69977	0.038059	0.124976	0.0684775
Bacteria	Proteobacteria	Alphaproteobacteria	Sneathiellales	Sneathiellaceae	Ferrovibrio	0.258443	0.516886	0.236551	0.280335	0	0	0	0	0	0.107062	0.379476	0.205388	0.171348	0.537349	0.198628	0.099199	0.311127	0.125976	0.252191	0.25562	0.195247	0.0889868	0.424557	0.129882	0.156685	0.30763	0.552648	0.418044	0.452374	0.209324	0.22752	0.116031
Bacteria	Proteobacteria	Alphaproteobacteria	Rhodospirillales	Reyranella	Reyranella	0.255807	0.511614	0.2312	0.280413	0	0	0	0	0	0.380665	0.173704	0.236801	0.222345	0.240964	0.178313	0.280237	0.21811	0.13693	0.26046	0.304488	0.141386	0.313573	0.338603	0.160807	0.168292	0.166562	0.316761	0.338954	0.500842	0.444022	0.185862	0.15027
Bacteria	Proteobacteria	Gammaproteobacteria	Xanthomonadales	Xanthomonadaceae	Arenimonas	0.252884	0.505767	0.248765	0.257003	0	0	0	0	0	0.241881	0.256547	0.195723	0.155029	0.195181	0.29117	0.168638	0.307919	0.397097	0.0950885	0.330802	0.350098	0.139836	0.265673	0.139159	0.316272	0.426602	0.222407	0.237268	0.193874	0.164922	0.365314	0.355703
Bacteria	Bacteroidetes	Sphingobacteriia	Sphingobacteriales	Sphingobacteriaceae	Pedobacter	0.252411	0.504822	0.195603	0.309219	0	0	0	0	0	0.253777	0.211117	0.234384	0.0917936	0.277108	0.160256	0.183518	0.256599	0.068465	0.314205	0.25562	0.0403959	0.245773	0.645951	0.071126	0.116063	0.061186	0.190955	0.946247	0.602396	0.222011	0.217907	0.0817926
Bacteria	Proteobacteria	Alphaproteobacteria	Sphingomonadales	Sphingomonadaceae	Rhizorhapis	0.219858	0.439717	0.310925	0.128792	0	0	0	0	0	0.289464	0.208445	0.236801	0.354935	0.115663	0.110599	0.153758	0.910928	0.0903738	0.715231	0.51124	0.0336632	0.169499	0.221395	0.0865881	0.118965	0.0152965	0.330241	0.231619	0.00923212	0.149064	0.0448632	0.0399452
Bacteria	Acidobacteria	Acidobacteria_Gp4	Aridibacter	Aridibacter	Aridibacter	0.205172	0.410343	0.1891	0.221243	0	0	0	0	0	0.511519	0.0721539	0.0749064	0.169308	0.0481928	0.126399	0.560474	0.0866023	0.095851	0.359682	0.0563867	0.107722	0.461884	0.138046	0.479327	0.200209	0.0883798	0.310022	0.081914	0.113093	0.313987	0.13459	0.112227
Bacteria	Armatimonadetes	Armatimonadetes_gp5	Armatimonadetes_gp5	Armatimonadetes_gp5	Armatimonadetes_gp5	0.202645	0.40529	0.219053	0.186237	0	0	0	0	0	0.241881	0.227151	0.166727	0.0734349	0.212048	0.331798	0.128959	0.465086	0.224565	0.140566	0.248102	0.168316	0.131361	0.231813	0.0525714	0.264044	0.268539	0.0898614	0.251391	0.0484686	0.149064	0.211498	0.349996
Bacteria	candidate_division_WPS-1	candidate_division_WPS-1	candidate_division_WPS-1	candidate_division_WPS-1	candidate_division_WPS-1	0.196198	0.392396	0.168576	0.22382	0	0	0	0	0	0.222055	0.168359	0.152229	0.0999531	0.301205	0.130914	0.0892791	0.288674	0.131453	0.214983	0.176678	0.0471285	0.275435	0.304743	0.123697	0.214717	0.193756	0.280817	0.355902	0.240035	0.222011	0.102544	0.148368
Bacteria	Proteobacteria	Deltaproteobacteria	Myxococcales	Kofleriaceae	Kofleria	0.190817	0.381635	0.188202	0.193433	0	0	0	0	0	0.158611	0.189738	0.152229	0.114232	0.171084	0.160256	0.099199	0.10264	0.555936	0.132297	0.206751	0.215445	0.182211	0.0755346	0.179361	0.278552	0.509883	0.139285	0.0734401	0.0692409	0.164922	0.0672948	0.388039
Bacteria	Proteobacteria	Deltaproteobacteria	Myxococcales	Nannocystaceae	Nannocystis	0.188728	0.377457	0.206721	0.170736	0	0	0	0	0	0.134819	0.211117	0.086988	0.0489566	0.503614	0.173799	0.176078	0.298297	0.205395	0.194311	0.285693	0.161584	0.0762744	0.239627	0.071126	0.310469	0.0781821	0.163997	0.276813	0.0600088	0.171265	0.160226	0.270106
Bacteria	Proteobacteria	Alphaproteobacteria	Rhodospirillales	Rhodospirillaceae	Dongia	0.186577	0.373154	0.186514	0.18664	0	0	0	0	0	0.174472	0.339391	0.159478	0.226424	0.125301	0.200885	0.0446395	0.301504	0.197179	0.0744171	0.199233	0.195247	0.072037	0.21879	0.0402016	0.153784	0.146167	0.186462	0.206197	0.156946	0.161751	0.349292	0.361409
Bacteria	Actinobacteria	Actinobacteria	Rubrobacterales	Rubrobacteraceae	Rubrobacter	0.185102	0.370203	0.158194	0.21201	0	0	0	0	0	0.273603	0.050775	0.065241	0.267222	0.0337349	0.0406284	0.314957	0.0449049	0.0328632	0.682156	0.0451094	0.0471285	0.461884	0.114604	0.392739	0.0667363	0.0475891	0.568373	0.0621416	0.122326	0.42182	0.0320451	0.0418474
Bacteria	Verrucomicrobia	Spartobacteria	Spartobacteria	Spartobacteria	Spartobacteria	0.184625	0.369251	0.146244	0.223007	0	0	0	0	0	0.138784	0.120257	0.149813	0.0407972	0.180723	0.119628	0.240557	0.157167	0.147884	0.124028	0.180438	0.154851	0.279673	0.216185	0.225748	0.319174	0.149566	0.195449	0.209022	0.46853	0.152236	0.0929308	0.144564
Bacteria	Proteobacteria	Alphaproteobacteria	Rhizobiales	Rhizobiaceae	Rhizobium	0.178788	0.357577	0.140883	0.216694	0	0	0	0	0	0.309291	0.149653	0.0966534	0.181547	0.0722892	0.130914	0.106639	0.356032	0.0356018	0.1447	0.0601459	0.0471285	0.190686	0.377673	0.0587562	0.101555	0.13257	0.2269	0.248567	0.618552	0.202981	0.147408	0.0779883
Bacteria	Actinobacteria	Actinobacteria	Actinomycetales	Nocardioidaceae	Nocardioides	0.169188	0.338375	0.137643	0.200732	0	0	0	0	0	0.166541	0.0908605	0.101486	0.0917936	0.13494	0.101571	0.270317	0.17962	0.027386	0.310071	0.116533	0.0605938	0.165261	0.304743	0.265949	0.130571	0.0594864	0.197695	0.26269	0.300044	0.202981	0.269179	0.049456
Bacteria	Bacteroidetes	Sphingobacteriia	Sphingobacteriales	Chitinophagaceae	Flavisolibacter	0.159048	0.318097	0.143424	0.174673	0	0	0	0	0	0.245846	0.0988776	0.135315	0.0917936	0.0626506	0.142199	0.342236	0.0705648	0.0602492	0.235654	0.161642	0.0740591	0.275435	0.0937671	0.374184	0.136374	0.0679844	0.240379	0.0762647	0.177718	0.294957	0.102544	0.0817926
Bacteria	BRC1	BRC1	BRC1	BRC1	BRC1	0.157575	0.315151	0.180719	0.134432	0	0	0	0	0	0.265673	0.187066	0.0821554	0.550762	0.113253	0.0744854	0.178558	0.234147	0.161577	0.0868199	0.146606	0.0875244	0.216111	0.0937671	0.0804033	0.118965	0.120672	0.188709	0.104511	0.0184642	0.0919759	0.243543	0.201628
Bacteria	Candidatus_Saccharibacteria	Candidatus_Saccharibacteria	Candidatus_Saccharibacteria	Candidatus_Saccharibacteria	Candidatus_Saccharibacteria	0.156002	0.312003	0.0574946	0.254509	0	0	0	0	0	0.114993	0.0374131	0.0483267	0.0244783	0.0433735	0.0496569	0.0619994	0.11547	0.0109544	0.0330743	0.116533	0.0336632	1.30938	0.21879	0.0432941	0.0232126	0.0288934	0.267338	0.26269	0.133866	0.355217	0.147408	0.00951077
Bacteria	Bacteroidetes	Sphingobacteriia	Sphingobacteriales	Chitinophagaceae	Niastella	0.154422	0.308844	0.14761	0.161235	1	0	1	0	0	0.495658	0.0668092	0.111151	0.208066	0.0819277	0.0631997	0.153758	0.195657	0.068465	0.243923	0.0827005	0	0.533921	0.161488	0.0494789	0.130571	0.0254942	0.0808752	0.305059	0.0715489	0.117349	0.217907	0.0798904
Bacteria	Bacteroidetes	Sphingobacteriia	Sphingobacteriales	Chitinophagaceae	Parasegetibacter	0.14595	0.2919	0.121844	0.170057	0	0	0	0	0	0.237916	0.0668092	0.0821554	0.118312	0.0819277	0.128657	0.267837	0.0930173	0.0794194	0.128163	0.124051	0.0538612	0.250011	0.14586	0.321613	0.153784	0.0883798	0.123559	0.155354	0.240035	0.193467	0.12818	0.0703797
Bacteria	Proteobacteria	Alphaproteobacteria	Rhodospirillales	Rhodospirillaceae	Constrictibacter	0.143468	0.286936	0.146431	0.140505	0	0	0	0	0	0.0634442	0.14698	0.166727	0.104033	0.20241	0.146714	0.143839	0.109055	0.153362	0.210848	0.161642	0.148118	0.101699	0.174511	0.0989579	0.20311	0.134269	0.128052	0.209022	0.154638	0.101491	0.131385	0.108423
Bacteria	Proteobacteria	Betaproteobacteria	Burkholderiales	Burkholderiales_incertae_sedis	Piscinibacter	0.13845	0.276901	0.13914	0.137761	0	0	0	0	0	0.642373	0.173704	0.028996	0.130551	0.0795181	0.0947996	0.0223198	0.0833948	0.147884	0.0578799	0.0601459	0.148118	0.288148	0.101581	0.0834957	0.0261142	0.224349	0.130299	0.0310708	0.0392365	0.126863	0.304429	0.159781
Bacteria	Proteobacteria	Alphaproteobacteria	Rhizobiales	Bradyrhizobiaceae	Bradyrhizobium	0.131098	0.262196	0.0965945	0.165601	0	0	0	0	0	0.154645	0.0534474	0.0628247	0.0775146	0.086747	0.0496569	0.094239	0.1283	0.0246474	0.190177	0.109014	0.12792	0.105937	0.25265	0.0865881	0.075441	0.069684	0.096601	0.177951	0.565467	0.126863	0.121771	0.142661
Bacteria	Proteobacteria	Gammaproteobacteria	Xanthomonadales	Xanthomonadaceae	Xanthomonas	0.129169	0.258339	0.128918	0.129421	0	0	0	0	0	0.162576	0.112239	0.132898	0.114232	0.214458	0.108342	0.106639	0.0994323	0.0712036	0.17364	0.150365	0.10099	0.114412	0.156278	0.0494789	0.0696379	0.0764825	0.141532	0.273988	0.173102	0.104662	0.205089	0.0589668
Bacteria	Bacteroidetes	Cytophagia	Cytophagales	Flammeovirgaceae	Imperialibacter	0.12872	0.257439	0.161851	0.0955882	0	0	0	0	0	0.0158611	0.0481026	0.886795	0.489566	0.00240964	0.0157999	0.0198398	0.1283	0.0520334	0.0124028	0.21051	0.0605938	0.0381372	0.0338603	0.0247395	0.00580316	0.151265	0.384157	0.0197723	0.106169	0.0792896	0.147408	0.0608689
Bacteria	Proteobacteria	Deltaproteobacteria	Bdellovibrionales	Bdellovibrionaceae	Vampirovibrio	0.128589	0.257178	0.16061	0.096568	0	0	0	0	0	0.0555137	0.0454303	0.0531594	0.00407972	0.120482	0.187342	0.0867991	0.0513199	0.388881	0.0165371	0.278175	0.639601	0.0762744	0.00781392	0.0432941	0.327878	0.186957	0.0741356	0.0480185	0.00230803	0.076118	0.00640902	0.213041
Bacteria	Proteobacteria	Alphaproteobacteria	Sphingomonadales	Sphingomonadaceae	Novosphingobium	0.126858	0.253715	0.123314	0.130401	0	0	0	0	0	0.122923	0.0935329	0.0918207	0.116272	0.0698795	0.0925424	0.116559	0.234147	0.0602492	0.235654	0.165401	0.0807918	0.241536	0.153674	0.105143	0.0609331	0.0730833	0.206681	0.132757	0.14079	0.155408	0.0769083	0.087499
Bacteria	Proteobacteria	Betaproteobacteria	Nitrosomonadales	Nitrosomonadaceae	Nitrosomonas	0.120311	0.240621	0.0688691	0.171752	0	3	3	1	0	0.21809	0.136291	0.0555757	0.0122392	0.0433735	0.00225713	0.0396796	0.118677	0.0465562	0.128163	0.0187956	0.00673265	0.0889868	0.354231	0	0.020311	0.0475891	0	0.26269	0.992453	0.0126863	0	0.110325
Bacteria	Proteobacteria	Betaproteobacteria	Nitrosomonadales	Nitrosomonadaceae	Nitrosospira	0.118476	0.236952	0.0789216	0.15803	0	0	0	0	0	0.0674095	0.216462	0.021747	0.0775146	0.0650602	0.067714	0.0843191	0.121885	0.0438176	0.140566	0.033832	0.00673265	0.122887	0.242232	0.0123697	0.0290158	0.0271938	0.0449307	0.14688	0.521615	0.155408	0.0192271	0.416572
Bacteria	Proteobacteria	Betaproteobacteria	Burkholderiales	Comamonadaceae	Variovorax	0.117415	0.23483	0.116992	0.117838	0	0	0	0	0	0.107062	0.114912	0.0821554	0.112192	0.171084	0.137685	0.223198	0.11547	0.0766808	0.107491	0.0751823	0.0807918	0.114412	0.200557	0.092773	0.075441	0.0679844	0.107834	0.206197	0.122326	0.107834	0.105749	0.0951077
Bacteria	Verrucomicrobia	Opitutae	Opitutales	Opitutaceae	Alterococcus	0.113438	0.226875	0.153762	0.0731131	0	0	0	0	0	0.158611	0.264564	0.326205	0.344736	0.0313253	0.051914	0.099199	0.195657	0.194441	0.00826856	0.0827005	0.0875244	0.148311	0.00520928	0.0618487	0.0696379	0.0900794	0.0426842	0.00564924	0.00230803	0.0539169	0.115362	0.209237
Bacteria	Actinobacteria	Actinobacteria	Actinomycetales	Cellulomonadaceae	Cellulomonas	0.111277	0.222554	0.091169	0.131385	0	0	0	0	0	0.0912011	0.0534474	0.0749064	0.134631	0.0987952	0.0473998	0.109119	0.109055	0.0164316	0.140566	0.157883	0.0605938	0.156786	0.14586	0.0804033	0.0580316	0.0815813	0.123559	0.189249	0.240035	0.152236	0.179453	0.0380431
Bacteria	Proteobacteria	Alphaproteobacteria	Rhodospirillales	Rhodospirillaceae	Thalassobaculum	0.110489	0.220977	0.106494	0.114483	0	0	0	0	0	0.15068	0.272582	0.236801	0.303939	0.026506	0.0180571	0.0371996	0.10264	0.027386	0.0330743	0.0488685	0.0201979	0.0423747	0.07293	0.0247395	0.0232126	0.253242	0.121313	0.059317	0.182334	0.0253727	0.224316	0.230161
Bacteria	Actinobacteria	Actinobacteria	Actinomycetales	Pseudonocardiaceae	Saccharothrix	0.110015	0.22003	0.110214	0.109816	1	0	1	0	0	0.0872358	0.109567	0.125649	0.0611958	0.113253	0.101571	0.0619994	0.250184	0	0.148834	0.101496	0.161584	0.101699	0.187534	0.0556638	0.0667363	0.0237946	0.0696426	0.223145	0.360053	0.0729464	0.0448632	0.00190215
Bacteria	Proteobacteria	Alphaproteobacteria	Rhizobiales	Phyllobacteriaceae	Mesorhizobium	0.107906	0.215813	0.0901619	0.125651	0	0	0	0	0	0.154645	0.0641368	0.086988	0.128511	0.0578313	0.0564283	0.0818391	0.125092	0.054772	0.124028	0.0601459	0.0875244	0.152549	0.130232	0.0371092	0.0580316	0.0628856	0.0988475	0.14688	0.378517	0.117349	0.121771	0.0779883
Bacteria	Proteobacteria	Betaproteobacteria	Burkholderiales	Alcaligenaceae	Pusillimonas	0.107053	0.214106	0.0871974	0.126908	0	0	0	0	0	0.0832705	0.133618	0.108735	0.0856741	0.144578	0.0609426	0.0818391	0.105847	0.0383404	0.0992228	0.063905	0.0403959	0.110174	0.18493	0.0494789	0.0696379	0.0509883	0.139285	0.161003	0.357745	0.0888043	0.124976	0.0589668
Bacteria	Proteobacteria	Alphaproteobacteria	Caulobacterales	Caulobacteraceae	Brevundimonas	0.106705	0.21341	0.0661055	0.147304	0	0	0	0	0	0.0872358	0.0748263	0.050743	0.0469168	0.0746988	0.0428855	0.0570394	0.0930173	0.0438176	0.0620142	0.146606	0.0134653	0.063562	0.255255	0.0556638	0.0522284	0.0288934	0.103341	0.1836	0.722413	0.0697748	0.0608857	0.024728
Bacteria	Proteobacteria	Alphaproteobacteria	Alphaproteobacteria_incertae_sedis	Geminicoccus	Geminicoccus	0.104875	0.20975	0.0942142	0.115536	0	0	0	0	0	0.0356874	0.0454303	0.101486	0.0591559	0.13012	0.0902853	0.0619994	0.131507	0.0657264	0.17364	0.12781	0.107722	0.105937	0.130232	0.0896806	0.11026	0.0713837	0.152764	0.121459	0.17541	0.130035	0.105749	0.0779883
Bacteria	Actinobacteria	Actinobacteria	Actinomycetales	Microbacteriaceae	Agromyces	0.104259	0.208518	0.0830666	0.125451	0	0	0	0	0	0.114993	0.0694816	0.0483267	0.120352	0.060241	0.0496569	0.096719	0.109055	0.041079	0.165371	0.0676641	0.0538612	0.156786	0.143255	0.10205	0.0406221	0.061186	0.0786287	0.107336	0.431602	0.101491	0.0961354	0.0608689
Bacteria	Acidobacteria	Acidobacteria_Gp10	Gp10	Gp10	Gp10	0.101094	0.202187	0.108418	0.093769	0	0	0	0	0	0.103097	0.0427579	0.07249	0.136671	0.0746988	0.108342	0.131439	0.0994323	0.131453	0.148834	0.0902188	0.161584	0.0508496	0.0911625	0.142252	0.107358	0.161463	0.0786287	0.0706155	0.0207723	0.130035	0.0737038	0.104618
Bacteria	Bacteroidetes	Cytophagia	Cytophagales	Cytophagaceae	Rhodocytophaga	0.0998912	0.199782	0.0882448	0.111538	0	0	0	0	0	0.158611	0.0935329	0.0555757	0.118312	0.0554217	0.0541712	0.148798	0.0641499	0.0520334	0.140566	0.063905	0.0538612	0.250011	0.0859532	0.148437	0.0377205	0.0883798	0.150518	0.104511	0.0600088	0.196638	0.0704993	0.0342388
Bacteria	Proteobacteria	Gammaproteobacteria	Xanthomonadales	Xanthomonadaceae	Thermomonas	0.0992611	0.198522	0.0913943	0.107128	0	0	0	0	0	0.249812	0.0721539	0.065241	0.0509965	0.108434	0.0699711	0.101679	0.112262	0.0328632	0.111626	0.101496	0.0201979	0.0974618	0.119814	0.0680335	0.0870474	0.0356918	0.0763822	0.217496	0.12925	0.149064	0.150612	0.0475538
Bacteria	Acidobacteria	Acidobacteria_Gp5	Gp5	Gp5	Gp5	0.096657	0.193314	0.113388	0.0799263	0	0	0	0	0	0.14275	0.112239	0.0386614	0.101993	0.115663	0.0947996	0.133919	0.0705648	0.131453	0.157103	0.0864597	0.175049	0.0974618	0.0573021	0.129882	0.0986537	0.113874	0.0876149	0.0706155	0.00461606	0.107834	0.0352496	0.0760861
Bacteria	Bacteroidetes	Sphingobacteriia	Sphingobacteriales	Chitinophagaceae	Lacibacter	0.0964112	0.192822	0.0859374	0.106885	0	0	0	0	0	0.166541	0.0587921	0.0459104	0.0877139	0.0674699	0.124142	0.0619994	0.109055	0.095851	0.103357	0.0902188	0.0201979	0.135599	0.18493	0.071126	0.142177	0.134269	0.0763822	0.0988617	0.0392365	0.0792896	0.0769083	0.136955
Bacteria	Proteobacteria	Alphaproteobacteria	Sphingomonadales	Sphingomonadaceae	Sphingopyxis	0.0956431	0.191286	0.0656401	0.125646	0	0	0	0	0	0.0555137	0.0160342	0.0169143	0.0856741	0.0939759	0.0315999	0.0495995	0.21811	0.013693	0.0826856	0.0902188	0.0336632	0.182211	0.234418	0.0247395	0.020311	0.030593	0.0426842	0.141231	0.505458	0.117349	0.0640902	0.0190215
Bacteria	Bacteroidetes	Cytophagia	Cytophagales	Cytophagaceae	Dyadobacter	0.091617	0.183234	0.071862	0.111372	0	0	0	0	0	0.0634442	0.0347408	0.0386614	0.0632356	0.0481928	0.0473998	0.123999	0.246977	0.0164316	0.0785513	0.0939779	0.00673265	0.0889868	0.231813	0.0247395	0.0319174	0.0322926	0.0426842	0.268339	0.357745	0.0602601	0.0672948	0.0190215
Bacteria	Actinobacteria	Actinobacteria	Actinomycetales	Pseudonocardiaceae	Pseudonocardia	0.0904742	0.180948	0.0756876	0.105261	0	0	0	0	0	0.134819	0.080171	0.057992	0.0550762	0.108434	0.0451427	0.0669593	0.15396	0.0328632	0.0992228	0.0601459	0.0134653	0.0932243	0.195348	0.071126	0.104457	0.0441899	0.0786287	0.186425	0.173102	0.0602601	0.137794	0.0133151
Bacteria	Acidobacteria	Acidobacteria_Gp7	Gp7	Gp7	Gp7	0.0850469	0.170094	0.0857386	0.0843551	0	0	0	0	0	0.059479	0.029396	0.0628247	0.0305979	0.0891566	0.0947996	0.185998	0.0994323	0.0903738	0.107491	0.105255	0.0740591	0.122887	0.10679	0.092773	0.127669	0.0866802	0.0516703	0.0988617	0.0669329	0.076118	0.0480677	0.049456
Bacteria	Bacteroidetes	Cytophagia	Cytophagales	Cyclobacteriaceae	Algoriphagus	0.081844	0.163688	0.0566377	0.10705	0	0	0	0	0	0.0317221	0.0160342	0.0821554	0.134631	0.0240964	0.00902853	0.0520795	0.14113	0.0027386	0.02894	0.150365	0.00673265	0.0381372	0.237022	0.0092773	0.0406221	0.0186957	0.0584099	0.180776	0.470838	0.038059	0.0704993	0.0152172
Bacteria	Actinobacteria	Actinobacteria	Actinomycetales	Geodermatophilaceae	Geodermatophilus	0.0795945	0.159189	0.0775585	0.0816304	0	0	0	0	0	0.107062	0.080171	0.057992	0.0469168	0.0674699	0.033857	0.121519	0.0320749	0.0246474	0.23152	0.0601459	0.0673265	0.0593245	0.109395	0.132975	0.075441	0.0577868	0.101094	0.0536678	0.0553927	0.104662	0.102544	0.0456517
Bacteria	Proteobacteria	Alphaproteobacteria	Sphingomonadales	Sphingomonadaceae	Sphingobium	0.0787053	0.157411	0.0904882	0.0669224	0	0	0	0	0	0.214124	0.0427579	0.0169143	0.0673153	0.0554217	0.0451427	0.0619994	0.163582	0.0383404	0.177774	0.101496	0.10099	0.072037	0.0807439	0.0278319	0.0261142	0.0407907	0.0651495	0.0932124	0.0253883	0.0888043	0.105749	0.110325
Bacteria	Actinobacteria	Actinobacteria	Actinomycetales	Promicromonosporaceae	Promicromonospora	0.0707688	0.141538	0.0530636	0.0884739	0	0	0	0	0	0.07534	0.0347408	0.0120817	0.0387573	0.0554217	0.0180571	0.0371996	0.198865	0.0164316	0.103357	0.0263138	0.0201979	0.0296623	0.143255	0.0402016	0.0261142	0.0288934	0.0786287	0.121459	0.346204	0.0602601	0.0833173	0.0152172
Bacteria	Proteobacteria	Deltaproteobacteria	Bdellovibrionales	Bdellovibrionaceae	Bdellovibrio	0.0667682	0.133536	0.0821818	0.0513546	1	0	1	0	0	0	0.0614645	0.563006	0.0183587	0.0144578	0.146714	0.0173598	0.0288674	0.0657264	0.00413428	0.0526276	0.0134653	0.00847494	0.0312557	0.0123697	0.0290158	0.134269	0.0134792	0.00847386	0.108477	0.0285442	0.0897263	0.100814
Bacteria	Actinobacteria	Actinobacteria	Actinomycetales	Sporichthyaceae	Sporichthya	0.0656337	0.131267	0.0587087	0.0725587	0	0	0	0	0	0.059479	0.0454303	0.07249	0.0754748	0.0650602	0.0631997	0.0545594	0.0801873	0.0164316	0.0785513	0.0263138	0.0673265	0.0423747	0.0703253	0.0680335	0.0696379	0.0815813	0.0741356	0.0875632	0.12925	0.0570885	0.0801128	0.0380431
Bacteria	Proteobacteria	Alphaproteobacteria	Rhizobiales	Methylobacteriaceae	Microvirga	0.0614073	0.122815	0.0512187	0.0715959	0	0	0	0	0	0.07534	0.0347408	0.0193307	0.0877139	0.0168675	0.0406284	0.0545594	0.0449049	0.0246474	0.119894	0.0488685	0.0471285	0.0889868	0.0573021	0.154622	0.0522284	0.0186957	0.137039	0.0451939	0.0553927	0.111005	0.0480677	0.0190215
Bacteria	Proteobacteria	Gammaproteobacteria	Xanthomonadales	Sinobacteraceae	Povalibacter	0.0609971	0.121994	0.0759106	0.0460835	0	0	0	0	0	0.0356874	0.0481026	0.057992	0.318218	0.0337349	0.0631997	0.0545594	0.0930173	0.027386	0.0537457	0.0714232	0.0538612	0.0338997	0.0390696	0.0247395	0.0348189	0.0424903	0.0651495	0.0338954	0.0323124	0.0285442	0.0160226	0.155977
Bacteria	Proteobacteria	Betaproteobacteria	Burkholderiales	Oxalobacteraceae	Herminiimonas	0.0598567	0.119713	0.0628693	0.056844	0	0	0	0	0	0.059479	0.0721539	0.0386614	0.0407972	0.0819277	0.0406284	0.099199	0.0801873	0.0219088	0.0785513	0.0601459	0.0807918	0.0550871	0.0546975	0.0340168	0.0290158	0.0254942	0.0539168	0.11016	0.076165	0.0697748	0.0865218	0.0304345
Bacteria	Actinobacteria	Actinobacteria	Actinomycetales	Nocardioidaceae	Aeromicrobium	0.0584298	0.11686	0.0486992	0.0681604	0	0	0	0	0	0.0555137	0.0213789	0.0241633	0.0673153	0.0506024	0.0383713	0.0619994	0.0801873	0.0109544	0.0454771	0.101496	0.0269306	0.0550871	0.0833485	0.0618487	0.0290158	0.0407907	0.0921079	0.0677909	0.124634	0.0602601	0.102544	0.0323366
Bacteria	Proteobacteria	Gammaproteobacteria	Xanthomonadales	Algiphilaceae	Algiphilus	0.0556589	0.111318	0.0663336	0.0449843	0	1	1	0	0	0.00793053	0.106895	0.0193307	0.014279	0.0674699	0.0586854	0.0123999	0.0416974	0.314939	0.0413428	0.063905	0.0471285	0.0169499	0.0208371	0.00309243	0.162488	0.0662848	0.0179723	0.0197723	0	0.0190295	0.0352496	0.133151
Bacteria	Verrucomicrobia	Verrucomicrobiae	Verrucomicrobiales	Verrucomicrobiaceae	Roseimicrobium	0.0531826	0.106365	0.0295608	0.0768043	1	0	1	0	0	0.0396526	0.0080171	0.065241	0.00407972	0.0578313	0.0293427	0.0595194	0.0416974	0.0027386	0.0165371	0.0300729	0	0.0169499	0.0833485	0.0092773	0.0348189	0.0254942	0.0179723	0.149705	0.452374	0.00634317	0.0352496	0.0133151
Bacteria	Proteobacteria	Alphaproteobacteria	Rhizobiales	Methylobacteriaceae	Methylobacterium	0.05107	0.10214	0.0430642	0.0590758	0	0	0	0	0	0.0237916	0.00534474	0.036245	0.0326377	0.00722892	0.309227	0.00495995	0.01283	0.0191702	0.0330743	0.0187956	0.0134653	0.0338997	0.0260464	0.0340168	0.0261142	0.334823	0.029205	0.0338954	0.0415445	0.0317158	0.0224316	0.0361409
Bacteria	Chloroflexi	Chloroflexia	Herpetosiphonales	Herpetosiphonaceae	Herpetosiphon	0.0510424	0.102085	0.0283845	0.0737002	1	0	1	0	0	0.0237916	0.0160342	0.0773227	0.0183587	0.0192771	0.033857	0.0694393	0.0160375	0	0.0372085	0.0225547	0.00673265	0.0296623	0.283906	0.0371092	0.00290158	0.0543875	0.0067396	0.0875632	0.242343	0.0285442	0.012818	0.024728
Bacteria	Actinobacteria	Actinobacteria	Actinomycetales	Nocardioidaceae	Kribbella	0.0509959	0.101992	0.0441218	0.0578699	0	0	0	0	0	0.0277568	0.0213789	0.0265797	0.028558	0.0578313	0.033857	0.0570394	0.1283	0.0027386	0.119894	0.0187956	0.00673265	0.0593245	0.138046	0.0278319	0.00580316	0.00679844	0.107834	0.11016	0.0853971	0.0634317	0.0224316	0.00951077
Bacteria	Proteobacteria	Betaproteobacteria	Methylophilales	Methylophilaceae	Methylophilus	0.0509865	0.101973	0.0573972	0.0445759	0	1	1	0	0	0.0396526	0.0908605	0.0410777	0.0836342	0.0554217	0.0135428	0.0421596	0.0481124	0.13693	0.0330743	0.063905	0.0403959	0	0.0338603	0.0278319	0.0261142	0.0747829	0.0584099	0.0480185	0.0184642	0.0190295	0.0544767	0.129346
Bacteria	Verrucomicrobia	Verrucomicrobiae	Verrucomicrobiales	Verrucomicrobiaceae	Prosthecobacter	0.0504011	0.100802	0.0476152	0.0531871	0	0	0	0	0	0.0713748	0.0160342	0.0700737	0.0203986	0.0457831	0.0451427	0.0297597	0.0481124	0.027386	0.0413428	0.0751823	0.0807918	0.0423747	0.0885578	0.0340168	0.0464253	0.0441899	0.0381911	0.0706155	0.0900132	0.0190295	0.0640902	0.0475538
Bacteria	Proteobacteria	Deltaproteobacteria	Myxococcales	Phaselicystidaceae	Phaselicystis	0.0495616	0.0991232	0.0519057	0.0472175	0	2	2	1	0	0.0158611	0.0267237	0.0193307	0.0122392	0.0433735	0.0744854	0.0148798	0.0416974	0.180748	0.00826856	0.097737	0.0875244	0.0127124	0.00260464	0.00618487	0.0638347	0.166562	0	0.0282462	0	0.0126863	0.0192271	0.207335
Bacteria	Proteobacteria	Alphaproteobacteria	Rhizobiales	Rhizobiaceae	Ensifer	0.0437754	0.0875509	0.0363853	0.0511656	0	0	0	0	0	0.0515484	0.0080171	0.0459104	0.0509965	0.0337349	0.0428855	0.0173598	0.0577349	0.0301246	0.0496114	0.0150365	0.0336632	0.0338997	0.0468835	0.0185546	0.0290158	0.0492887	0.0426842	0.0451939	0.170794	0.0539169	0.0288406	0.0437495
Bacteria	Actinobacteria	Actinobacteria	Actinomycetales	Micromonosporaceae	Micromonospora	0.0436322	0.0872644	0.0333354	0.053929	0	0	0	0	0	0.0436179	0.0106895	0.028996	0.0407972	0.0481928	0.0180571	0.0148798	0.0641499	0.0082158	0.0909542	0.0112773	0.0201979	0.0254248	0.0781392	0.0587562	0.0232126	0.0254942	0.0561634	0.0734401	0.143098	0.0539169	0.0384541	0.0171194
Bacteria	Bacteroidetes	Flavobacteriia	Flavobacteriales	Flavobacteriaceae	Vitellibacter	0.0428551	0.0857102	0.0164711	0.0692391	2	0	2	0	1	0	0.0213789	0.00483267	0.0346776	0.0216867	0.0225713	0.0123999	0.019245	0	0.0165371	0.0375912	0.00673265	0.063562	0.00781392	0.00618487	0.00580316	0.0271938	0.415609	0.0395447	0.0484686	0.101491	0.0288406	0.0171194
Bacteria	Proteobacteria	Alphaproteobacteria	Rhizobiales	Phyllobacteriaceae	Chelativorans	0.0419556	0.0839112	0.0402066	0.0437046	0	0	0	0	0	0.0277568	0.0213789	0.0483267	0.0346776	0.0216867	0.0451427	0.0495995	0.01283	0.0356018	0.107491	0.0375912	0.0403959	0.0593245	0.0599068	0.0525714	0.0261142	0.0254942	0.062903	0.0254216	0.0692409	0.0539169	0.0192271	0.0266301
Bacteria	Chloroflexi	Caldilineae	Caldilineales	Caldilineaceae	Litorilinea	0.0416357	0.0832714	0.0404126	0.0428588	0	0	0	0	0	0.0832705	0.050775	0.0314123	0.0897538	0.053012	0.0315999	0.0198398	0.0513199	0.0109544	0.0248057	0.0112773	0.0269306	0.0423747	0.0677207	0.0154622	0.020311	0.0186957	0.0381911	0.022597	0.0715489	0.0666032	0.0737038	0.0342388
Bacteria	Bacteroidetes	Flavobacteriia	Flavobacteriales	Cryomorphaceae	Fluviicola	0.0410031	0.0820061	0.0507356	0.0312705	0	0	0	0	0	0.0317221	0.0347408	0.24405	0.0163189	0.0771084	0.0406284	0.0223198	0.0256599	0.013693	0.0206714	0.0751823	0.00673265	0.0127124	0.0468835	0.0123697	0.0493268	0.0169961	0.0179723	0.0734401	0.0392365	0.0348874	0.0192271	0.0209237
Bacteria	Actinobacteria	Actinobacteria	Solirubrobacterales	Conexibacteraceae	Conexibacter	0.0395449	0.0790898	0.0415254	0.0375644	0	0	0	0	0	0.0436179	0.0213789	0.050743	0.0367175	0.0337349	0.0293427	0.0520795	0.0256599	0.0219088	0.107491	0.0150365	0.0605938	0.0296623	0.0416743	0.071126	0.0232126	0.0186957	0.0718891	0.0536678	0.0161562	0.0475737	0.0224316	0.0171194
Bacteria	Verrucomicrobia	Opitutae	Puniceicoccales	Puniceicoccaceae	Pelagicoccus	0.039309	0.0786181	0.0503455	0.0282726	2	1	3	0	1	0.0198263	0.130946	0.036245	0.0489566	0	0.00225713	0.111599	0.214902	0.0082158	0.0124028	0.0187956	0	0.0593245	0.0286511	0.0092773	0.00870474	0.00509883	0.0157257	0	0.0230803	0.0856327	0.0640902	0.0114129
Bacteria	Bacteroidetes	Cytophagia	Cytophagales	Flammeovirgaceae	Marinoscillum	0.0387089	0.0774179	0.0432662	0.0341517	1	0	1	0	0	0.00793053	0.0106895	0.120817	0.197866	0.00722892	0.0361141	0.00743992	0.019245	0.0465562	0	0.0451094	0.0201979	0.0127124	0.0234418	0.00309243	0.00580316	0.17506	0.0494238	0.00847386	0.0161562	0.00951475	0.0320451	0.0399452
Bacteria	Actinobacteria	Actinobacteria	Acidimicrobiales	Iamiaceae	Iamia	0.0365173	0.0730346	0.0309426	0.0420919	1	0	1	0	0	0.0634442	0.0240513	0.028996	0.0407972	0.0385542	0.0135428	0.0223198	0.0609424	0.0027386	0.0496114	0.0263138	0	0.110174	0.0208371	0.0525714	0.0116063	0.0169961	0.0359446	0.0508431	0.0507767	0.0570885	0.0352496	0.0209237
Bacteria	Firmicutes	Bacilli	Bacillales	Bacillaceae_1	Bacillus	0.03341	0.0668199	0.027274	0.0395459	0	0	0	0	0	0.059479	0.0106895	0.014498	0.0326377	0.00963855	0.0067714	0.0520795	0.00962248	0.0219088	0.0537457	0.0225547	0.0336632	0.063562	0.0286511	0.108235	0.0145079	0.0254942	0.0426842	0.0310708	0.0138482	0.0475737	0.0384541	0.0209237
Bacteria	Acidobacteria	Acidobacteria_Gp2	Gp2	Gp2	Gp2	0.0307519	0.0615039	0.0303375	0.0311664	0	0	0	0	0	0.0515484	0.0213789	0.0169143	0.0469168	0.0216867	0.0157999	0.0471195	0.0160375	0.0219088	0.02894	0.0488685	0.0269306	0.0550871	0.0260464	0.0525714	0.0174095	0.0118973	0.067396	0.0395447	0.0207723	0.0253727	0.00961354	0.0171194
Bacteria	Bacteroidetes	Sphingobacteriia	Sphingobacteriales	Sphingobacteriaceae	Olivibacter	0.0303782	0.0607563	0.0070986	0.0536577	4	4	8	0	0	0.00396526	0.00267237	0.00241633	0.00203986	0.00963855	0	0	0.0449049	0	0.00826856	0.0112773	0	0.00847494	0.00260464	0	0.00870474	0	0.00449307	0	0.560851	0	0.00320451	0.00190215
Bacteria	Verrucomicrobia	Spartobacteria	Terrimicrobium	Terrimicrobium	Terrimicrobium	0.0286574	0.0573148	0.00713366	0.0501812	2	4	6	0	0	0	0.0160342	0.00966534	0.0101993	0.00240964	0.00451427	0.00247997	0	0.0054772	0.00413428	0.00375912	0.0269306	0.00423747	0.036465	0	0	0.00849805	0	0.0706155	0.420061	0	0.00640902	0.00570646
Bacteria	Proteobacteria	Betaproteobacteria	Burkholderiales	Comamonadaceae	Acidovorax	0.0271505	0.054301	0.0252844	0.0290166	0	0	0	0	0	0.0356874	0.0106895	0.0193307	0.0346776	0.026506	0.0248285	0.0123999	0.0288674	0.0109544	0.0537457	0.0187956	0.0269306	0.0296623	0.0312557	0.021647	0.00870474	0.0152965	0.0381911	0.0367201	0.00461606	0.0570885	0.0512722	0.024728
Bacteria	Proteobacteria	Deltaproteobacteria	Myxococcales	Polyangiaceae	Minicystis	0.0260715	0.052143	0.0247537	0.0273893	0	0	0	0	0	0.0396526	0.0080171	0.0193307	0.014279	0.0289157	0.0180571	0.0421596	0.01283	0.027386	0.0496114	0.0300729	0.00673265	0.0466121	0.0182325	0.0773108	0.020311	0.00169961	0.029205	0.0254216	0.00230803	0.0412306	0.0256361	0.0133151
Bacteria	Actinobacteria	Actinobacteria	Actinomycetales	Mycobacteriaceae	Mycobacterium	0.0259894	0.0519787	0.0258562	0.0261225	0	0	0	0	0	0.0356874	0.00534474	0.007249	0.0489566	0.00481928	0.0203142	0.0148798	0.00641499	0.0301246	0.0578799	0.0112773	0.0673265	0.0508496	0.0208371	0.0278319	0.00870474	0.0118973	0.0584099	0.0169477	0.0346204	0.0317158	0.0160226	0.00951077
Bacteria	Latescibacteria	Latescibacteria	Latescibacteria	Latescibacteria	Latescibacteria	0.0255241	0.0510481	0.0254562	0.0255919	0	0	0	0	0	0.0158611	0.0160342	0.014498	0.0224384	0.0313253	0.0225713	0.0371996	0.0256599	0.0246474	0.0330743	0.0150365	0.0471285	0.0254248	0.0260464	0.0340168	0.0435237	0.0203953	0.062903	0.0112985	0.0115401	0.0190295	0.00640902	0.0209237
Bacteria	Proteobacteria	Betaproteobacteria	Burkholderiales	Comamonadaceae	Pelomonas	0.0234226	0.0468451	0.0371363	0.00970886	1	1	2	0	0	0.07534	0.00534474	0.00241633	0.00407972	0.0216867	0.00225713	0.0099199	0.0545274	0.0492948	0.17364	0	0.0471285	0.00423747	0.0208371	0	0.0290158	0.00339922	0.0067396	0.0141231	0.00230803	0.00951475	0.012818	0.00380431
Bacteria	Proteobacteria	Alphaproteobacteria	Sphingomonadales	Sphingomonadaceae	Sphingorhabdus	0.0231585	0.046317	0.0225027	0.0238143	1	0	1	0	0	0.0237916	0.0080171	0.0338287	0.0224384	0.0168675	0.0135428	0.0297597	0.0224524	0.0219088	0.0661485	0.0112773	0	0.0254248	0.0312557	0.0432941	0.0116063	0.0118973	0.0247119	0.0282462	0.0161562	0.0317158	0.0224316	0.0152172
Bacteria	Actinobacteria	Actinobacteria	Actinomycetales	Pseudonocardiaceae	Lentzea	0.0227146	0.0454293	0.0199956	0.0254337	0	0	0	0	0	0.0317221	0.0106895	0.0314123	0.0163189	0.0120482	0.0203142	0.00247997	0.0288674	0.0109544	0.0496114	0.0187956	0.00673265	0.0338997	0.0573021	0.0247395	0.0116063	0.0101977	0.0202188	0.0282462	0.0623168	0.00951475	0.0160226	0.00570646
Bacteria	Proteobacteria	Alphaproteobacteria	Rhodobacterales	Rhodobacteraceae	Rubellimicrobium	0.0206203	0.0412405	0.0204476	0.0207929	0	0	0	0	0	0.0158611	0.00534474	0.0241633	0.0265182	0.0168675	0.0225713	0.0272797	0.019245	0.0219088	0.0206714	0.0112773	0.0336632	0.0211873	0.0208371	0.0340168	0.020311	0.0118973	0.0134792	0.0197723	0.0300044	0.0348874	0.012818	0.00951077
Bacteria	Proteobacteria	Betaproteobacteria	Burkholderiales	Oxalobacteraceae	Massilia	0.0205435	0.041087	0.023831	0.017256	1	1	2	0	0	0.0515484	0.0106895	0.007249	0.00407972	0.0120482	0.00451427	0.0198398	0.0160375	0.120498	0.0206714	0.0187956	0	0.0127124	0	0.0309243	0.0290158	0.0356918	0.0112327	0.0112985	0.0138482	0.0158579	0.00640902	0.0228258
Bacteria	Proteobacteria	Alphaproteobacteria	Rhizobiales	Bradyrhizobiaceae	Bosea	0.020147	0.040294	0.0124071	0.0278869	1	0	1	0	0	0.0158611	0.0080171	0	0.00815944	0.0168675	0.0112857	0.0099199	0.0256599	0.0054772	0.0124028	0.0150365	0.0201979	0.0169499	0.0677207	0.00618487	0.00580316	0.0135969	0.0157257	0.0197723	0.11771	0.0158579	0.0160226	0.0114129
Bacteria	Actinobacteria	Actinobacteria	Actinomycetales	Demequinaceae	Demequina	0.0199096	0.0398192	0.0164387	0.0233806	2	0	2	0	1	0.0158611	0.00534474	0.00966534	0.0509965	0.0313253	0.00451427	0.0123999	0.0160375	0	0.0248057	0.0263138	0	0.0296623	0.0208371	0.0154622	0.00870474	0.00849805	0.0381911	0.0395447	0.0230803	0.038059	0.0256361	0.00951077
Bacteria	Actinobacteria	Actinobacteria	Actinomycetales	Micromonosporaceae	Asanoa	0.0191245	0.0382491	0.0183474	0.0199016	0	0	0	0	0	0.0118958	0.0213789	0.0120817	0.0203986	0.0337349	0.00902853	0.0173598	0.0256599	0.0082158	0.02894	0.0112773	0.0201979	0.00847494	0.0546975	0.0123697	0.00290158	0.0135969	0.0224653	0.0310708	0.0346204	0.0222011	0.00320451	0.0133151
Bacteria	Proteobacteria	Alphaproteobacteria	Sphingomonadales	Erythrobacteraceae	Porphyrobacter	0.018359	0.0367181	0.018177	0.0185411	0	0	0	0	0	0.0356874	0.0160342	0.0169143	0.0326377	0.00722892	0.0067714	0.0322397	0.0160375	0.0027386	0.0413428	0.00375912	0.00673265	0.0423747	0.0182325	0.0278319	0.00870474	0.00169961	0.0202188	0.0197723	0.00923212	0.0475737	0.00640902	0.00190215
Bacteria	Proteobacteria	Alphaproteobacteria	Rhodobacterales	Rhodobacteraceae	Paracoccus	0.0177573	0.0355146	0.0158222	0.0196924	1	1	2	0	0	0.0198263	0.0106895	0.0169143	0.0346776	0.0168675	0.0203142	0.0148798	0.0256599	0	0.00826856	0.0150365	0.00673265	0.0254248	0.0208371	0	0.00580316	0.0220949	0.0157257	0.0141231	0.0392365	0.0222011	0.0416587	0.00951077
Bacteria	Proteobacteria	Gammaproteobacteria	Pseudomonadales	Pseudomonadaceae	Rhizobacter	0.0176307	0.0352614	0.0196776	0.0155838	1	2	3	1	0	0.0436179	0.0106895	0.0120817	0.00611958	0.00963855	0.00902853	0.0173598	0.00962248	0.0082158	0.0496114	0.0601459	0	0.00847494	0.0130232	0.0432941	0.0319174	0.00339922	0.0157257	0.0169477	0.00692409	0.0317158	0	0
Bacteria	Proteobacteria	Alphaproteobacteria	Rhodospirillales	Rhodospirillaceae	Skermanella	0.0174628	0.0349255	0.0177872	0.0171383	1	0	1	0	0	0.0277568	0.0106895	0.007249	0.0387573	0.0144578	0.0067714	0.0247997	0.0352824	0.0082158	0.0206714	0.0187956	0	0.0169499	0.0416743	0.021647	0.00580316	0.00849805	0.0224653	0.0112985	0.0161562	0.0126863	0.0256361	0.00570646
Bacteria	Bacteroidetes	Flavobacteriia	Flavobacteriales	Flavobacteriaceae	Muricauda	0.0167384	0.0334768	0.0311784	0.00229833	9	7	16	0	0	0	0	0	0.367175	0	0	0	0.00320749	0	0	0.00375912	0	0.00847494	0	0	0	0	0.00898614	0	0.00461606	0	0.00320451	0
Bacteria	Actinobacteria	Actinobacteria	Actinomycetales	Micromonosporaceae	Virgisporangium	0.0167324	0.0334647	0.0188063	0.0146584	1	0	1	0	0	0.0436179	0	0.00966534	0.0101993	0.0361446	0.0225713	0.0099199	0.0288674	0.0027386	0.0372085	0.0112773	0.0134653	0.00847494	0.0156278	0.021647	0.00870474	0.0169961	0.0134792	0.00847386	0.00461606	0.0158579	0.0416587	0.00570646
Bacteria	Proteobacteria	Gammaproteobacteria	Chromatiales	Chromatiaceae	Rheinheimera	0.0166114	0.0332227	0.0186345	0.0145882	1	1	2	0	0	0.0118958	0.0240513	0.036245	0.00611958	0.0168675	0.0428855	0.0148798	0.0160375	0.0328632	0	0.0150365	0.00673265	0	0.0234418	0.0185546	0.00870474	0.0339922	0.0067396	0.0141231	0.00461606	0.00634317	0.0192271	0.024728
Bacteria	Actinobacteria	Actinobacteria	Actinomycetales	Nakamurellaceae	Nakamurella	0.0161591	0.0323181	0.010396	0.0219221	5	2	7	0	0	0.0158611	0.0133618	0	0.0265182	0.00240964	0	0.00743992	0.0384899	0	0.0206714	0	0	0.00423747	0.0130232	0.00309243	0.00290158	0	0.0606564	0.0141231	0.00230803	0.0190295	0.121771	0
Bacteria	Proteobacteria	Deltaproteobacteria	Myxococcales	Nannocystaceae	Enhygromyxa	0.0161154	0.0322308	0.0177661	0.0144648	2	3	5	0	0	0	0.0106895	0.0604084	0.0673153	0.0192771	0.0067714	0.00247997	0.01283	0.0191702	0	0.00751823	0.00673265	0	0.0208371	0	0.00580316	0.0475891	0.029205	0	0.0161562	0.0126863	0.0192271	0.00760861
Bacteria	Bacteroidetes	Sphingobacteriia	Sphingobacteriales	Sphingobacteriaceae	Mucilaginibacter	0.016015	0.0320301	0.0168991	0.015131	2	1	3	0	1	0.0118958	0.0133618	0.00483267	0	0.053012	0.00225713	0.0148798	0.00320749	0.0219088	0.0248057	0.0526276	0	0	0.00520928	0.00618487	0.0696379	0.0169961	0.0067396	0.0112985	0.00461606	0.00951475	0.00961354	0.0266301
Bacteria	Proteobacteria	Gammaproteobacteria	Enterobacteriales	Enterobacteriaceae	Buttiauxella	0.0150187	0.0300373	0.0131155	0.0169218	2	1	3	0	1	0.0515484	0.0213789	0.0169143	0.0183587	0.00481928	0	0.0148798	0.00320749	0	0.00826856	0.0112773	0.00673265	0.00847494	0.0442789	0.00618487	0.0145079	0.00849805	0.0112327	0.0197723	0.00923212	0.0126863	0.0512722	0
Bacteria	Ignavibacteriae	Ignavibacteria	Ignavibacteriales	Ignavibacteriaceae	Ignavibacterium	0.0140136	0.0280271	0.00993298	0.0180941	5	2	7	0	0	0.00396526	0	0	0.0469168	0	0	0.00743992	0.0449049	0.0054772	0	0.00375912	0.00673265	0.00847494	0.00260464	0.0340168	0	0.0220949	0.0449307	0.00282462	0	0.0412306	0.0352496	0.00760861
Bacteria	Proteobacteria	Gammaproteobacteria	Legionellales	Coxiellaceae	Aquicella	0.0137691	0.0275382	0.0108806	0.0166576	4	2	6	0	0	0	0.0240513	0	0.00407972	0.00963855	0.00225713	0.00247997	0	0.0356018	0	0.0187956	0.0336632	0.00423747	0	0.0154622	0.020311	0.0254942	0.0584099	0	0.00461606	0.00634317	0.0160226	0.0323366
Bacteria	Actinobacteria	Actinobacteria	Actinomycetales	Microbacteriaceae	Microbacterium	0.0133989	0.0267978	0.011739	0.0150588	2	1	3	0	1	0.0158611	0.0133618	0.00483267	0.0265182	0.0144578	0	0.00495995	0.0160375	0.0027386	0.00826856	0.033832	0	0.0254248	0.0260464	0.0092773	0.00870474	0.00169961	0.0157257	0.0197723	0.0207723	0.0222011	0.0160226	0
Bacteria	Actinobacteria	Actinobacteria	Actinomycetales	Glycomycetaceae	Glycomyces	0.0128995	0.025799	0.00722632	0.0185727	4	2	6	0	0	0	0	0.014498	0.00203986	0.00481928	0	0.00247997	0.0481124	0.0027386	0.00826856	0.00375912	0	0.0127124	0.0260464	0.00309243	0.00580316	0	0.0202188	0.0310708	0.0830891	0.0158579	0.00640902	0
Bacteria	Proteobacteria	Betaproteobacteria	Burkholderiales	Comamonadaceae	Pseudorhodoferax	0.0117757	0.0235515	0.00811571	0.0154358	4	1	5	0	1	0.0118958	0	0	0.00407972	0.026506	0.00902853	0.0099199	0.0160375	0	0.0124028	0.00751823	0	0.00423747	0.0234418	0.0247395	0.0116063	0.00679844	0.00449307	0.0197723	0.0484686	0	0.0224316	0.00380431
Bacteria	Acidobacteria	Acidobacteria_Gp17	Gp17	Gp17	Gp17	0.0112137	0.0224274	0.010724	0.0117034	1	1	2	0	0	0.0158611	0.0080171	0.00241633	0.0183587	0.0120482	0.0112857	0.0247997	0.00962248	0	0.00826856	0.0112773	0.00673265	0.0127124	0.00520928	0.021647	0.0116063	0.00679844	0.0247119	0.00282462	0	0.0222011	0.00961354	0.0114129
Bacteria	Proteobacteria	Gammaproteobacteria	Xanthomonadales	Xanthomonadaceae	Dokdonella	0.0110865	0.0221731	0.00838908	0.013784	3	3	6	0	0	0.0118958	0.00267237	0.00241633	0.042837	0.00240964	0.00225713	0.00495995	0.00641499	0	0.0248057	0	0	0.0296623	0.00260464	0.00309243	0	0	0.0359446	0.0141231	0	0.038059	0.0224316	0.00570646
Bacteria	Actinobacteria	Actinobacteria	Actinomycetales	Pseudonocardiaceae	Actinophytocola	0.0105814	0.0211629	0.0161832	0.00497971	2	6	8	0	0	0.0158611	0	0.0241633	0.00815944	0.0120482	0.00902853	0.0421596	0.0288674	0.013693	0.02894	0.0112773	0	0	0.00781392	0	0	0	0	0.00847386	0.0161562	0.00951475	0.012818	0
Bacteria	Acidobacteria	Acidobacteria_Gp4	Blastocatella	Blastocatella	Blastocatella	0.0104057	0.0208115	0.00966049	0.011151	4	1	5	0	1	0.0317221	0	0	0.0101993	0.00240964	0.00451427	0.0099199	0	0.013693	0.0165371	0	0.0269306	0.0169499	0.00520928	0.021647	0.0232126	0.00679844	0.0067396	0	0.00461606	0.0253727	0.00640902	0.00570646
Bacteria	Proteobacteria	Betaproteobacteria	Burkholderiales	Burkholderiaceae	Burkholderia	0.0102067	0.0204135	0.0166096	0.00380385	7	8	15	0	0	0.00396526	0.00267237	0	0.152989	0	0	0.00247997	0	0	0.0372085	0	0	0.00847494	0	0	0	0	0.0269584	0	0	0	0.00640902	0
Bacteria	Proteobacteria	Betaproteobacteria	Burkholderiales	Alcaligenaceae	Achromobacter	0.00988783	0.0197757	0.00703835	0.0127373	2	0	2	0	1	0.00793053	0	0.007249	0.00815944	0.0144578	0.00225713	0.0123999	0.0160375	0.0054772	0	0.00375912	0.00673265	0.0338997	0.0156278	0.00309243	0.0145079	0.00679844	0.0112327	0.00564924	0.0161562	0.00951475	0.0160226	0.00760861
Bacteria	Proteobacteria	Betaproteobacteria	Burkholderiales	Alcaligenaceae	Azohydromonas	0.00960252	0.019205	0.00884314	0.0103619	3	2	5	0	0	0.0158611	0.00267237	0	0.014279	0.00481928	0.00451427	0.0347196	0	0	0.00826856	0.00751823	0.0134653	0.0127124	0	0.0340168	0	0.0169961	0.00449307	0.00564924	0.0115401	0.0158579	0.00320451	0.00951077
Bacteria	Proteobacteria	Deltaproteobacteria	Bdellovibrionales	Bacteriovoracaceae	Peredibacter	0.00905388	0.0181078	0.00989443	0.00821333	3	1	4	0	1	0.00396526	0.0080171	0.0555757	0.00203986	0.00240964	0.0203142	0.00495995	0.00641499	0	0	0.0150365	0	0.00423747	0.00260464	0.00309243	0.00290158	0.00849805	0	0.0112985	0.0323124	0.0126863	0.00320451	0.00951077
Bacteria	Proteobacteria	Betaproteobacteria	Burkholderiales	Comamonadaceae	Curvibacter	0.0088058	0.0176116	0.0129299	0.00468172	0	3	3	1	0	0.0158611	0.0320684	0.007249	0.00815944	0.00722892	0.00902853	0.00247997	0.00320749	0.013693	0.00826856	0.00751823	0.0403959	0	0.00260464	0	0.00580316	0.0152965	0.00449307	0	0.00230803	0.00317158	0.00640902	0.0114129
Bacteria	Proteobacteria	Alphaproteobacteria	Rhizobiales	Rhodobiaceae	Methyloligella	0.00851171	0.0170234	0.0128827	0.00414071	2	2	4	0	0	0.00396526	0.00267237	0.00483267	0.0469168	0.00240964	0.00225713	0.00247997	0.0160375	0.0027386	0.0702828	0	0	0.00423747	0.00781392	0	0.00580316	0.00169961	0.0134792	0.00282462	0.00461606	0.00317158	0	0.00190215
Bacteria	Proteobacteria	Alphaproteobacteria	Rhodospirillales	Acetobacteraceae	Roseomonas	0.00832872	0.0166574	0.00645858	0.0101989	4	4	8	0	0	0.0237916	0	0.00241633	0.0183587	0.00240964	0	0.00743992	0.01283	0.0027386	0	0.00751823	0	0.0127124	0	0	0	0.00679844	0.00898614	0.00282462	0.0738569	0	0.00320451	0.00380431
Bacteria	Bacteroidetes	Sphingobacteriia	Sphingobacteriales	Chitinophagaceae	Niabella	0.00810689	0.0162138	0.00784261	0.00837117	3	2	5	0	0	0.00396526	0	0	0.00611958	0.00481928	0.00225713	0.0123999	0.0513199	0.0027386	0	0.00375912	0.00673265	0.00847494	0.0130232	0.00309243	0	0.00339922	0.00224653	0.00282462	0.0507767	0.00634317	0	0.00190215
Bacteria	Actinobacteria	Actinobacteria	Actinomycetales	Nocardiaceae	Nocardia	0.0076305	0.015261	0.0102787	0.00498233	3	3	6	0	0	0	0.0080171	0.00241633	0.00815944	0	0.0406284	0.0099199	0.0160375	0.0164316	0.00826856	0	0.0134653	0.00847494	0	0.0123697	0.00580316	0.00169961	0.00898614	0.00564924	0.00230803	0.00951475	0	0
Bacteria	Actinobacteria	Actinobacteria	Actinomycetales	Micromonosporaceae	Actinoplanes	0.00746514	0.0149303	0.00536989	0.0095604	3	2	5	0	0	0.00793053	0.00267237	0	0	0.00481928	0.0067714	0.00247997	0.00962248	0.0027386	0.0206714	0	0.00673265	0.0127124	0.0442789	0	0.00870474	0.00169961	0.0112327	0.00282462	0.00461606	0.0126863	0.00640902	0
Bacteria	Proteobacteria	Gammaproteobacteria	Legionellales	Legionellaceae	Legionella	0.00674433	0.0134887	0.00405468	0.00943397	4	2	6	0	0	0	0.00267237	0.0169143	0.00203986	0.00722892	0.0067714	0.00247997	0.00641499	0	0.00413428	0	0	0.00423747	0.00520928	0.00618487	0	0.00339922	0.00898614	0.0112985	0.0484686	0.00317158	0.012818	0
Bacteria	Proteobacteria	Alphaproteobacteria	Rhizobiales	Rhodobiaceae	Parvibaculum	0.00657171	0.0131434	0.005424	0.00771942	4	3	7	0	0	0	0.00534474	0.00483267	0.0244783	0.00722892	0	0.00247997	0.01283	0	0.00413428	0.00375912	0	0.0127124	0.00520928	0.00309243	0	0.00679844	0.0269584	0.00847386	0.0184642	0	0.00320451	0
Bacteria	Bacteroidetes	Sphingobacteriia	Sphingobacteriales	Chitinophagaceae	Ferruginibacter	0.00639077	0.0127815	0.00564189	0.00713965	3	1	4	0	1	0.00396526	0.00534474	0	0.00407972	0.0192771	0.0067714	0.00247997	0.00962248	0	0.0124028	0.00375912	0	0	0.0130232	0.0123697	0.00580316	0.00679844	0.00449307	0.0112985	0.00692409	0.00951475	0.00640902	0.00190215
Bacteria	Actinobacteria	Actinobacteria	Actinomycetales	Streptosporangiaceae	Nonomuraea	0.00611498	0.01223	0.00154354	0.0106864	10	6	16	0	0	0	0	0	0.00611958	0	0	0	0	0	0.0124028	0	0	0	0.0156278	0	0	0	0.0269584	0.0423693	0.0230803	0.00951475	0	0
Bacteria	Proteobacteria	Alphaproteobacteria	Alphaproteobacteria_incertae_sedis	Rhizomicrobium	Rhizomicrobium	0.00587625	0.0117525	0.00744977	0.00430273	6	5	11	0	0	0.00793053	0.00534474	0	0.0101993	0	0.00225713	0.0099199	0	0	0.0537457	0	0	0	0.00260464	0.00309243	0	0.00169961	0.029205	0	0.00692409	0	0	0.00380431
Bacteria	Proteobacteria	Deltaproteobacteria	Myxococcales	Myxococcaceae	Myxococcus	0.00582765	0.0116553	0.0050304	0.00662491	4	0	4	0	1	0.0118958	0.00534474	0	0	0.00240964	0.00225713	0.00247997	0	0.0164316	0.00826856	0.0112773	0	0.00423747	0.0156278	0.0092773	0.00290158	0.00679844	0.00224653	0.00282462	0.00923212	0.00951475	0.00640902	0.00380431
Bacteria	Proteobacteria	Alphaproteobacteria	Rhizobiales	Phyllobacteriaceae	Phyllobacterium	0.00556389	0.0111278	0.00298408	0.0081437	3	1	4	0	1	0.00793053	0.00267237	0.00241633	0.00407972	0.00481928	0.00225713	0.00247997	0.00641499	0.0027386	0	0	0	0.00423747	0.00520928	0.00309243	0.00290158	0	0.00449307	0.0197723	0.0346204	0.00634317	0.00320451	0.00570646
Bacteria	Proteobacteria	Alphaproteobacteria	Rhizobiales	Rhizobiaceae	Neorhizobium	0.00502713	0.0100543	0.00503288	0.00502139	3	3	6	0	0	0.00396526	0.0106895	0.007249	0	0	0.00451427	0.00247997	0.00962248	0.0027386	0.0124028	0	0.00673265	0.00423747	0.00520928	0	0	0.00169961	0.0067396	0.00847386	0.0161562	0.00951475	0.00320451	0
Bacteria	Proteobacteria	Betaproteobacteria	Burkholderiales	Comamonadaceae	Hylemonella	0.00372484	0.00744968	0.00463232	0.00281737	2	6	8	0	0	0	0.00534474	0.00241633	0.0101993	0.00481928	0.00902853	0	0.00641499	0.0027386	0.00413428	0.00375912	0.00673265	0	0	0	0.00290158	0.0101977	0	0	0	0.00317158	0.012818	0.00190215
Bacteria	Actinobacteria	Actinobacteria	Actinomycetales	Microbacteriaceae	Humibacter	0.0036683	0.00733661	0.00552177	0.00181484	9	9	18	0	0	0	0	0	0.0224384	0	0	0.00247997	0	0	0.0413428	0	0	0.00423747	0	0	0	0	0.0157257	0	0	0	0	0
Bacteria	Proteobacteria	Alphaproteobacteria	Rhizobiales	Xanthobacteraceae	Ancylobacter	0.00321421	0.00642842	0.00166038	0.00476803	8	7	15	0	0	0.00396526	0	0	0.00407972	0	0.00225713	0	0.00962248	0	0	0	0	0.0169499	0.0234418	0	0	0	0	0.00282462	0.00923212	0	0	0
Bacteria	Actinobacteria	Actinobacteria	Actinomycetales	Cryptosporangiaceae	Cryptosporangium	0.00300151	0.00600301	0.00457003	0.00143298	6	6	12	0	0	0.0118958	0.00267237	0.00483267	0.00611958	0	0.00451427	0	0	0	0.0248057	0	0	0	0.00260464	0.00618487	0	0	0.00224653	0.00282462	0	0	0	0.00190215
Bacteria	Bacteroidetes	Sphingobacteriia	Sphingobacteriales	Chitinophagaceae	Arachidicoccus	0.00293257	0.00586515	0.000514512	0.00535063	10	6	16	0	0	0	0	0	0.00203986	0	0	0	0	0	0.00413428	0	0	0	0.00260464	0	0	0	0.0202188	0.00282462	0.0300044	0	0.00320451	0
Bacteria	Proteobacteria	Betaproteobacteria	Methylophilales	Methylophilaceae	Methylovorus	0.00288567	0.00577134	0.00285454	0.0029168	7	5	12	0	0	0.00793053	0.0080171	0	0	0	0	0.00743992	0	0	0.00413428	0	0.00673265	0	0.00260464	0	0.00290158	0.00169961	0	0.0197723	0	0	0.00320451	0.00190215
Bacteria	Bacteroidetes	Sphingobacteriia	Sphingobacteriales	Chitinophagaceae	Taibaiella	0.00219035	0.00438069	0.00102915	0.00335154	9	9	18	0	0	0	0	0	0	0.00240964	0	0	0.00320749	0	0	0	0.00673265	0	0	0	0	0	0.00224653	0	0.0346204	0	0	0
Bacteria	Proteobacteria	Gammaproteobacteria	Enterobacteriales	Enterobacteriaceae	Escherichia/Shigella	0.0020368	0.00407361	0.00176968	0.00230393	8	6	14	0	0	0.00396526	0.00267237	0	0	0.00963855	0	0.00495995	0	0	0	0	0	0	0	0.0092773	0	0.00169961	0	0.00564924	0.00230803	0	0.00640902	0
Bacteria	Bacteroidetes	Cytophagia	Cytophagales	Cytophagaceae	Emticicia	0.00184446	0.00368892	0.0016899	0.00199902	9	5	14	0	0	0.00793053	0	0	0.00407972	0	0	0	0	0	0.00826856	0	0	0.00423747	0	0	0	0.00339922	0.00449307	0.00564924	0.00230803	0	0	0.00190215
Bacteria	Actinobacteria	Actinobacteria	Actinomycetales	Cryptosporangiaceae	Jatrophihabitans	0.000951475	0.00190295	0.00149449	0.000408461	8	10	18	0	0	0	0.00534474	0	0.00203986	0	0	0	0.00641499	0	0.00413428	0	0	0	0	0	0	0	0.00449307	0	0	0	0	0
Bacteria	Bacteroidetes	Cytophagia	Cytophagales	Flammeovirgaceae	Reichenbachiella	0.000408461	0.000816922	0	0.000816922	12	10	22	0	0	0	0	0	0	0	0	0	0	0	0	0	0	0	0	0	0	0	0.00898614	0	0	0	0	0
Bacteria	Actinobacteria	Actinobacteria	Actinomycetales	Pseudonocardiaceae	Amycolatopsis	0.000228793	0.000457587	0.000200803	0.000256784	11	10	21	0	0	0	0	0	0	0.00240964	0	0	0	0	0	0	0	0	0	0	0	0	0	0.00282462	0	0	0	0
Bacteria	Verrucomicrobia	Verrucomicrobiae	Verrucomicrobiales	Verrucomicrobiaceae	Luteolibacter	0.000111349	0.000222697	0.000222697	0	11	11	22	0	0	0	0.00267237	0	0	0	0	0	0	0	0	0	0	0	0	0	0	0	0	0	0	0	0	0
Bacteria	Proteobacteria	Gammaproteobacteria	Oceanospirillales	Alcanivoracaceae	Alcanivorax	0	0	0	0	12	11	23	0	0	0	0	0	0	0	0	0	0	0	0	0	0	0	0	0	0	0	0	0	0	0	0	0
Bacteria	Verrucomicrobia	Verrucomicrobiae	Verrucomicrobiales	Verrucomicrobiaceae	Haloferula	0	0	0	0	12	11	23	0	0	0	0	0	0	0	0	0	0	0	0	0	0	0	0	0	0	0	0	0	0	0	0	0
Bacteria	Chloroflexi	Ktedonobacteria	Ktedonobacterales	Ktedonobacteraceae	Ktedonobacter	0	0	0	0	12	11	23	0	0	0	0	0	0	0	0	0	0	0	0	0	0	0	0	0	0	0	0	0	0	0	0	0

## Sheet: Core comparison
Comparision of the core bacteriomes of 'Frantoio', 'Picual' and shared core between them in the endosphere (endo) and rhizosphere (rhizo) of non-inoculated (NI) and inoculated (INO) plants.
	Genus endo NI		Genus endo INO				Genus rhizo NI		Genus rhizo INO
1	Streptomyces	1	Streptomyces			1	Gp6	1	Gp6
1	Candidatus_Saccharibacteria	1	Candidatus_Saccharibacteria			1	Gp4	1	Gp4
1	Saccharothrix	1	Niastella			1	Gemmatimonas	1	Gemmatimonas
1	Niastella	1	Ohtaekwangia			1	Subdivision3	1	Subdivision3
1	Ohtaekwangia	1	Cellvibrio			1	Sphingomonas	1	Opitutus
1	Steroidobacter	1	Steroidobacter			1	Ohtaekwangia	1	Ohtaekwangia
1	Flavobacterium	1	Saccharothrix			1	Opitutus	1	Sphingomonas
1	Rhizobium	1	Flavobacterium			1	Candidatus_Saccharibacteria	1	Candidatus_Saccharibacteria
1	Cellvibrio	1	Rhizobium			1	Gp16	1	Gp16
1	Nonomuraea	1	Nonomuraea			1	Devosia	1	Devosia
1	Promicromonospora	1	Pseudoxanthomonas			1	Aridibacter	1	Chryseolinea
1	Devosia	1	Promicromonospora			1	Nitrospira	1	Rhodanobacter
1	Pseudoxanthomonas	1	Devosia			1	Chryseolinea	1	Aridibacter
1	Nocardia	1	Chitinophaga			1	Rhodanobacter	1	Gp3
1	Actinophytocola	1	Nocardia			1	Gp7	1	Chitinophaga
1	Dongia	1	Opitutus			1	Steroidobacter	1	Nitrospira
1	Opitutus	1	Methylophilus			1	Gp3	1	Acinetobacter
1	Pseudonocardia	1	Actinophytocola			1	Spartobacteria	1	Stenotrophomonas
1	Stenotrophomonas	1	Pseudonocardia			1	Acinetobacter	1	Steroidobacter
1	Curvibacter	1	Stenotrophomonas			1	Rhizorhapis	1	Streptomyces
1	Legionella	1	Actinoplanes			1	Stenotrophomonas	1	Gp7
1	Methylophilus	1	Hylemonella			1	Streptomyces	1	Spartobacteria
1	Nocardioides	1	Sphingomonas			1	Chitinophaga	1	Lacibacterium
1	Hylemonella	1	Lentzea			1	Lacibacterium	1	Pedobacter
1	Mycobacterium	1	Ferrovibrio			1	Pedobacter	1	Rhizorhapis
1	Chitinophaga	1	Micromonospora			1	Lysobacter	1	Pseudoxanthomonas
1	Bradyrhizobium	1	Hyphomicrobium			1	Pseudoxanthomonas	1	Reyranella
1	Micromonospora	1	Pedobacter			1	Flavitalea	1	Flavitalea
1	Ferrovibrio	1	Mycobacterium			1	Terrimonas	1	Terrimonas
1	Lentzea	1	Luteolibacter			1	Reyranella	1	Lysobacter
1	Hydrogenophaga	1	Chryseolinea			1	Flavobacterium	1	Mesorhizobium
1	Roseimicrobium	1	Fluviicola			1	Gaiella	1	Flavobacterium
1	Hyphomicrobium	1	Asticcacaulis			1	Asticcacaulis	1	Asticcacaulis
1	Dyadobacter	1	Xanthomonas			1	Mesorhizobium	1	Gaiella
1	Pseudomonas	1	Imperialibacter			1	Rhizobium	1	Bradyrhizobium
1	Pedobacter	1	Rhizorhapis			1	Flavisolibacter	1	Rhizobium
1	Xanthomonas	1	Litorilinea			1	Parasegetibacter	1	Aeromicrobium
1	Sphingobium	1	Arenimonas			1	Luteolibacter	1	Hyphomicrobium
1	Arenimonas	1	Prosthecobacter			1	Hyphomicrobium	1	Luteolibacter
1	Litorilinea	1	Terrimicrobium			1	Rubrobacter	1	Flavisolibacter
1	Gp6	1	Sphingopyxis			1	Aeromicrobium	1	Parasegetibacter
1	Brevundimonas	1	Brevundimonas			1	Arenimonas	1	Ilumatobacter
1	Reyranella	1	Lysobacter			1	Ilumatobacter	1	Novosphingobium
1	Terrimicrobium	1	Bdellovibrio			1	Bradyrhizobium	1	Solirubrobacter
1	Rheinheimera	1	Bosea			1	Novosphingobium	1	Cellvibrio
1	Luteimonas	1	Peredibacter			1	Caulobacter	1	Rubrobacter
1	Bosea	1	Gp16			1	Ramlibacter	1	Caulobacter
1	Bdellovibrio	1	Luteimonas			1	Phenylobacterium	1	Ramlibacter
0	Gp10	1	Reyranella			1	Solirubrobacter	1	Luteimonas
1	Neorhizobium	1	Iamia			1	Arthrobacter	1	Hydrogenophaga
1	Gp16	1	Thalassobaculum			1	Gp10	1	Aciditerrimonas
1	Iamia	1	Ramlibacter			1	Dyadobacter	1	Phenylobacterium
1	Ilumatobacter	1	Ilumatobacter			1	Aciditerrimonas	1	Arenimonas
1	Thalassobaculum	1	Sandaracinus			1	Hydrogenophaga	1	Gp10
1	Marinoscillum	1	Ensifer			1	Nocardioides	1	Dyadobacter
1	Cellulomonas	1	Cellulomonas			1	Rhodocytophaga	1	Nocardioides
1	Solirubrobacter	1	Solirubrobacter			1	Blastococcus	1	Arthrobacter
1	Sandaracinus	1	Labilithrix			1	Pseudomonas	1	Rhodocytophaga
0	Piscinibacter	0	Gemmatimonas			1	Methylophilus	1	Aquicella
1	Ensifer	1	Ancylobacter			1	Luteimonas	1	Agromyces
1	Spartobacteria	1	Spartobacteria			1	Agromyces	1	Sphingobium
1	Ancylobacter	1	Curvibacter			1	Lacibacter	1	Blastococcus
1	Sphingomonas	1	Bradyrhizobium			1	Adhaeribacter	1	Lacibacter
1	Actinoplanes	1	Hydrogenophaga			1	BRC1	1	Pseudomonas
1	Caulobacter	1	Dongia			1	Gp5	1	Saccharothrix
1	Novosphingobium	1	Dyadobacter			1	Buttiauxella	1	Methylophilus
1	Chryseolinea	1	Nocardioides			1	Sphingorhabdus	1	Roseimicrobium
1	Herminiimonas	1	Rhodanobacter			1	Bacillus	1	Herminiimonas
1	Rhizorhapis	1	Herminiimonas			1	Herminiimonas	1	Buttiauxella
1	Subdivision3	1	Caulobacter			1	Sphingobium	1	Labilithrix
1	Imperialibacter	1	Roseimicrobium			1	Labilithrix	1	Pusillimonas
1	Luteolibacter	1	Novosphingobium			1	Roseimicrobium	1	BRC1
1	Phenylobacterium	1	Gp6			1	Escherichia/Shigella	1	Sphingopyxis
1	Prosthecobacter	1	Neorhizobium			1	Variovorax	1	Sphingorhabdus
1	Bacillus	1	Legionella			1	Vampirovibrio	1	Adhaeribacter
1	Variovorax	1	Pseudomonas			1	Sphingopyxis	1	Gp5
1	Rhodanobacter	1	Sphingobium			1	Pusillimonas	1	Brevundimonas
1	Asticcacaulis	1	Bacillus			1	Litorilinea	1	Dongia
1	Mesorhizobium	1	Subdivision3			1	Brevundimonas	1	Sandaracinus
1	Aeromicrobium	1	Phenylobacterium			1	Dongia	1	Vampirovibrio
1	Fluviicola	1	Mesorhizobium			1	Prosthecobacter	1	Fluviicola
1	Virgisporangium	1	Variovorax			1	candidate_division_WPS-1	1	Variovorax
1	Sphingopyxis	1	Virgisporangium			1	Gp2	1	Litorilinea
1	Peredibacter	1	Glycomyces			1	Mycobacterium	1	Ferrovibrio
1	Dokdonella	1	Rheinheimera			1	Sandaracinus	1	Bdellovibrio
1	Lysobacter	0	Vitellibacter			1	Constrictibacter	1	Xanthomonas
1	Terrimonas	1	Niabella			1	Povalibacter	1	Gp2
1	Glycomyces	1	Aeromicrobium			1	Nitrosospira	1	Constrictibacter
1	Parvibaculum	0	Buttiauxella			1	Pseudonocardia	1	Bacillus
0	Humibacter	1	Parvibaculum			1	Xanthomonas	1	Alterococcus
0	Methylovorus	0	Acidovorax			1	Herpetosiphon	1	Nitrosospira
1	Ramlibacter	1	Terrimonas			1	Bdellovibrio	1	Prosthecobacter
0	Methyloligella	0	Flavitalea			1	Micromonospora	1	Escherichia/Shigella
0	Taibaiella	1	Dokdonella			1	Geodermatophilus	1	Chelativorans
1	Niabella	1	Ferruginibacter			1	Chelativorans	1	Pseudonocardia
0	Agromyces	0	Paracoccus			1	Cellulomonas	1	Povalibacter
0	Conexibacter	1	Marinoscillum			1	Haliangium	1	Herpetosiphon
0	Jatrophihabitans	1	Nannocystis			1	Lentzea	1	candidate_division_WPS-1
0	Cryptosporangium					1	Kofleria	1	Haliangium
1	Ferruginibacter					1	Massilia	1	Mycobacterium
0	Vampirovibrio					1	Ensifer	1	Sporichthya
1	Nannocystis					1	Asanoa	1	Lentzea
1	Labilithrix					1	Piscinibacter	1	Microvirga
						1	Blastocatella	1	Micromonospora
						1	Sporichthya	1	Kribbella
						1	Minicystis	1	Piscinibacter
						1	Porphyrobacter	1	Ensifer
						1	Geminicoccus	1	Blastocatella
						1	Gp17	1	Armatimonadetes_gp5
						1	Algoriphagus	1	Legionella
						1	Fluviicola	1	Massilia
						1	Conexibacter	1	Thermomonas
						1	Rhizobacter	1	Geodermatophilus
						1	Virgisporangium	1	Phyllobacterium
						1	Iamia	1	Gp17
						1	Algiphilus	1	Acidovorax
						1	Bosea	1	Asanoa
						1	Skermanella	1	Minicystis
						1	Vitellibacter	1	Rubellimicrobium
						1	Thalassobaculum	1	Nannocystis
						1	Niastella	1	Conexibacter
						1	Cellvibrio	1	Thalassobaculum
						1	Aquicella	1	Rheinheimera
						1	Microvirga	1	Methylobacterium
						1	Haloferula	1	Latescibacteria
						1	Arachidicoccus	1	Iamia
						1	Ferrovibrio	1	Marinoscillum
						1	Kribbella	1	Algiphilus
						1	Demequina	1	Rhizobacter
						1	Rubellimicrobium	1	Pelomonas
						1	Armatimonadetes_gp5	1	Skermanella
						1	Thermomonas	1	Niastella
						1	Nannocystis	1	Haloferula
						1	Paracoccus	1	Terrimicrobium
						1	Alterococcus	1	Algoriphagus
						1	Rheinheimera	1	Cellulomonas
						1	Promicromonospora	1	Arachidicoccus
						1	Azohydromonas	1	Kofleria
						1	Acidovorax	1	Porphyrobacter
						1	Legionella	1	Peredibacter
						1	Ferruginibacter	1	Paracoccus
						1	Phyllobacterium	1	Geminicoccus
						1	Methylobacterium	1	Ferruginibacter
						1	Latescibacteria	1	Promicromonospora
						1	Terrimicrobium	1	Imperialibacter
						1	Peredibacter	0	Niabella
						1	Saccharothrix	1	Mucilaginibacter
						1	Imperialibacter	1	Demequina
						1	Microbacterium	1	Bosea
						1	Myxococcus	1	Virgisporangium
						1	Mucilaginibacter	1	Nitrosomonas
						0	Dokdonella	1	Azohydromonas
						1	Nitrosomonas	0	Curvibacter
						1	Pelagicoccus	1	Microbacterium
						1	Pelomonas	1	Vitellibacter
						1	Marinoscillum	0	Nocardia
						1	Achromobacter	1	Myxococcus
						0	Nakamurella	0	Phaselicystis
								1	Pelagicoccus
								1	Achromobacter
								0	Pseudorhodoferax
