# Supplementary material for: Linking belowground microbial network changes to different tolerance level towards Verticillium wilt of olive
Source: Microbiome. 2020 Feb 1;8:11. doi: 10.1186/s40168-020-0787-2 (PMC6995654; doi:10.1186/s40168-020-0787-2)
Supplement: Supplementary file 10 — Additional file 9: Table S4. Core mycobiome of 'Frantoio' (yellow cells) and 'Picual' (green cells) cultivars in non-inoculated conditions. The shared core bacteriome is shown with light brown cells. Genera in red color belong to the RNA (functional community) core. In bold type letters main genera with relative abundance > 1% (sum of both cultivars). [file 40168_2020_787_MOESM9_ESM.xlsx]

## Sheet: endoDNA
Table S4. Core mycobiome of 'Frantoio' (yellow cells) and 'Picual' (green cells) cultivars in non-inoculated conditions. The shared core bacteriome is shown with light brown cells. Genera in red color belong to the RNA (functional community) core. In bold type letters main genera with relative abundance > 1% (sum of both cultivars). In bold are the main genera, relative abundance > 1% on sum of b…
Kingdom	Phylum	Class	Order	Family	Genus	Average	Sum	Frantoio	Picual	Core_Fra 90%	Core_Pic 90%	Shared	Solo_Fra	Solo_Pic	Fra_1_0_P	Fra_1_08_P	Fra_1_15_P	Fra_1_30_P	Fra_2_0_P	Fra_2_08_P	Fra_2_15_P	Fra_2_30_P	Fra_3_08_P	Fra_3_15_P	Fra_3_30_P	Fra_4_0_P	Fra_4_08_P	Fra_4_15_P	Fra_4_30_P	Pic_1_0_P	Pic_1_08_P	Pic_1_15_P	Pic_1_30_P	Pic_2_0_P	Pic_2_08_P	Pic_2_15_P	Pic_2_30_P	Pic_3_0_P	Pic_3_08_P	Pic_3_15_P	Pic_3_30_P	Pic_4_0_P	Pic_4_08_P	Pic_4_15_P	Pic_4_30_P
k__Fungi	p__Glomeromycota	c__Glomeromycetes	o__Glomerales	f__Glomeraceae	g__Rhizophagus	10.1123	20.2247	9.91668	10.308	0	0	0	0	0	12.5706	0.941288	16.9944	11.3335	11.2163	0.73994	14.5973	6.30271	15.2604	4.66648	11.3982	9.10646	10.2753	10.2334	13.1138	5.55455	11.3072	2.13541	17.5003	2.84353	5.3004	16.5872	17.1722	3.76605	10.3978	3.26176	23.2347	3.48659	9.62874	7.05914	25.6924
k__Fungi	p__Ascomycota	c__Sordariomycetes	o__Hypocreales	f__Nectriaceae	g__Ilyonectria	8.0252	16.0504	10.1856	5.86484	0	0	0	0	0	13.6199	23.2114	13.6892	4.32376	12.9745	6.89803	13.1108	3.92273	7.1694	8.0491	14.9782	12.2689	3.92718	7.96744	6.67279	2.58668	5.0365	5.83911	4.05013	7.91955	1.77806	3.48424	3.02507	3.43028	6.38446	10.1377	5.59614	2.47222	10.3424	19.335	2.41994
k__Fungi	p__Ascomycota	c__Sordariomycetes	o__Hypocreales	f__Nectriaceae	g__Fusarium	4.58013	9.16025	3.04173	6.11852	0	0	0	0	0	0.760022	2.75813	1.70514	3.3828	0.303684	6.69674	3.03874	0.410003	11.9708	7.66727	1.59286	1.4184	0.628489	1.34563	1.94732	5.61354	13.4711	8.782	8.42613	9.18495	3.31431	1.18464	3.49557	4.5238	3.2749	5.91638	5.54425	4.2461	8.98409	5.37647	6.55809
k__Fungi	p__Ascomycota	c__Sordariomycetes	o__Sordariales	f__Chaetomiaceae	g__Zopfiella	3.84367	7.68734	3.3723	4.31504	0	0	0	0	0	9.11353	1.80107	2.13743	2.22292	5.68609	3.4574	1.66629	3.85255	1.28321	2.88804	1.98872	7.78741	2.03293	1.3611	3.30579	6.61645	5.84738	3.55668	3.09672	4.59969	7.12825	5.18717	4.5695	3.32592	3.31624	2.03597	2.27318	4.17474	2.68207	2.55551	8.0752
k__Fungi	p__Ascomycota	c__Dothideomycetes	o__Pleosporales	f__Corynesporascaceae	g__Corynespora	1.92295	3.84591	1.67309	2.17282	0	0	0	0	0	0.336293	0.207714	0.246165	2.6734	1.91401	1.82282	0.357803	0.0948054	0.00502235	13.8482	0.480686	1.47635	0.698711	0.373142	0.561167	0.349428	0.0047559	1.0362	0.456221	0.485951	5.39998	0.121949	0.257848	0.108898	6.32433	1.22196	1.24736	9.0682	1.16209	7.04339	0.476555
k__Fungi	p__Ascomycota	c__Dothideomycetes	o__Pleosporales	f__Sporormiaceae	g__Preussia	1.76213	3.52427	1.11013	2.41414	0	0	0	0	0	0.302663	2.21913	0.348233	0.532576	1.03093	0.145379	0.406202	0.996072	1.21039	2.64716	0.728884	2.1414	0.644289	0.906753	2.39188	23.5705	0.682472	1.41193	0.603329	0.976713	0.202699	1.15851	2.12924	0.299469	0.366383	1.52075	0.337285	1.09083	1.01979	1.43747	1.81878
k__Fungi	p__Ascomycota	c__Sordariomycetes	o__Sordariales	f__Lasiosphaeriaceae	g__Podospora	1.66511	3.33021	1.23877	2.09144	0	0	0	0	0	1.28464	2.36111	1.01468	0.833596	1.66627	0.104374	1.15984	0.499883	2.20732	0.943034	0.139807	1.60329	1.52031	1.72457	1.5188	2.41877	3.14603	1.0572	1.73923	0.740955	2.059	2.61754	1.31317	2.10082	1.53129	4.05279	2.82202	0.963401	3.97568	0.474659	2.45054
k__Fungi	p__Glomeromycota	c__Glomeromycetes	o__Glomerales	f__Glomeraceae	g__Glomus	1.02451	2.04903	1.10369	0.945334	0	0	0	0	0	1.07614	0.0184051	1.58506	0.945164	0.943019	0.859225	0.947228	0.411234	1.23801	0.0948159	0.331454	0.822341	2.36298	0.933821	3.98647	1.39317	1.0463	0.394408	2.27366	0.158776	0.684554	0.653296	0.51038	0.272245	0.638822	1.83295	0.790325	0.265063	1.58898	0.512901	2.10952
k__Fungi	p__Ascomycota	c__Dothideomycetes	o__Botryosphaeriales	f__Botryosphaeriaceae	g__Macrophomina	0.679371	1.35874	0.238863	1.11988	0	0	0	0	0	0.0807103	0.48379	0.150101	0.22945	0.075921	0.180791	0.14001	0.460483	0.246095	0.0871281	0.0502678	0.077267	0.856711	0.423409	0.0408122	0.0408423	2.47307	0.835492	0.0688987	0.582179	0.332498	2.34751	0.116962	0.794047	3.06259	1.25644	0.750409	0.993985	0.944332	3.11115	0.207673
k__Fungi	p__Ascomycota	c__Sordariomycetes	o__Sordariales	f__Chaetomiaceae	g__Chaetomium	0.678173	1.35635	0.776676	0.57967	0	0	0	0	0	1.5873	2.13762	0.789529	1.2546	1.38656	0.0782808	0.278292	0.190842	0.778464	0.0179381	0.441414	0.996192	0.2686	0.551012	0.893495	0.412961	0.993984	0.497094	1.29232	0.44746	0.851692	0.496505	0.162152	0.186034	0.42275	0.170462	0.724464	0.178408	0.806347	1.0528	0.579298
k__Fungi	p__Ascomycota	c__Eurotiomycetes	o__Chaetothyriales	f__Herpotrichiellaceae	g__Phialophora	0.552112	1.10422	0.62416	0.480064	0	0	0	0	0	0.887813	0.70991	0.366245	0.208399	1.67825	0.82754	0.347432	0.216698	1.47657	0.279322	0.171225	0.684364	0.788245	0.30934	0.411037	0.553639	0.244929	0.599781	0.160143	0.485951	0.768123	0.219943	0.148861	0.707836	2.07617	0.0957653	0.243484	0.198797	0.299685	0.665872	0.212045
k__Fungi	p__Ascomycota	c__Sordariomycetes	o__Hypocreales	f__Hypocreaceae	g__Trichoderma	0.443773	0.887547	0.553468	0.334079	0	0	0	0	0	0.0605327	2.69503	0.258173	1.29881	0.191801	0.0596425	0.0553126	0.0935742	0.0401788	0.451016	0.147662	0.485678	0.909378	0.841019	0.714213	0.00907606	0.0856063	0.0770146	0.0465532	1.11624	1.35844	0.0936391	0.0212658	0.0635238	0.0244255	0.0536285	0.0399154	1.97778	0.334181	0.00899827	0.0349765
k__Fungi	p__Glomeromycota	c__Glomeromycetes	o__Glomerales	f__Glomeraceae	g__Septoglomus	0.22272	0.445439	0.176182	0.269257	0	0	0	0	0	0.598601	0.0210344	0.165111	0.130513	0.319668	0.236706	0.14001	0.0800305	0.344031	0.0384389	0.0314174	0.110381	0.1106	0.206871	0.109318	0.94391	0.306756	0.0910173	0.243939	0.384911	0.0764567	0.228654	0.0824052	0.272245	0.276196	0.22026	0.333293	0.0356815	0.310465	0.278946	0.222975
k__Fungi	p__Ascomycota	c__Dothideomycetes	o__Pleosporales	f__Testudinaceae	g__Lepidosphaeria	0.20114	0.402279	0.270963	0.131316	0	0	0	0	0	0.403551	0.281335	0.171115	0.0799916	0.331655	0.169608	0.511642	0.0344747	0.346542	0.130692	0.190075	0.689884	0.184333	0.326741	0.212806	0.231439	0.204504	0.100352	0.152694	0.125096	0.0604541	0.243897	0.114304	0.0862108	0.0206678	0.0804428	0.0997884	0.0866551	0.0819283	0.0584887	0.354137
k__Fungi	p__Ascomycota	c__Sordariomycetes	o__Togniniales	f__Togniniaceae	g__Phaeoacremonium	0.0658953	0.131791	0.00397039	0.12782	7	9	0	0	0	0.00672585	0.0210344	0	0	0	0.00186383	0	0	0.00251117	0	0.0141378	0.00551907	0	0.00193338	0.00583031	0.0136141	0.00237795	0	0	0.17321	0	0	0	0	1.58578	0.183869	0	0	0.0840843	0	0.00218603
k__Fungi	p__Ascomycota	c__Sordariomycetes	o__Hypocreales	f__Nectriaceae	g__Neonectria	0.000141813	0.000283627	0	0.000283627	15	15	0	0	0	0	0	0	0	0	0	0	0	0	0	0	0	0	0	0	0.00453803	0	0	0	0	0	0	0	0	0	0	0	0	0	0	0
k__Fungi	p__Ascomycota	c__Eurotiomycetes	o__Chaetothyriales	f__Herpotrichiellaceae	g__Minimelanolocus	0.188114	0.376227	0.195475	0.180752	0	1	1	0	0	0.0336293	0.767754	0.0870583	0.126302	0.0319668	0.333625	0.311133	0.400153	0.123048	0.0794403	0.284327	0.0248358	0.159756	0.0889353	0.0801667	0.3222	0.0689606	0.497094	0.0204834	0	0.0764567	0.200344	0.0744305	0.00453741	0.392687	0.0497979	0.159662	0.152921	0.463542	0.00449913	0.404416
k__Fungi	p__Glomeromycota	c__Glomeromycetes	o__Glomerales	f__Glomeraceae	g__Dominikia	0.177923	0.355845	0.20955	0.146295	0	2	2	1	0	0.0874361	0.00788789	0.561376	0.0842017	0.159834	0.0130468	0.0743263	0.273335	0.115514	0.0435641	0.373867	0.143496	0.117622	0.29774	0.790007	0	0.0118898	0	0.284906	0.0962279	0.2756	0.119771	0.374811	0.145197	0.148432	0.0402214	0.227518	0.0356815	0.178949	0.20696	0.194557
k__Fungi	p__Basidiomycota	c__Malasseziomycetes	o__Malasseziales	f__Malasseziaceae	g__Malassezia	0.104261	0.208522	0.162726	0.0457954	1	2	3	1	0	0.867635	0.0473273	0.165111	0.0547311	1.12283	0.0223659	0.00691408	0.00492496	0.0301341	0	0.0219922	0.0110381	0.0456445	0.015467	0.0247788	0.0317662	0.00713385	0	0.0167592	0.0577367	0.0337832	0.00871061	0.0637975	0.276782	0.00751555	0	0.0319323	0.122337	0.0258721	0.0179965	0.0306044
k__Fungi	p__Ascomycota	c__Sordariomycetes	o__Sordariales	f__Lasiosphaeriaceae	g__Cercophora	0.303131	0.606262	0.166418	0.439844	4	0	4	0	1	0	0.0157758	1.92729	0.0757815	0.00399584	0.0316851	0.176309	0.0541745	0	0.0768777	0.0439844	0	0.0860223	0	0.00437273	0.0816845	1.07008	0.205372	0.00186213	0.639915	0.270265	0.00435531	0.00797469	1.17973	0.212314	0.0114918	1.53874	0.504639	0.0452762	1.24851	0.0153022
k__Fungi	p__Ascomycota	c__Pezizomycetes	o__Pezizales	f__Pyronemataceae	g__Scutellinia	1.55787	3.11575	2.92602	0.189725	2	3	5	0	0	0.00672585	0	0.00300201	0.0294706	0.82714	0.00559149	1.12699	2.42431	0.115514	0.012813	0	0.317346	22.3605	15.0649	1.59605	0.00907606	0	0.00233378	0.0260698	0	0.00889031	1.4808	0.0611393	0.703299	0	0.532455	0.0219535	0.101947	0.0495882	0.0314939	0.00655809
k__Fungi	p__Ascomycota	c__Eurotiomycetes	o__Onygenales	f__Onygenales_fam_Incertae_sedis	g__Chrysosporium	0.103254	0.206507	0.0418558	0.164652	3	2	5	0	0	0.00672585	0.0841375	0.012008	0.0315756	0.0199792	0.011183	0	0	0.226006	0.189632	0.00785435	0.0331144	0.00175556	0.00386675	0	0.0181521	0.639669	0.0326729	0.00186213	0.625481	0.780569	0.050086	0.0478482	0	0.345715	0.00191531	0.0219535	0.0101947	0.0560562	0.00224957	0
k__Fungi	p__Glomeromycota	c__Glomeromycetes	o__Glomerales	f__Glomeraceae	g__Funneliformis	0.541778	1.08356	0.671512	0.412043	2	4	6	0	0	0.201776	0	1.3479	0.0378907	1.79413	0.167745	0.00172852	1.10935	0.0175782	0	1.41535	0.0137977	0.398511	3.31767	0.249246	0.00453803	0	0	1.32584	0	0.0160026	0.0130659	0.0425317	0	0.0620033	0.513302	2.40291	0.290549	0.0733043	1.59944	0.249208
k__Fungi	p__Ascomycota	c__Dothideomycetes	o__Capnodiales	f__Mycosphaerellaceae	g__Mycosphaerella	0.0341453	0.0682905	0.0497914	0.0184992	2	6	8	0	0	0.638956	0.0026293	0.00600402	0.00842017	0.0119875	0.0130468	0.00518556	0	0.00753352	0.0205007	0.00785435	0.0110381	0.00351111	0	0.010203	0	0	0	0.00186213	0	0	0.0283095	0.0425317	0.099823	0.00563666	0.00191531	0.0119746	0.0407789	0.0172481	0	0.0459067
k__Fungi	p__Ascomycota	c__Sordariomycetes	o__Hypocreales	f__Stachybotryaceae	g__Stachybotrys	0.0733819	0.146764	0.10683	0.0399337	3	6	9	0	0	0.00672585	0.168275	0.0300201	0	0.0639335	1.0922	0.15211	0	0.0175782	0.00256259	0.00314174	0.0551907	0.00877778	0.00193338	0	0	0.00237795	0.109688	0.0893821	0	0.0497857	0.00435531	0	0	0.0150311	0.0746969	0.077835	0	0.211289	0.00449913	0
k__Fungi	p__Ascomycota	c__Sordariomycetes	o__Sordariales	f__Sordariales_fam_Incertae_sedis	g__Conlarium	0.318619	0.637237	0.452028	0.185209	1	9	10	1	0	0.127791	0.134094	0.414278	1.01463	0.00399584	0	0.0345704	0.00123124	0.0803576	1.54781	0.691183	0.604338	0.0561778	1.5467	0.52327	0.0136141	0	0	0	0.0481139	0.558312	0.00871061	0	0	0	0.09385	0	0	2.225	0.015747	0
k__Fungi	p__Ascomycota	c__Dothideomycetes	o__Pleosporales	f__Cucurbitariaceae	g__Pyrenochaeta	0.0449576	0.0899152	0.0508375	0.0390777	3	7	10	0	0	0.00672585	0	0	0.0189454	0.0279709	0.417498	0.0224707	0.0110812	0.0276229	0.00768777	0.0502678	0.129698	0	0.030934	0.0116606	0	0.0356693	0.00233378	0	0	0.00533419	0	0	0	0.0112733	0.507556	0.0399154	0.0101947	0.01078	0	0.00218603
k__Fungi	p__Ascomycota	c__Eurotiomycetes	o__Chaetothyriales	f__Herpotrichiellaceae	g__Exophiala	0.183595	0.367191	0.292037	0.0751537	3	8	11	0	0	0.0605327	2.5583	0.465312	0.183139	0.00399584	0.32617	0.0362989	0.00246248	0.190849	0.463829	0.0219922	0	0	0.0676682	0	0	0.461323	0.00700133	0.219731	0	0	0	0.0239241	0	0.0958232	0.218345	0	0	0.0323401	0.143972	0
k__Fungi	p__Glomeromycota	c__Glomeromycetes	o__Glomerales	f__Glomeraceae	g__Kamienskia	0.0169035	0.0338071	0.025984	0.00782309	6	6	12	0	0	0	0	0.00300201	0.0210504	0.123871	0	0	0.0110812	0.0401788	0	0	0.0634693	0.0245778	0.0908687	0.0116606	0.0317662	0	0.00466755	0	0	0.00533419	0.00653296	0	0.0272245	0.00563666	0.00191531	0.0139704	0	0.0258721	0.00224957	0
k__Fungi	p__Basidiomycota	c__Agaricomycetes	o__Cantharellales	f__Ceratobasidiaceae	g__Rhizoctonia	0.234598	0.469195	0.0465383	0.422657	7	6	13	0	0	0	0	0.378253	0.00210504	0	0	0	0.00123124	0.00502235	0.228071	0.00314174	0	0	0.077335	0.00291515	0.186059	0.520771	1.15289	0.3147	0	0	0	0	2.31408	0.00187889	1.62801	0.195585	0	0.39455	0.0539896	0
k__Fungi	p__Ascomycota	c__Sordariomycetes	o__Savoryellales	f__Savoryellaceae	g__Savoryella	0.0948247	0.189649	0.0259303	0.163719	12	2	14	0	0	0	0	0	0.00210504	0	0	0	0	0	0	0	0	0.150978	0.235872	0	0.0408423	0.0142677	0	0	0.269438	0.11913	0.0348424	0.178101	0.358455	0.124007	0.0134071	0.171636	0.00509736	0.109956	1.15628	0.0240463
k__Fungi	p__Ascomycota	c__Sordariomycetes	o__Glomerellales	f__Plectosphaerellaceae	g__Plectosphaerella	0.340691	0.681383	0.0012986	0.680084	11	4	15	0	0	0	0	0.00300201	0	0	0	0	0	0	0	0.00157087	0	0.0105333	0	0.00437273	0	4.47293	0	0.108003	0.24057	0.00355612	4.91714	0.0239241	0	0.0413355	0.024899	0.00598731	0.0203894	0.0215601	1.00106	0
k__Fungi	p__Ascomycota	c__Sordariomycetes	o__Hypocreales	f__Hypocreales_fam_Incertae_sedis	g__Sarocladium	0.175151	0.350301	0.0086968	0.341604	8	7	15	0	0	0.0134517	0.0867668	0.00300201	0.0147353	0	0	0	0	0	0.00512518	0.00157087	0	0	0.00580013	0	0	0.753811	0.214707	0	0	0	0.0108883	0	0.0317619	0	0	0.115755	4.32766	0.00215601	0.0067487	0.00218603
k__Fungi	p__Ascomycota	c__Leotiomycetes	o__Helotiales	f__Helotiaceae	g__Tetracladium	0.034451	0.0689021	0.0536474	0.0152547	5	10	15	0	0	0	0.0026293	0	0	0	0.236706	0.00172852	0.00738743	0	0.0410015	0.00785435	0.422209	0.0105333	0.030934	0.0437273	0	0.00237795	0	0	0	0.00711225	0	0.140886	0	0	0.00191531	0	0	0.00215601	0	0.0896273
k__Fungi	p__Ascomycota	c__Dothideomycetes	o__Pleosporales	f__Pleosporaceae	g__Alternaria	0.00627995	0.0125599	0.0100515	0.0025084	6	9	15	0	0	0	0.00788789	0.0510342	0.00421008	0.0119875	0	0.00864259	0.00246248	0	0	0	0	0.00702223	0.0560679	0.00145758	0	0.00713385	0.00933511	0.00186213	0	0.00711225	0	0	0	0	0.00191531	0.00199577	0	0.01078	0	0
k__Fungi	p__Ascomycota	c__Sordariomycetes	o__Hypocreales	f__Hypocreales_fam_Incertae_sedis	g__Acremonium	1.90047	3.80094	3.7219	0.0790391	3	13	16	0	0	1.88324	0.0604738	7.72718	2.80392	0	0.30194	0	14.5779	0	2.43702	1.34624	9.90121	3.30045	10.1116	1.37741	0	0	0	0	0	0	0	0	0	0.573061	0	0	0	0.133673	0.557893	0
k__Fungi	p__Ascomycota	c__Sordariomycetes	o__Sordariales	f__Cephalothecaceae	g__Phialemonium	0.20972	0.41944	0.0798089	0.339631	11	5	16	0	0	0	0	0	0	0	0	0.0224707	0	1.15263	0	0.0109961	0.0110381	0	0	0	0.353966	0.00713385	0	0	3.61336	0.426735	0.0130659	0	0	0.0375777	0.00957653	0.0419111	0.316036	0.607994	0.0067487	0
k__Fungi	p__Ascomycota	c__Eurotiomycetes	o__Chaetothyriales	f__Herpotrichiellaceae	g__Capronia	0.0122996	0.0245992	0.0106548	0.0139443	8	8	16	0	0	0	0	0	0.0315756	0	0.0410042	0.0449415	0.00246248	0.00753352	0	0	0.0110381	0	0.0212671	0	0	0	0.021004	0	0	0.00177806	0	0.101013	0.00907482	0.0150311	0.0708663	0	0	0.00215601	0	0.00218603
k__Fungi	p__Basidiomycota	c__Tremellomycetes	o__Filobasidiales	f__Piskurozymaceae	g__Solicoccozyma	0.00208598	0.00417195	0.00103505	0.0031369	9	7	16	0	0	0	0	0	0.00210504	0.00399584	0.00372766	0.00172852	0	0.00251117	0	0	0	0	0	0.00145758	0	0.00713385	0.00233378	0.00372426	0	0	0.00435531	0.00531646	0	0.00375777	0.00191531	0	0	0.0194041	0.00224957	0
k__Fungi	p__Ascomycota	c__Sordariomycetes	o__Sordariales	f__Sordariales_fam_Incertae_sedis	g__Madurella	0.190967	0.381935	0.0246551	0.35728	8	9	17	0	0	0.0672585	0.0736203	0	0.0252605	0	0.0465957	0.00172852	0.153905	0	0	0	0	0	0	0.00145758	0	0	0	0.00186213	0.120285	0.00889031	0	0	0	0.216072	0	0.0159662	0	5.35121	0	0.00218603
k__Fungi	p__Ascomycota	c__Leotiomycetes	o__Thelebolales	f__Pseudeurotiaceae	g__Geomyces	0.0355183	0.0710367	0.0152708	0.0557659	10	7	17	0	0	0	0.107801	0	0	0.0599377	0.0167745	0	0	0	0.0307511	0	0.0137977	0	0	0	0.0635324	0.097496	0	0.0186213	0	0.336054	0.0108883	0.0212658	0.163347	0.146553	0	0	0	0.0344961	0	0
k__Fungi	p__Ascomycota	c__Sordariomycetes	o__Sordariales	f__Chaetomiaceae	g__Humicola	0.0255996	0.0511992	0.00991945	0.0412798	9	8	17	0	0	0	0.0499566	0	0	0	0.0484595	0.0120996	0	0.0175782	0.0179381	0	0.00275953	0	0	0	0.0226901	0.0332913	0	0	0	0.0586761	0	0	0	0.0488511	0.0325602	0.0319323	0.372107	0.0603682	0	0
k__Fungi	p__Ascomycota	c__Sordariomycetes	o__Hypocreales	f__Nectriaceae	g__Gibberella	0.0181398	0.0362796	0.0250423	0.0112373	5	12	17	0	0	0.0134517	0.0131465	0	0.0252605	0	0	0.229893	0	0.0200894	0.0205007	0	0.0303549	0.0122889	0.0077335	0.00291515	0.0136141	0.0285354	0	0	0	0	0	0	0	0.0131522	0.124495	0	0	0	0	0
k__Fungi	p__Mortierellomycota	c__Mortierellomycetes	o__Mortierellales	f__Mortierellaceae	g__Mortierella	0.0127393	0.0254786	0.00343378	0.0220448	8	9	17	0	0	0	0.0026293	0	0	0.0119875	0.00931914	0.00172852	0	0.00502235	0	0	0.0137977	0.00702223	0	0	0	0.0047559	0.0116689	0	0.288684	0.00355612	0.00217765	0.0265823	0	0	0	0	0.0152921	0	0	0
k__Fungi	p__Basidiomycota	c__Agaricostilbomycetes	o__Agaricostilbales	f__Chionosphaeraceae	g__Kurtzmanomyces	0.0105868	0.0211737	0.0174594	0.00371429	6	11	17	0	0	0	0	0	0.0673613	0	0.011183	0.00518556	0	0.0326453	0.0794403	0.00942522	0.0193167	0.00526667	0	0.0320667	0.00453803	0	0.00466755	0	0	0	0.0239542	0.0186076	0	0	0.00766122	0	0	0	0	0
k__Fungi	p__Ascomycota	c__Sordariomycetes	o__Sordariales	f__Chaetomiaceae	g__Acrophialophora	0.0105166	0.0210332	0.00696773	0.0140655	9	8	17	0	0	0	0.0394394	0	0.00421008	0.0399584	0.0167745	0	0	0	0.00256259	0.00157087	0	0	0	0	0	0	0.00233378	0.00372426	0.00481139	0	0.169857	0	0	0.00375777	0.00191531	0.00199577	0	0.0366521	0	0
k__Fungi	p__Ascomycota	c__Dothideomycetes	o__Pleosporales	f__Lophiotremataceae	g__Lophiotrema	0.0115803	0.0231606	0.0154015	0.00775906	8	10	18	0	0	0	0	0.00900603	0	0	0.152834	0.00691408	0	0.0175782	0	0.00314174	0.0386335	0	0	0.00291515	0	0.047559	0.00700133	0.00186213	0	0	0.00217765	0	0	0.0526088	0	0	0	0.0129361	0	0
k__Fungi	p__Ascomycota	c__Sordariomycetes	o__Conioscyphales	f__Conioscyphaceae	g__Conioscypha	0.0075822	0.0151644	0.0144477	0.000716659	5	13	18	0	0	0	0	0.0480322	0.00210504	0.00799169	0	0.0155567	0.00738743	0.0301341	0	0.0188504	0.0248358	0.0386222	0.0232005	0	0	0	0	0	0.00481139	0	0	0	0	0	0	0	0	0.00215601	0.00449913	0
k__Fungi	p__Ascomycota	c__Dothideomycetes	o__Pleosporales	f__Lophiostomataceae	g__Lophiostoma	0.258259	0.516519	0.0303015	0.486217	14	5	19	0	0	0	0	0	0	0	0	0	0	0.454523	0	0	0	0	0	0	0	0	0	0	2.01116	0	0.999543	0.034557	1.84673	0.13528	0.545862	0.0239492	0.0917525	0.0301841	0.197962	1.8625
k__Fungi	p__Basidiomycota	c__Agaricomycetes	o__Agaricales	f__Bolbitiaceae	g__Conocybe	0.0881085	0.176217	0.064593	0.111624	9	10	19	0	0	0	0.0368101	0.0660442	0	0	0.792127	0	0	0.0502235	0	0	0.0193167	0	0	0.00437273	0	0	0.12369	0	0	0	0.868884	0.685824	0	0	0.0191531	0.0119746	0.0764604	0	0	0
k__Fungi	p__Ascomycota	c__Sordariomycetes	o__Coniochaetales	f__Coniochaetaceae	g__Coniochaeta	0.010001	0.0200021	0.0112723	0.00872979	8	11	19	0	0	0	0.00525859	0	0	0.0199792	0.00186383	0.00345704	0	0.00251117	0.133255	0	0.00275953	0	0	0	0	0.0214016	0	0	0	0.0462296	0	0	0	0.0676399	0	0	0	0.00215601	0.00224957	0
k__Fungi	p__Basidiomycota	c__Agaricomycetes	o__Cantharellales	f__Ceratobasidiaceae	g__Thanatephorus	0.571674	1.14335	1.08672	0.056628	8	12	20	0	0	0	0	0	0	0.0199792	0.00931914	0.00518556	14.8143	0	0.0256259	0.153945	0	0	0	1.27246	0	0.458945	0	0	0	0.353834	0	0	0	0	0	0	0	0.0797723	0.0134974	0
k__Fungi	p__Ascomycota	c__Dothideomycetes	o__Pleosporales	f__Didymellaceae	g__Nothophoma	0.00670297	0.0134059	0.00728073	0.00612521	11	9	20	0	0	0	0	0	0	0	0	0	0	0	0.0102504	0	0	0.00175556	0.0870019	0.010203	0	0	0.00233378	0	0	0	0.0762179	0.00265823	0	0.00187889	0.00766122	0	0.00509736	0.00215601	0	0
k__Fungi	p__Ascomycota	c__Sordariomycetes	o__Sordariales	f__Lasiosphaeriaceae	g__Schizothecium	0.00503446	0.0100689	0.00367532	0.00639359	7	13	20	0	0	0	0.0184051	0.00300201	0	0.00799169	0	0.0120996	0.00123124	0.00502235	0	0	0	0.00351111	0.00386675	0	0	0	0	0.00186213	0	0.0142245	0	0	0.0862108	0	0	0	0	0	0	0
k__Fungi	p__Ascomycota	c__Sordariomycetes	o__Xylariales	f__Diatrypaceae	g__Monosporascus	0.317673	0.635345	0.573068	0.0622772	11	10	21	0	0	0	0.210344	0	0	0	0.0708255	0	3.1569	5.15795	0	0	0	0	0	0	0	0	0	0.00186213	0	0.782347	0.0348424	0	0.00453741	0.00187889	0	0	0	0	0.170967	0
k__Fungi	p__Basidiomycota	c__Agaricomycetes	o__Agaricales	f__Entolomataceae	g__Entoloma	0.278214	0.556427	0.55631	0.00011743	7	15	22	0	0	0.0134517	0.0026293	0	2.61025	0	0	0	0.00246248	0.00502235	0.00256259	3.68369	0	0	0	2.02457	0	0	0	0	0	0	0	0	0	0.00187889	0	0	0	0	0	0
k__Fungi	p__Basidiomycota	c__Agaricomycetes	o__Agaricales	f__Clavariaceae	g__Clavaria	0.566783	1.13357	1.00381	0.129756	9	14	23	0	0	0	0	0	0	0	0.00745531	6.53034	0	0.00753352	0	0	0	8.25638	0.0251339	0.230297	0	0	0	0.0186213	0	0	0	2.05747	0	0	0	0	0	0	0	0
k__Fungi	p__Ascomycota	c__Eurotiomycetes	o__Onygenales	f__Onygenales_fam_Incertae_sedis	g__Malbranchea	0.0274201	0.0548402	0.0118939	0.0429462	9	14	23	0	0	0	0.0236637	0	0	0.0279709	0.00186383	0	0.00123124	0	0.117879	0	0	0	0.00580013	0	0	0.682472	0.00466755	0	0	0	0	0	0	0	0	0	0	0	0	0
k__Fungi	p__Ascomycota	c__Dothideomycetes	o__Pleosporales	f__Phaeosphaeriaceae	g__Paraphoma	0.0258194	0.0516388	0.0487924	0.00284636	11	12	23	0	0	0	0	0	0.0252605	0	0	0	0	0	0.00256259	0.00314174	0.700922	0	0	0	0.00453803	0	0	0	0	0	0.0239542	0.00797469	0.00907482	0	0	0	0	0	0	0
k__Fungi	p__Ascomycota	c__Leotiomycetes	o__Helotiales	f__Leotiaceae	g__Neobulgaria	0.0133867	0.0267734	0.00444627	0.0223271	13	11	24	0	0	0	0.0026293	0	0	0	0	0	0	0	0.0640648	0	0	0	0	0	0	0.0261575	0	0	0	0.0248929	0.14808	0	0	0.155948	0	0	0	0.00215601	0	0
k__Fungi	p__Ascomycota	c__Sordariomycetes	o__Hypocreales	f__Ophiocordycipitaceae	g__Haptocillium	0.00116386	0.00232772	0.00163796	0.000689755	11	13	24	0	0	0	0.00788789	0	0.00421008	0	0	0	0.00369372	0	0	0	0	0.00877778	0	0	0.00453803	0	0	0	0	0	0	0	0	0	0	0	0	0.00431202	0	0.00218603
k__Fungi	p__Basidiomycota	c__Tremellomycetes	o__Filobasidiales	f__Filobasidiaceae	g__Filobasidium	0.00513901	0.010278	0.00321438	0.00706365	11	14	25	0	0	0.0336293	0	0	0	0	0	0.00864259	0.00123124	0	0	0.00471261	0	0	0	0	0	0	0	0	0	0	0	0.0212658	0	0	0	0	0.0917525	0	0	0
k__Fungi	p__Basidiomycota	c__Agaricomycetes	o__Agaricales	f__Agaricaceae	g__Leucoagaricus	0.00189781	0.00379561	0	0.00379561	15	10	25	0	0	0	0	0	0	0	0	0	0	0	0	0	0	0	0	0	0	0.0142677	0	0.00558638	0	0	0	0	0	0.0131522	0	0	0.0101947	0.01078	0.0067487	0
k__Fungi	p__Chytridiomycota	c__Spizellomycetes	o__Spizellomycetales	f__Spizellomycetaceae	g__Spizellomyces	0.00115978	0.00231957	0.000475159	0.00184441	13	12	25	0	0	0	0	0	0.00210504	0	0	0	0	0.00502235	0	0	0	0	0	0	0	0	0	0.00372426	0.00481139	0	0	0	0	0.0187889	0	0	0	0	0	0.00218603
k__Fungi	p__Ascomycota	c__Pezizomycetes	o__Pezizales	f__Pezizaceae	g__Terfezia	0.000719154	0.00143831	0.000257373	0.00118094	13	12	25	0	0	0	0	0	0.00210504	0	0	0	0	0	0	0	0	0.00175556	0	0	0	0	0	0	0.00962279	0.00177806	0.00217765	0.00531646	0	0	0	0	0	0	0	0
k__Fungi	p__Ascomycota	c__Eurotiomycetes	o__Chaetothyriales	f__Herpotrichiellaceae	g__Coniosporium	0.000697576	0.00139515	0.000544349	0.000850803	11	14	25	0	0	0	0	0.00300201	0	0	0.00186383	0.00172852	0	0	0	0.00157087	0	0	0	0	0.00453803	0	0	0	0	0	0	0	0.00907482	0	0	0	0	0	0	0
k__Fungi	p__Ascomycota	c__Saccharomycetes	o__Saccharomycetales	f__Saccharomycetales_fam_Incertae_sedis	g__Candida	0.000561563	0.00112313	0.000280011	0.000843115	13	12	25	0	0	0	0.0026293	0	0	0	0	0	0	0	0	0.00157087	0	0	0	0	0.00453803	0.0047559	0.00233378	0.00186213	0	0	0	0	0	0	0	0	0	0	0	0
k__Fungi	p__Basidiomycota	c__Tremellomycetes	o__Filobasidiales	f__Filobasidiaceae	g__Naganishia	0.00048438	0.000968761	0.000685134	0.000283627	10	15	25	0	0	0	0	0	0	0.00399584	0.00186383	0.00172852	0.00123124	0	0	0	0	0	0	0.00145758	0.00453803	0	0	0	0	0	0	0	0	0	0	0	0	0	0	0
k__Fungi	p__Basidiomycota	c__Agaricomycetes	o__Sebacinales	f__Sebacinaceae	g__Craterocolla	0.0264984	0.0529968	0.0529968	0	10	16	26	0	0	0	0	0	0	0.0159834	0.0130468	0.00172852	0	0.602682	0	0	0	0.161511	0	0	0	0	0	0	0	0	0	0	0	0	0	0	0	0	0	0
k__Fungi	p__Ascomycota	c__Sordariomycetes	o__Microascales	f__Microascaceae	g__Scedosporium	0.00194704	0.00389408	0.00348577	0.00040831	11	15	26	0	0	0	0	0	0.0189454	0	0.0260936	0.00172852	0	0	0	0	0.00551907	0	0	0	0	0	0	0	0	0	0.00653296	0	0	0	0	0	0	0	0	0
k__Fungi	p__Ascomycota	c__Sordariomycetes	o__Microascales	f__Halosphaeriaceae	g__Cirrenalia	0.00132279	0.00264559	0.00241073	0.000234861	11	15	26	0	0	0	0	0	0	0.0199792	0	0.0120996	0	0.00251117	0	0.00157087	0	0	0	0	0	0	0	0	0	0	0	0	0	0.00375777	0	0	0	0	0	0
k__Fungi	p__Ascomycota	c__Sordariomycetes	o__Microascales	f__Halosphaeriaceae	g__Natantispora	0.0762302	0.15246	0.1272	0.02526	13	14	27	0	0	0	0	1.90628	0	0	0	0.00172852	0	0	0	0	0	0	0	0	0	0	0	0	0	0	0.363668	0	0	0	0	0	0	0	0.0404922	0
k__Fungi	p__Ascomycota	c__Leotiomycetes	o__Helotiales	f__Helotiales_fam_Incertae_sedis	g__Cadophora	0.0131421	0.0262841	0.0232899	0.00299427	12	15	27	0	0	0	0	0	0	0	0.0205021	0	0	0	0.0794403	0	0	0	0.249405	0	0	0	0	0	0	0	0.0479084	0	0	0	0	0	0	0	0	0
k__Fungi	p__Ascomycota	c__Sordariomycetes	o__Sordariales	f__Chaetomiaceae	g__Subramaniula	0.00481869	0.00963739	0.00115235	0.00848504	14	13	27	0	0	0	0	0	0	0	0	0.0172852	0	0	0	0	0	0	0	0	0.00453803	0	0	0.00186213	0	0	0	0	0	0	0	0	0	0.129361	0	0
k__Fungi	p__Ascomycota	c__Dothideomycetes	o__Dothideales	f__Aureobasidiaceae	g__Aureobasidium	0.00115026	0.00230052	0.00216389	0.000136627	12	15	27	0	0	0.0201776	0.00525859	0	0	0	0	0	0	0	0	0	0	0.00702223	0	0	0	0	0	0	0	0	0	0	0	0	0	0	0	0	0	0.00218603
k__Fungi	p__Basidiomycota	c__Agaricomycetes	o__Agaricales	f__Pluteaceae	g__Pluteus	0.000995664	0.00199133	0.00171013	0.000281196	12	15	27	0	0	0	0.0026293	0	0	0	0	0	0	0	0	0	0	0.00175556	0.0212671	0	0	0	0	0	0	0	0	0	0	0	0	0	0	0	0.00449913	0
k__Fungi	p__Basidiomycota	c__Tremellomycetes	o__Cystofilobasidiales	f__Cystofilobasidiaceae	g__Guehomyces	0.0003927	0.000785401	0.000390645	0.000394756	13	14	27	0	0	0	0	0	0	0.00399584	0.00186383	0	0	0	0	0	0	0	0	0	0.00453803	0	0	0	0	0.00177806	0	0	0	0	0	0	0	0	0	0
k__Fungi	p__Ascomycota	c__Sordariomycetes	o__Hypocreales	f__Cordycipitaceae	g__Simplicillium	0.000387325	0.000774651	0.0005149	0.000259751	13	14	27	0	0	0	0	0	0	0.00399584	0.00372766	0	0	0	0	0	0	0	0	0	0	0.00237795	0	0	0	0.00177806	0	0	0	0	0	0	0	0	0	0
k__Fungi	p__Basidiomycota	c__Agaricomycetes	o__Cantharellales	f__Botryobasidiaceae	g__Botryobasidium	0.0421034	0.0842068	0.0351615	0.0490453	13	15	28	0	0	0	0	0	0	0	0	0	0	0.00251117	0	0	0	0.524911	0	0	0	0.784724	0	0	0	0	0	0	0	0	0	0	0	0	0	0
k__Fungi	p__Ascomycota	c__Dothideomycetes	o__Pleosporales	f__Didymosphaeriaceae	g__Paraphaeosphaeria	0.0177756	0.0355513	0.0024851	0.0330662	14	14	28	0	0	0	0	0	0	0	0.0372766	0	0	0	0	0	0	0	0	0	0	0	0	0	0	0.0213367	0	0.507722	0	0	0	0	0	0	0	0
k__Fungi	p__Ascomycota	c__Sordariomycetes	o__Microascales	f__Halosphaeriaceae	g__Tinhaudeus	0.0174616	0.0349232	0	0.0349232	15	13	28	0	0	0	0	0	0	0	0	0	0	0	0	0	0	0	0	0	0.494645	0	0	0	0	0	0	0	0	0.00563666	0	0	0	0	0.0584887	0
k__Fungi	p__Ascomycota	c__Dothideomycetes	o__Pleosporales	f__Phaeosphaeriaceae	g__Phaeosphaeria	0.0154009	0.0308019	0	0.0308019	15	13	28	0	0	0	0	0	0	0	0	0	0	0	0	0	0	0	0	0	0	0	0	0	0	0	0	0	0	0.278075	0.212599	0	0	0.00215601	0	0
k__Fungi	p__Ascomycota	c__Leotiomycetes	o__Helotiales	f__Helotiaceae	g__Meliniomyces	0.00521244	0.0104249	0	0.0104249	15	13	28	0	0	0	0	0	0	0	0	0	0	0	0	0	0	0	0	0	0	0.0047559	0	0	0	0.124464	0	0	0	0.0375777	0	0	0	0	0	0
k__Fungi	p__Ascomycota	c__Leotiomycetes	o__Thelebolales	f__Pseudeurotiaceae	g__Pseudeurotium	0.0030936	0.00618721	0.000350573	0.00583663	14	14	28	0	0	0	0.00525859	0	0	0	0	0	0	0	0	0	0	0	0	0	0	0.0689606	0	0	0	0	0	0	0	0.0244255	0	0	0	0	0	0
k__Fungi	p__Ascomycota	c__Sordariomycetes	o__Sordariales	f__Sordariales_fam_Incertae_sedis	g__Ramophialophora	0.00205654	0.00411307	0.000460938	0.00365214	14	14	28	0	0	0	0	0	0	0	0	0.00691408	0	0	0	0	0	0	0	0	0	0.00237795	0	0	0	0	0	0	0	0	0	0	0	0.0560562	0	0
k__Fungi	p__Ascomycota	c__Leotiomycetes	o__Helotiales	f__Helotiales_fam_Incertae_sedis	g__Leptodontidium	0.00205312	0.00410623	0	0.00410623	15	13	28	0	0	0	0	0	0	0	0	0	0	0	0	0	0	0	0	0	0	0.0332913	0	0	0	0.0248929	0	0	0	0.00751555	0	0	0	0	0	0
k__Fungi	p__Ascomycota	c__Leotiomycetes	o__Helotiales	f__Dermateaceae	g__Patinella	0.00194343	0.00388687	0.00240065	0.00148622	13	15	28	0	0	0	0.00525859	0	0	0	0	0	0	0	0.0307511	0	0	0	0	0	0	0.0237795	0	0	0	0	0	0	0	0	0	0	0	0	0	0
k__Fungi	p__Basidiomycota	c__Agaricomycetes	o__Agaricales	f__Agaricaceae	g__Leucocoprinus	0.000907942	0.00181588	0.00181588	0	12	16	28	0	0	0	0.0026293	0	0	0	0	0.0207422	0	0	0	0	0	0	0.00386675	0	0	0	0	0	0	0	0	0	0	0	0	0	0	0	0	0
k__Fungi	p__Ascomycota	c__Dothideomycetes	o__Tubeufiales	f__Tubeufiaceae	g__Tubeufia	0.000659011	0.00131802	0.00131802	0	12	16	28	0	0	0	0	0	0	0	0	0	0	0	0	0	0.0165572	0.00175556	0	0.00145758	0	0	0	0	0	0	0	0	0	0	0	0	0	0	0	0
k__Fungi	p__Basidiomycota	c__Cystobasidiomycetes	o__Cystobasidiales	f__Cystobasidiaceae	g__Cystobasidium	0.000617788	0.00123558	0.00111919	0.000116383	13	15	28	0	0	0	0	0	0	0	0	0.0155567	0.00123124	0	0	0	0	0	0	0	0	0	0	0.00186213	0	0	0	0	0	0	0	0	0	0	0	0
k__Fungi	p__Ascomycota	c__Pezizomycetes	o__Pezizales	f__Pyronemataceae	g__Ascorhizoctonia	0.000429925	0.00085985	8.20826e-05	0.000777768	14	14	28	0	0	0	0	0	0	0	0	0	0.00123124	0	0	0	0	0	0	0	0	0	0	0	0	0	0	0	0	0	0	0	0.0101947	0	0.00224957	0
k__Fungi	p__Basidiomycota	c__Agaricomycetes	o__Agaricales	f__Marasmiaceae	g__Marasmius	0.0809674	0.161935	0.000350573	0.161584	14	15	29	0	0	0	0.00525859	0	0	0	0	0	0	0	0	0	0	0	0	0	0	0	0	0	0	0	0	0	0	2.58535	0	0	0	0	0	0
k__Fungi	p__Ascomycota	c__Dothideomycetes	o__Pleosporales	f__Trematosphaeriaceae	g__Trematosphaeria	0.0266279	0.0532557	0	0.0532557	15	14	29	0	0	0	0	0	0	0	0	0	0	0	0	0	0	0	0	0	0	0	0	0	0	0.849914	0.00217765	0	0	0	0	0	0	0	0	0
k__Fungi	p__Ascomycota	c__Dothideomycetes	o__Pleosporales	f__Pleosporales_fam_Incertae_sedis	g__Pseudochaetosphaeronema	0.0192304	0.0384609	0	0.0384609	15	14	29	0	0	0	0	0	0	0	0	0	0	0	0	0	0	0	0	0	0	0.613512	0	0.00186213	0	0	0	0	0	0	0	0	0	0	0	0
k__Fungi	p__Ascomycota	c__Sordariomycetes	o__Microascales	f__Halosphaeriaceae	g__Remispora	0.0125388	0.0250777	0.000257783	0.0248199	14	15	29	0	0	0	0	0	0	0	0	0	0	0	0	0	0	0	0.00386675	0	0	0.397118	0	0	0	0	0	0	0	0	0	0	0	0	0	0
k__Fungi	p__Ascomycota	c__Pezizomycetes	o__Pezizales	f__Pyronemataceae	g__Pulvinula	0.0035274	0.0070548	0.000194344	0.00686046	14	15	29	0	0	0	0	0	0	0	0	0	0	0	0	0	0	0	0	0.00291515	0	0	0	0	0	0	0	0	0	0	0	0.109767	0	0	0	0
k__Fungi	p__Ascomycota	c__Dothideomycetes	o__Pleosporales	f__Phaeosphaeriaceae	g__Setophaeosphaeria	0.00154224	0.00308449	0	0.00308449	15	14	29	0	0	0	0	0	0	0	0	0	0	0	0	0	0	0	0	0	0	0	0	0.0204834	0.0288684	0	0	0	0	0	0	0	0	0	0	0
k__Fungi	p__Ascomycota	c__Leotiomycetes	o__Thelebolales	f__Pseudeurotiaceae	g__Pseudogymnoascus	0.00128379	0.00256757	0	0.00256757	15	14	29	0	0	0	0	0	0	0	0	0	0	0	0	0	0	0	0	0	0.00907606	0	0	0	0	0.0320051	0	0	0	0	0	0	0	0	0	0
k__Fungi	p__Ascomycota	c__Dothideomycetes	o__Dothideales	f__Dothioraceae	g__Hormonema	0.000487321	0.000974643	0	0.000974643	15	14	29	0	0	0	0	0	0	0	0	0	0	0	0	0	0	0	0	0	0	0	0	0	0	0	0	0.00265823	0	0	0	0	0	0.0129361	0	0
k__Fungi	p__Basidiomycota	c__Agaricomycetes	o__Agaricales	f__Tricholomataceae	g__Calyptella	0.000466501	0.000933003	0	0.000933003	15	14	29	0	0	0	0	0	0	0	0	0	0	0	0	0	0	0	0	0	0	0	0	0.00186213	0	0	0.0130659	0	0	0	0	0	0	0	0	0
k__Fungi	p__Ascomycota	c__Dothideomycetes	o__Pleosporales	f__Didymellaceae	g__Phoma	0.00036522	0.000730439	0.000460938	0.000269501	14	15	29	0	0	0	0	0	0	0	0	0.00691408	0	0	0	0	0	0	0	0	0	0	0	0	0	0	0	0	0	0	0	0	0	0.00431202	0	0
k__Fungi	p__Ascomycota	c__Lecanoromycetes	o__Peltigerales	f__Collemataceae	g__Physma	0.000261389	0.000522778	0.000386675	0.000136103	14	15	29	0	0	0	0	0	0	0	0	0	0	0	0	0	0	0	0.00580013	0	0	0	0	0	0	0	0.00217765	0	0	0	0	0	0	0	0	0
k__Fungi	p__Chytridiomycota	c__Spizellomycetes	o__Spizellomycetales	f__Powellomycetaceae	g__Powellomyces	0.000142421	0.000284842	0.000167412	0.00011743	14	15	29	0	0	0	0	0	0	0	0	0	0	0.00251117	0	0	0	0	0	0	0	0	0	0	0	0	0	0	0	0.00187889	0	0	0	0	0	0
k__Fungi	p__Basidiomycota	c__Agaricomycetes	o__Agaricales	f__Agaricaceae	g__Lepiota	0.000131122	0.000262244	0	0.000262244	15	14	29	0	0	0	0	0	0	0	0	0	0	0	0	0	0	0	0	0	0	0	0.00233378	0.00186213	0	0	0	0	0	0	0	0	0	0	0	0
k__Fungi	p__Ascomycota	c__Sordariomycetes	o__Hypocreales	f__Nectriaceae	g__Cosmospora	0.000130548	0.000261096	0.000115235	0.000145861	14	15	29	0	0	0	0	0	0	0	0	0.00172852	0	0	0	0	0	0	0	0	0	0	0.00233378	0	0	0	0	0	0	0	0	0	0	0	0	0
k__Fungi	p__Ascomycota	c__Sordariomycetes	o__Hypocreales	f__Cordycipitaceae	g__Lecanicillium	0.000698298	0.0013966	0	0.0013966	15	15	30	0	0	0	0	0	0	0	0	0	0	0	0	0	0	0	0	0	0	0	0	0.0223455	0	0	0	0	0	0	0	0	0	0	0	0
k__Fungi	p__Ascomycota	c__Sordariomycetes	o__Glomerellales	f__Plectosphaerellaceae	g__Verticillium	0.000427099	0.000854197	0.000854197	0	14	16	30	0	0	0	0	0	0	0	0	0	0	0	0.012813	0	0	0	0	0	0	0	0	0	0	0	0	0	0	0	0	0	0	0	0	0
k__Fungi	p__Ascomycota	c__Eurotiomycetes	o__Eurotiales	f__Trichocomaceae	g__Thermomyces	0.000350573	0.000701145	0.000701145	0	14	16	30	0	0	0	0.0105172	0	0	0	0	0	0	0	0	0	0	0	0	0	0	0	0	0	0	0	0	0	0	0	0	0	0	0	0	0
k__Fungi	p__Basidiomycota	c__Tremellomycetes	o__Tremellales	f__Bulleribasidiaceae	g__Vishniacozyma	0.000234074	0.000468148	0.000468148	0	14	16	30	0	0	0	0	0	0	0	0	0	0	0	0	0	0	0.00702223	0	0	0	0	0	0	0	0	0	0	0	0	0	0	0	0	0	0
k__Fungi	p__Ascomycota	c__Leotiomycetes	o__Helotiales	f__Helotiaceae	g__Glarea	0.000224195	0.00044839	0.00044839	0	14	16	30	0	0	0.00672585	0	0	0	0	0	0	0	0	0	0	0	0	0	0	0	0	0	0	0	0	0	0	0	0	0	0	0	0	0	0
k__Fungi	p__Ascomycota	c__Sordariomycetes	o__Hypocreales	f__Ophiocordycipitaceae	g__Hyaloseta	0.000210897	0.000421794	0	0.000421794	15	15	30	0	0	0	0	0	0	0	0	0	0	0	0	0	0	0	0	0	0	0	0	0	0	0	0	0	0	0	0	0	0	0	0.0067487	0
k__Fungi	p__Basidiomycota	c__Agaricomycetes	o__Cantharellales	f__Tulasnellaceae	g__Tulasnella	0.000111129	0.000222258	0	0.000222258	15	15	30	0	0	0	0	0	0	0	0	0	0	0	0	0	0	0	0	0	0	0	0	0	0	0.00355612	0	0	0	0	0	0	0	0	0	0
k__Fungi	p__Basidiomycota	c__Tremellomycetes	o__Tremellales	f__Rhynchogastremataceae	g__Papiliotrema	9.19845e-05	0.000183969	0.000183969	0	14	16	30	0	0	0	0	0	0	0	0	0	0	0	0	0	0.00275953	0	0	0	0	0	0	0	0	0	0	0	0	0	0	0	0	0	0	0
k__Fungi	p__Chytridiomycota	c__Rhizophlyctidomycetes	o__Rhizophlyctidales	f__Rhizophlyctidaceae	g__Rhizophlyctis	6.23678e-05	0.000124736	0	0.000124736	15	15	30	0	0	0	0	0	0	0	0	0	0	0	0	0	0	0	0	0	0	0	0	0	0	0	0	0	0	0	0	0.00199577	0	0	0	0
k__Fungi	p__Ascomycota	c__Pezizomycetes	o__Pezizales	f__Pyronemataceae	g__Tricharina	5.55644e-05	0.000111129	0	0.000111129	15	15	30	0	0	0	0	0	0	0	0	0	0	0	0	0	0	0	0	0	0	0	0	0	0	0.00177806	0	0	0	0	0	0	0	0	0	0

## Sheet: endoRNA
Kingdom	Phylum	Class	Order	Family	Genus	Average	Sum	Frantoio	Picual	Core_Fra 90%	Core_Pic 90%	Shared	Solo_Fra	Solo_Pic	Fra1_T0_P	Fra1_T08_P	Fra1_T15_P	Fra1_T30_P	Fra2_T0_P	Fra2_T08_P	Fra2_T15_P	Fra2_T30_P	Fra3_T0_P	Fra3_T08_P	Fra3_T15_P	Fra3_T30_P	Fra4_T0_P	Fra4_T08_P	Fra4_T15_P	Fra4_T30_P	Pic1_T0_P	Pic1_T08_P	Pic1_T15_P	Pic1_T30_P	Pic2_T0_P	Pic2_T08_P	Pic2_T15_P	Pic2_T30_P	Pic3_T0_P	Pic3_T08_P	Pic3_T15_P	Pic3_T30_P	Pic4_T0_P	Pic4_T08_P	Pic4_T15_P	Pic4_T30_P
k__Fungi	p__Glomeromycota	c__Glomeromycetes	o__Glomerales	f__Glomeraceae	g__Rhizophagus	28.7624	57.5249	31.8023	25.7226	0	0	0	0	0	43.4141	4.22934	42.9653	44.8624	44.9444	2.65678	30.8506	25.5888	27.7278	25.059	35.8223	39.3801	37.6253	26.304	35.3876	42.0189	23.5462	13.3235	1.93072	52.6353	12.262	15.3064	27.4753	42.2893	24.073	12.1987	13.1313	56.4529	20.0393	21.8298	18.9263	56.1416
k__Fungi	p__Ascomycota	c__Sordariomycetes	o__Hypocreales	f__Nectriaceae	g__Ilyonectria	4.91105	9.8221	5.45422	4.36788	0	0	0	0	0	6.56535	27.9157	4.26671	2.72224	3.5641	4.75826	5.57762	1.99951	2.57412	3.06607	4.19052	4.50722	6.84718	0.876616	4.86124	2.97499	2.86665	2.57286	10.0056	1.53442	4.23223	0.781787	1.19834	1.22469	3.15437	9.17802	7.1654	2.20182	1.33071	4.39343	17.5803	0.465474
k__Fungi	p__Ascomycota	c__Sordariomycetes	o__Hypocreales	f__Nectriaceae	g__Fusarium	2.76709	5.53418	1.59063	3.94355	0	0	0	0	0	0.259076	4.7754	0.420554	2.63188	0.130508	2.49717	0.966613	0.226863	1.60504	3.52039	3.28492	0.885613	1.1827	0.353386	0.956938	1.75307	8.47735	10.9707	7.48937	1.61374	6.48487	1.11111	0.259717	2.87372	3.83878	7.34766	1.47964	1.75926	1.51098	2.01743	4.65842	1.20408
k__Fungi	p__Ascomycota	c__Dothideomycetes	o__Botryosphaeriales	f__Botryosphaeriaceae	g__Macrophomina	1.37402	2.74805	0.407153	2.34089	0	0	0	0	0	0.303308	0.649083	0.336443	1.1258	0.105649	0.345814	0.167198	1.08539	0.393689	0.291886	0.645023	0.133584	0.0466853	0.257506	0.61244	0.0149622	0.029192	14.2418	0.791106	0.0519679	0.229935	0.418099	2.74297	0.0966858	1.28061	3.23402	0.860164	0.178675	3.18584	4.68499	5.23975	0.188498
k__Fungi	p__Glomeromycota	c__Glomeromycetes	o__Glomerales	f__Glomeraceae	g__Septoglomus	1.12255	2.2451	1.0062	1.2389	0	0	0	0	0	0.966794	0.448176	0.4282	0.203321	1.03785	3.23203	1.94629	0.0266898	0.581448	4.29453	0.162324	0.0618444	0.75319	1.14508	0.754067	0.0573552	0.677254	3.96554	0.327595	0.61541	1.16045	1.58076	0.186814	0.470001	0.626616	4.1885	0.998264	0.272135	0.0229433	4.08177	0.148258	0.500096
k__Fungi	p__Glomeromycota	c__Glomeromycetes	o__Glomerales	f__Glomeraceae	g__Glomus	1.08858	2.17716	1.39897	0.77819	0	0	0	0	0	0.334903	0.0618174	2.92094	0.820814	0.618358	1.65592	1.74513	0.493761	0.190788	2.52544	0.384451	0.408173	0.376595	5.03506	1.57703	3.23433	1.01004	1.70765	0.317139	0.990126	0.136524	0.80756	0.145806	0.0429715	0.377186	1.26516	1.25868	0.228154	0.15077	1.75938	0.795911	1.45797
k__Fungi	p__Ascomycota	c__Dothideomycetes	o__Pleosporales	f__Corynesporascaceae	g__Corynespora	1.08046	2.16093	0.802021	1.35891	2	1	3	0	1	0.101103	0	0.198807	1.03167	0.320055	1.19705	0.0417995	0.044483	0.699555	0	7.42418	0.0940036	1.03019	0.271203	0.183732	0.194509	0.636385	0	1.20234	0.134023	0.251491	2.38259	0.0956851	0.166514	0.34981	0.224585	0.402462	0.156684	5.9882	4.16555	5.53236	0.0538565
k__Fungi	p__Ascomycota	c__Sordariomycetes	o__Sordariales	f__Chaetomiaceae	g__Zopfiella	0.967986	1.93597	0.848561	1.08741	0	0	0	0	0	2.64447	0.396662	0.168221	0.655145	1.16214	0.768105	0.235122	1.01866	0.790406	0.144674	0.798804	0.514546	2.81046	0.265724	0.355981	0.847859	2.04928	0.739982	1.00369	0.902601	1.79636	0.847652	1.86814	1.15486	1.88897	0.370564	0.331439	0.404079	0.816126	0.395442	1.23678	1.59261
k__Fungi	p__Ascomycota	c__Dothideomycetes	o__Pleosporales	f__Sporormiaceae	g__Preussia	0.913558	1.82712	0.543936	1.28318	0	0	0	0	0	0.375975	1.29301	0.137636	0.335103	0.276552	0.0731529	0.0653117	0.246881	0.705612	0.243661	2.25117	0.37354	0.896359	0.14245	0.593301	0.69325	12.9904	0.417426	0.759741	0.292662	0.481426	0.18614	1.28947	0.948058	0.772624	0.29196	0.595802	0.112702	0.465421	0.0703753	0.737388	0.119254
k__Fungi	p__Glomeromycota	c__Glomeromycetes	o__Glomerales	f__Glomeraceae	g__Funneliformis	0.852943	1.70589	1.22943	0.476459	1	8	9	1	0	0.0315946	0	0.512311	0.037652	0.736437	0.571923	0.00261247	0.604969	12.3679	0.446712	0.0299018	1.31358	0.0186741	0.583498	2.20861	0.204484	0	0	0	4.10547	0	0.0143184	0	0	0.511027	0.254529	0.228851	1.92144	0	0.38874	0.198978	0
k__Fungi	p__Basidiomycota	c__Agaricomycetes	o__Agaricales	f__Clavariaceae	g__Clavaria	0.851019	1.70204	1.46519	0.236847	11	15	26	0	0	0	0	0	0	0	0	12.5242	0.0088966	0	0	0	0	0	10.8262	0.0114833	0.0723174	0	0	0	0	0	0	0	3.78955	0	0	0	0	0	0	0	0
k__Fungi	p__Basidiomycota	c__Agaricomycetes	o__Cantharellales	f__Ceratobasidiaceae	g__Thanatephorus	0.624094	1.24819	1.21435	0.0338427	10	12	22	0	0	0	0	0	0	0.00932198	0.0232759	0.0130623	18.674	0	0	0	0.408173	0	0	0	0.301738	0	0.235276	0.0174252	0	0	0.266323	0	0	0	0.0224585	0	0	0	0	0	0
k__Fungi	p__Basidiomycota	c__Agaricomycetes	o__Cantharellales	f__Ceratobasidiaceae	g__Rhizoctonia	0.503045	1.00609	0.043928	0.962162	7	7	14	0	0	0	0.00515145	0.389968	0	0	0.00332513	0	0	0.0151419	0.0101525	0.230671	0.00742133	0	0.00273943	0.0382775	0	0.140121	0.447784	1.7251	0.0793195	0	0	0	0	8.97034	0.160952	3.64583	0.123698	0	0	0.10144	0
k__Fungi	p__Basidiomycota	c__Agaricomycetes	o__Agaricales	f__Entolomataceae	g__Entoloma	0.387965	0.77593	0.775081	0.000849176	4	13	17	0	0	0	0.00515145	0.00764643	1.76964	0	0.00332513	0	0	0.00908513	0.00507627	0.00854336	8.85118	0.00311236	0.00273943	0.0076555	1.72814	0.00583839	0	0	0	0	0	0	0	0	0	0	0	0	0	0.00390153	0.00384689
k__Fungi	p__Ascomycota	c__Sordariomycetes	o__Xylariales	f__Diatrypaceae	g__Monosporascus	0.336093	0.672186	0.662989	0.00919778	9	11	20	0	0	0	0.381208	0	0	0	0.0266011	0.00261247	0.938591	0.00302838	9.2515	0.00427168	0	0	0	0	0	0	0	0	0	0	0.0286369	0	0	0	0.00374308	0.00394571	0.00549768	0	0	0.105341	0
k__Fungi	p__Ascomycota	c__Eurotiomycetes	o__Chaetothyriales	f__Herpotrichiellaceae	g__Phialophora	0.303455	0.60691	0.294174	0.312737	0	0	0	0	0	0.388613	0.463631	0.0688179	0.0715388	0.462992	0.242735	0.0992737	0.169035	0.133249	0.761441	0.0726185	0.141005	0.890134	0.254767	0.302392	0.184534	0.630546	0.136612	0.400781	0.131287	0.287418	0.34937	0.0956851	0.0376	0.696578	0.127265	0.067077	0.181423	0.140937	1.27346	0.382349	0.0653972
k__Fungi	p__Ascomycota	c__Sordariomycetes	o__Sordariales	f__Lasiosphaeriaceae	g__Podospora	0.258662	0.517325	0.152197	0.365127	1	0	1	0	0	0.145335	0.154544	0	0.229677	0.180225	0.0133005	0.0522493	0.0934143	0.109022	0.134521	0.15378	0.066792	0.544662	0.0958799	0.237321	0.224433	0.875759	0.406041	0.146372	0.0847898	0.287418	0.120275	0.373627	0.3572	0.425856	0.269501	1.29025	0.747684	0.0557194	0.201072	0.0312122	0.169263
k__Fungi	p__Glomeromycota	c__Glomeromycetes	o__Glomerales	f__Glomeraceae	g__Dominikia	0.229934	0.459869	0.252104	0.207765	0	1	1	0	0	0.180089	0.0463631	0.474079	0.131782	0.0248586	0.192858	0.151523	0.251329	0.20593	0.725907	0.68774	0.121215	0.0217865	0.501315	0.172249	0.144635	0.0875759	0.299787	0.0174252	0.0136758	0.0467055	0.80756	0.0182257	0.0966858	0.772624	0.595149	0	0.0274884	0.0393314	0.358579	0.0780305	0.0653972
k__Fungi	p__Ascomycota	c__Pezizomycetes	o__Pezizales	f__Pyronemataceae	g__Scutellinia	0.226132	0.452264	0.36446	0.087804	3	4	7	0	0	0.00631892	0	0	0.0527128	0.142937	0.00997539	0.195935	0.440382	0.0696526	0.00253814	0.0170867	0	0.0591348	2.03813	2.45742	0.339144	0.105091	0	0	0.00547031	0.00359273	0.00286369	0.879391	0.0966858	0.0577947	0.00748615	0.130208	0.0494791	0.0589971	0	0.00780305	0
k__Fungi	p__Ascomycota	c__Eurotiomycetes	o__Chaetothyriales	f__Herpotrichiellaceae	g__Exophiala	0.222754	0.445508	0.412202	0.0333053	2	5	7	0	0	0.0916243	5.1257	0.313504	0.176964	0.00932198	0.11638	0.0261247	0	0.00908513	0.0786822	0.444255	0.00742133	0.10582	0	0.0803828	0.00997481	0.0175152	0.0872799	0.0174252	0.117612	0.0251491	0	0	0.0349143	0	0.0411738	0.00394571	0.00274884	0	0.0368633	0.148258	0
k__Fungi	p__Ascomycota	c__Sordariomycetes	o__Hypocreales	f__Hypocreales_fam_Incertae_sedis	g__Acremonium	0.213904	0.427809	0.422266	0.00554273	3	14	17	0	0	0.107422	0	0.282918	0.214617	0.0124293	0.0299262	0	1.49463	2.64983	0	0.136694	0.0717396	0.71273	0.123274	0.815311	0.104736	0	0	0	0	0	0	0	0	0	0	0	0	0	0.0301609	0.0585229	0
k__Fungi	p__Ascomycota	c__Sordariomycetes	o__Hypocreales	f__Hypocreaceae	g__Trichoderma	0.199705	0.39941	0.333137	0.0662734	0	4	4	1	0	0.0663486	1.45271	0.206454	0.719154	0.0745758	0.00997539	0.00261247	0.0333622	0.542079	0.00507627	0.410081	0.128636	0.214753	0.164366	0.581818	0.718187	0.029192	0.00758956	0.0174252	0.0574383	0.362866	0.197595	0.031895	0	0.0304183	0.0374308	0	0.00274884	0.281875	0	0.00390153	0
k__Fungi	p__Ascomycota	c__Sordariomycetes	o__Sordariales	f__Sordariales_fam_Incertae_sedis	g__Conlarium	0.156058	0.312117	0.266531	0.0455859	1	6	7	1	0	0.0473919	0.0309087	0.351736	0.92624	0	0.00665026	0.00261247	0.00667245	0.366433	0.0126907	0.521145	0.230061	0.0311236	0.0109577	1.60766	0.112217	0	0	0.00348505	0	0.222749	0.0801833	0.0227822	0	0	0.325648	0.0197285	0	0.0163881	0.00335121	0.0312122	0.00384689
k__Fungi	p__Ascomycota	c__Eurotiomycetes	o__Chaetothyriales	f__Herpotrichiellaceae	g__Minimelanolocus	0.141801	0.283603	0.146493	0.137109	0	0	0	0	0	0.170611	0.401813	0.137636	0.154373	0.0217513	0.25936	0.23251	0.23576	0.0151419	0.0152288	0.0427168	0.215219	0.286337	0.0602674	0.0727273	0.0224433	0.432041	0.0113843	0.146372	0.0273515	0.0970037	0.0315006	0.06379	0.1128	0.0425856	0.617607	0.067077	0.0714698	0.0327761	0.103887	0.10144	0.234661
k__Fungi	p__Ascomycota	c__Dothideomycetes	o__Pleosporales	f__Testudinaceae	g__Lepidosphaeria	0.132695	0.26539	0.178286	0.0871041	0	0	0	0	0	0.2338	0.257573	0.0764643	0.0677736	0.17401	0.0997539	0.16981	0.0333622	0.245298	0.111678	0.12815	0.128636	0.504202	0.0821828	0.382775	0.157103	0.227697	0.121433	0.0871262	0.0902601	0.07904	0.0171821	0.0956851	0.0161143	0.24943	0.0711184	0.0236742	0.0549768	0.0917732	0.0134048	0.0624244	0.0923254
k__Fungi	p__Ascomycota	c__Dothideomycetes	o__Pleosporales	f__Lophiostomataceae	g__Lophiostoma	0.109917	0.219835	0.00888347	0.210951	15	5	20	0	0	0	0	0	0	0	0	0	0	0	0.142136	0	0	0	0	0	0	0.0116768	0	0	0	1.70295	0	0.65157	0	0.121673	0.0187154	0.213068	0.0109954	0.0262209	0.016756	0.105341	0.496249
k__Fungi	p__Ascomycota	c__Sordariomycetes	o__Sordariales	f__Chaetomiaceae	g__Chaetomium	0.10616	0.212321	0.123752	0.0885692	0	0	0	0	0	0.075827	0.324542	0.0382321	0.391581	0.130508	0.00332513	0.0156748	0.0400347	0.096908	0.0583771	0.0256301	0.123689	0.286337	0.0219154	0.145455	0.20199	0.0350304	0.113843	0.0418206	0.123082	0.111375	0.0773196	0.0501207	0.0402858	0.0608365	0.09732	0.067077	0.0632233	0.0262209	0.0904826	0.257501	0.16157
k__Fungi	p__Ascomycota	c__Sordariomycetes	o__Togniniales	f__Togniniaceae	g__Phaeoacremonium	0.0864333	0.172867	0.0609174	0.111949	0	0	0	0	0	0.0315946	0.288481	0.0458786	0.018826	0.0124293	0.0532021	0.0966613	0.0333622	0.0333121	0.0177669	0.0512601	0.0618444	0.0684718	0.0493097	0.0574163	0.0548615	0.0175152	0.0607165	0.142887	0.0164109	0.244306	0.0286369	0.00911286	0.0161143	0.0456274	0.127265	0.173611	0.0384837	0.0294985	0.5563	0.277008	0.00769379
k__Fungi	p__Basidiomycota	c__Agaricomycetes	o__Agaricales	f__Marasmiaceae	g__Marasmius	0.0841991	0.168398	0	0.168398	16	15	31	0	0	0	0	0	0	0	0	0	0	0	0	0	0	0	0	0	0	0	0	0	0	0	0	0	0	0	0	0	0	0	2.69437	0	0
k__Fungi	p__Ascomycota	c__Sordariomycetes	o__Sordariales	f__Sordariales_fam_Incertae_sedis	g__Madurella	0.0728508	0.145702	0.0215234	0.124178	10	11	21	0	0	0.195886	0.0206058	0	0.0075304	0	0.00665026	0	0.111207	0	0	0	0	0	0	0	0.0024937	0	0	0	0	0.0359273	0	0	0	0	1.81165	0.00394571	0.0247395	0	0.11059	0	0
k__Fungi	p__Ascomycota	c__Sordariomycetes	o__Sordariales	f__Cephalothecaceae	g__Phialemonium	0.072439	0.144878	0.0287351	0.116143	12	6	18	0	0	0	0	0	0	0	0	0.0444119	0	0	0.401025	0	0	0.00933707	0	0	0.00498741	0.0233536	0	0	0	1.64906	0.0544101	0.0136693	0	0.00912548	0.0748615	0.00789141	0.00274884	0.0131105	0.0100536	0	0
k__Fungi	p__Ascomycota	c__Sordariomycetes	o__Hypocreales	f__Nectriaceae	g__Neonectria	0.0655197	0.131039	0.0749736	0.0560657	0	0	0	0	0	0.0631892	0.309087	0.0841107	0.0112956	0.0248586	0.0565272	0.122786	0.0311381	0.0302838	0.0253814	0.0854336	0.0816347	0.133831	0.0273943	0.0727273	0.0398993	0.0233536	0.0531269	0.118492	0.0328219	0.0826328	0.00572738	0.0227822	0.0295429	0.0486692	0.09732	0.0710227	0.0439814	0.0229433	0.0301609	0.206781	0.00769379
k__Fungi	p__Ascomycota	c__Sordariomycetes	o__Microascales	f__Halosphaeriaceae	g__Natantispora	0.0610855	0.122171	0.119081	0.00308987	14	14	28	0	0	0	0	1.85044	0	0	0	0.0548618	0	0	0	0	0	0	0	0	0	0	0	0	0	0	0	0.0182257	0	0	0	0	0	0	0	0.0312122	0
k__Fungi	p__Ascomycota	c__Sordariomycetes	o__Savoryellales	f__Savoryellaceae	g__Savoryella	0.0529812	0.105962	0.0210165	0.0849458	13	3	16	0	0	0	0	0	0	0	0	0.00261247	0	0	0	0	0	0	0.0465702	0.287081	0	0.0233536	0.00379478	0	0	0.0646691	0.00859107	0.0273386	0.0456572	0.0882129	0.0673754	0.00789141	0.0329861	0.00327761	0.00670241	0.979283	0
k__Fungi	p__Ascomycota	c__Dothideomycetes	o__Pleosporales	f__Morosphaeriaceae	g__Acrocalymma	0.0414582	0.0829165	0.0345351	0.0483814	1	0	1	0	0	0.0126378	0.113332	0	0.0263564	0.00310733	0.0299262	0.0104499	0.0088966	0.0272554	0.0253814	0.0683469	0.0197902	0.0715842	0.0164366	0.0267943	0.092267	0.0350304	0.0379478	0.212588	0.035557	0.03952	0.00859107	0.0227822	0.0617715	0.0882129	0.0187154	0.0868056	0.016493	0.0327761	0.0268097	0.0351137	0.0153876
k__Fungi	p__Ascomycota	c__Sordariomycetes	o__Sordariales	f__Lasiosphaeriaceae	g__Cercophora	0.0410895	0.082179	0.0156682	0.0665108	7	5	12	0	0	0	0	0.198807	0.0150608	0.00310733	0.00332513	0.00522493	0.0111207	0.00302838	0	0.00854336	0.00247378	0	0	0	0	0.029192	0.0265634	0.0174252	0	0.0610764	0.00859107	0	0.00268572	0.209886	0	0	0.434317	0.0721075	0.00335121	0.198978	0
k__Fungi	p__Ascomycota	c__Leotiomycetes	o__Helotiales	f__Helotiales_fam_Incertae_sedis	g__Cadophora	0.0383782	0.0767565	0.0753326	0.00142388	10	15	25	0	0	0	0	0	0	0.00621465	0.0166257	0	0.00222415	0.0181703	0	0.132422	0	0	0	1.02967	0	0	0	0	0	0	0	0.0227822	0	0	0	0	0	0	0	0	0
k__Fungi	p__Ascomycota	c__Dothideomycetes	o__Pleosporales	f__Phaeosphaeriaceae	g__Paraphoma	0.0382322	0.0764644	0.0733126	0.00315183	12	12	24	0	0	0	0	0	0	0	0	0	0	0.61476	0	0	0	0.547775	0.00547885	0	0.00498741	0	0.00379478	0.00348505	0	0	0.00286369	0	0.0402858	0	0	0	0	0	0	0	0
k__Fungi	p__Ascomycota	c__Sordariomycetes	o__Glomerellales	f__Plectosphaerellaceae	g__Plectosphaerella	0.0333699	0.0667397	0.000317267	0.0664225	15	10	25	0	0	0	0	0	0	0	0	0	0	0	0.00507627	0	0	0	0	0	0	0	0.356709	0	0	0.0143709	0	0.51032	0	0.00304183	0	0	0.00274884	0	0	0.175569	0
k__Fungi	p__Ascomycota	c__Dothideomycetes	o__Pleosporales	f__Cucurbitariaceae	g__Pyrenochaeta	0.0331766	0.0663532	0.0376392	0.028714	1	6	7	1	0	0.0442324	0.00515145	0.00764643	0.0112956	0.00932198	0.266011	0.0313496	0.00667245	0.0333121	0.0126907	0.0170867	0.0470018	0.0809213	0.00273943	0.0267943	0	0.0233536	0.0151791	0	0	0	0	0.00911286	0.0188	0.0243346	0.00748615	0.335385	0.00824652	0.00983284	0	0	0.00769379
k__Fungi	p__Ascomycota	c__Sordariomycetes	o__Hypocreales	f__Stachybotryaceae	g__Stachybotrys	0.0251599	0.0503197	0.0277387	0.022581	6	5	11	0	0	0.00315946	0.0721203	0	0	0	0.279311	0.0208997	0.00222415	0.0151419	0.0126907	0.012815	0.00989511	0.0155618	0	0	0	0	0.0189739	0.0453056	0.0246164	0	0.0171821	0.0136693	0.00805715	0.0152091	0.127265	0.0749684	0.00824652	0	0	0.00780305	0
k__Fungi	p__Ascomycota	c__Eurotiomycetes	o__Onygenales	f__Onygenales_fam_Incertae_sedis	g__Chrysosporium	0.0250135	0.050027	0.0110063	0.0390208	8	7	15	0	0	0	0.0309087	0	0.0112956	0	0	0	0	0.00908513	0.0279195	0.0854336	0	0.00622471	0.00273943	0	0.0024937	0	0.288403	0	0	0.0862255	0.168958	0.0136693	0.00805715	0.0152091	0.00374308	0	0	0.00655523	0.0335121	0	0
k__Fungi	p__Mortierellomycota	c__Mortierellomycetes	o__Mortierellales	f__Mortierellaceae	g__Mortierella	0.0206573	0.0413147	0.00735098	0.0339637	9	11	20	0	0	0.00315946	0	0.0841107	0	0.00621465	0	0.00261247	0	0.00908513	0.00253814	0	0.00989511	0	0	0	0	0	0	0.0069701	0.00547031	0.427535	0	0.0182257	0	0	0	0	0	0.085218	0	0	0
k__Fungi	p__Ascomycota	c__Eurotiomycetes	o__Chaetothyriales	f__Herpotrichiellaceae	g__Capronia	0.0195391	0.0390782	0.0271259	0.0119523	5	5	10	0	0	0	0	0.0458786	0.0978953	0	0.0931037	0.0444119	0.015569	0.024227	0.0152288	0.012815	0	0.0404606	0	0.0344498	0.00997481	0.0934143	0	0.00348505	0	0.0107782	0.00859107	0.0182257	0.00537143	0.0212928	0.00374308	0.0157828	0.00274884	0	0	0.00780305	0
k__Fungi	p__Ascomycota	c__Sordariomycetes	o__Microascales	f__Halosphaeriaceae	g__Tinhaudeus	0.0182253	0.0364507	0	0.0364507	16	12	28	0	0	0	0	0	0	0	0	0	0	0	0	0	0	0	0	0	0	0.50794	0	0	0	0.0179636	0	0	0.00268572	0	0	0	0	0	0	0.0546214	0
k__Fungi	p__Ascomycota	c__Sordariomycetes	o__Hypocreales	f__Hypocreales_fam_Incertae_sedis	g__Sarocladium	0.0167067	0.0334134	0.0160026	0.0174108	14	12	26	0	0	0	0.231815	0	0	0	0	0	0	0.024227	0	0	0	0	0	0	0	0	0.0986642	0.108037	0	0	0	0	0	0.00304183	0	0	0	0.0688299	0	0	0
k__Fungi	p__Ascomycota	c__Leotiomycetes	o__Helotiales	f__Helotiaceae	g__Tetracladium	0.0159979	0.0319958	0.0261945	0.00580136	9	13	22	0	0	0	0	0	0	0	0.182882	0	0	0.00302838	0	0.0598035	0	0.161843	0.00273943	0.00382775	0.00498741	0	0	0	0	0	0	0.00455643	0.0805715	0	0	0	0	0	0	0	0.00769379
k__Fungi	p__Basidiomycota	c__Agaricomycetes	o__Sebacinales	f__Sebacinaceae	g__Craterocolla	0.0145746	0.0291493	0.0291493	0	9	16	25	0	0	0	0	0	0	0.00621465	0.0266011	0.0078374	0.0044483	0	0.337572	0.00427168	0	0	0.0794433	0	0	0	0	0	0	0	0	0	0	0	0	0	0	0	0	0	0
k__Fungi	p__Glomeromycota	c__Glomeromycetes	o__Glomerales	f__Glomeraceae	g__Kamienskia	0.0144618	0.0289236	0.0251836	0.00374004	5	9	14	0	0	0.00315946	0.00515145	0	0	0.0652539	0	0.0104499	0.00667245	0.024227	0.180208	0.0469885	0	0	0.0328731	0.0229665	0.00498741	0	0.00379478	0	0	0	0.00286369	0.0182257	0	0.00608365	0.0149723	0	0	0	0.0100536	0	0.00384689
k__Fungi	p__Ascomycota	c__Dothideomycetes	o__Pleosporales	f__Didymosphaeriaceae	g__Paraphaeosphaeria	0.0140935	0.028187	0.000877144	0.0273098	13	14	27	0	0	0	0	0	0	0	0.00665026	0	0	0	0	0.00427168	0	0.00311236	0	0	0	0	0	0	0	0	0	0.00455643	0.4324	0	0	0	0	0	0	0	0
k__Fungi	p__Basidiomycota	c__Agaricostilbomycetes	o__Agaricostilbales	f__Chionosphaeraceae	g__Kurtzmanomyces	0.0128296	0.0256592	0.0165017	0.00915754	7	9	16	0	0	0.00315946	0	0	0.135547	0	0.00665026	0	0	0.0181703	0.0177669	0.0341734	0.00247378	0.0311236	0	0	0.0149622	0.0700607	0	0.0069701	0	0	0	0.0136693	0.00268572	0.0425856	0	0	0	0	0.00670241	0	0.00384689
k__Fungi	p__Ascomycota	c__Sordariomycetes	o__Glomerellales	f__Glomerellaceae	g__Colletotrichum	0.0118383	0.0236767	0.00593949	0.0177372	5	3	8	0	0	0.00315946	0	0.00764643	0.0037652	0	0.0199508	0	0.00222415	0.00302838	0.0304576	0.00854336	0.00494756	0	0	0.00382775	0.00748111	0.00583839	0.0227687	0.0906113	0.0109406	0.0574837	0.00859107	0	0	0.00304183	0.0262015	0.0236742	0.016493	0.00655523	0	0.00390153	0.00769379
k__Fungi	p__Ascomycota	c__Dothideomycetes	o__Pleosporales	f__Lophiotremataceae	g__Lophiotrema	0.0110509	0.0221018	0.0153723	0.00672952	10	10	20	0	0	0	0	0	0	0	0.13633	0.00261247	0.0044483	0	0.0228432	0	0	0.0497977	0	0	0.0299244	0	0.00758956	0.0139402	0	0	0	0	0	0	0.0187154	0	0	0.00655523	0.0569705	0.00390153	0
k__Fungi	p__Ascomycota	c__Dothideomycetes	o__Pleosporales	f__Trematosphaeriaceae	g__Trematosphaeria	0.00993342	0.0198668	0	0.0198668	16	15	31	0	0	0	0	0	0	0	0	0	0	0	0	0	0	0	0	0	0	0	0	0	0	0	0.317869	0	0	0	0	0	0	0	0	0	0
k__Fungi	p__Ascomycota	c__Eurotiomycetes	o__Onygenales	f__Onygenales_fam_Incertae_sedis	g__Malbranchea	0.00992491	0.0198498	0.00418239	0.0156674	13	13	26	0	0	0	0.0103029	0	0	0	0	0	0	0.0181703	0	0.0384451	0	0	0	0	0	0	0.201123	0.0069701	0	0	0	0	0	0.0425856	0	0	0	0	0	0	0
k__Fungi	p__Ascomycota	c__Dothideomycetes	o__Capnodiales	f__Mycosphaerellaceae	g__Mycosphaerella	0.00956944	0.0191389	0.0139442	0.0051947	11	10	21	0	0	0	0.0206058	0.129989	0	0.00310733	0	0.00261247	0	0	0	0	0.066792	0	0	0	0	0.0116768	0.00758956	0	0	0.0538909	0.00286369	0	0	0	0.00374308	0	0	0	0.00335121	0	0
k__Fungi	p__Ascomycota	c__Dothideomycetes	o__Pleosporales	f__Pleosporales_fam_Incertae_sedis	g__Pseudochaetosphaeronema	0.00913119	0.0182624	0	0.0182624	16	15	31	0	0	0	0	0	0	0	0	0	0	0	0	0	0	0	0	0	0	0	0.292198	0	0	0	0	0	0	0	0	0	0	0	0	0	0
k__Fungi	p__Ascomycota	c__Sordariomycetes	o__Conioscyphales	f__Conioscyphaceae	g__Conioscypha	0.00859285	0.0171857	0.016698	0.000487691	9	15	24	0	0	0.00315946	0	0	0	0.00621465	0	0	0	0.2241	0	0	0.00247378	0.0248988	0	0.00382775	0.0024937	0	0	0	0	0	0	0	0	0	0	0	0	0	0	0.00780305	0
k__Fungi	p__Basidiomycota	c__Malasseziomycetes	o__Malasseziales	f__Malasseziaceae	g__Malassezia	0.00793206	0.0158641	0.00826988	0.00759423	6	6	12	0	0	0.00315946	0	0	0.0150608	0.018644	0	0.0078374	0	0.00908513	0	0.00854336	0	0.0342359	0.00547885	0.015311	0.0149622	0	0	0.0139402	0.00273515	0.0467055	0.00572738	0.0273386	0.00268572	0.00912548	0	0.00394571	0.00274884	0.00655523	0	0	0
k__Fungi	p__Ascomycota	c__Dothideomycetes	o__Pleosporales	f__Phaeosphaeriaceae	g__Phaeosphaeria	0.0078107	0.0156214	0.000992419	0.014629	14	13	27	0	0	0	0	0	0.0037652	0	0	0	0	0.0121135	0	0	0	0	0	0	0	0	0	0	0	0	0	0	0.00537143	0	0	0.0276199	0	0	0.201072	0	0
k__Fungi	p__Ascomycota	c__Dothideomycetes	o__Pleosporales	f__Pleosporaceae	g__Alternaria	0.00693713	0.0138743	0.00369403	0.0101802	10	12	22	0	0	0	0.00515145	0	0	0	0	0.00261247	0.00222415	0	0	0.00427168	0	0	0.00273943	0.0421053	0	0	0	0	0.0109406	0	0	0	0.00268572	0.0152091	0	0	0	0	0.134048	0	0
k__Fungi	p__Basidiomycota	c__Agaricomycetes	o__Cantharellales	f__Botryobasidiaceae	g__Botryobasidium	0.00609275	0.0121855	0.0112494	0.000936066	13	14	27	0	0	0.00631892	0	0	0	0	0	0	0	0	0	0	0	0	0.169844	0.00382775	0	0	0.0113843	0	0	0.00359273	0	0	0	0	0	0	0	0	0	0	0
k__Fungi	p__Ascomycota	c__Sordariomycetes	o__Hypocreales	f__Nectriaceae	g__Gibberella	0.00553118	0.0110624	0.0103225	0.00073982	9	15	24	0	0	0	0.0772718	0	0.0112956	0.00932198	0	0.0470244	0	0	0	0.00854336	0	0.00622471	0.00547885	0	0	0	0	0	0	0	0	0	0	0	0	0.0118371	0	0	0	0	0
k__Fungi	p__Ascomycota	c__Sordariomycetes	o__Hypocreales	f__Cordycipitaceae	g__Beauveria	0.00467605	0.00935211	0.00935211	0	14	16	30	0	0	0	0	0	0	0	0	0	0	0.145362	0	0.00427168	0	0	0	0	0	0	0	0	0	0	0	0	0	0	0	0	0	0	0	0	0
k__Fungi	p__Basidiomycota	c__Agaricomycetes	o__Agaricales	f__Bolbitiaceae	g__Conocybe	0.00463329	0.00926657	0.00309427	0.0061723	13	11	24	0	0	0	0	0.0152929	0	0	0.0266011	0	0	0	0.00761441	0	0	0	0	0	0	0	0	0.00348505	0	0	0	0.0227822	0.0188	0	0	0	0	0.0458866	0	0.00780305	0
k__Fungi	p__Ascomycota	c__Sordariomycetes	o__Sordariales	f__Chaetomiaceae	g__Acrophialophora	0.00383886	0.00767772	0.00206594	0.00561178	13	12	25	0	0	0	0.0206058	0	0	0	0.00997539	0	0	0	0	0	0.00247378	0	0	0	0	0	0	0.0104551	0	0	0	0.06379	0.00805715	0	0.00748615	0	0	0	0	0	0
k__Fungi	p__Basidiomycota	c__Tremellomycetes	o__Filobasidiales	f__Piskurozymaceae	g__Solicoccozyma	0.00354761	0.00709522	0.00328417	0.00381105	6	5	11	0	0	0	0.00515145	0.00764643	0	0	0.00332513	0.00522493	0.00222415	0.00302838	0.00253814	0.0170867	0	0	0	0.00382775	0.0024937	0	0	0.00348505	0.00547031	0.0107782	0.00286369	0.00911286	0.00268572	0	0.00374308	0.00789141	0	0	0.00335121	0.00390153	0.00769379
k__Fungi	p__Ascomycota	c__Pezizomycetes	o__Pezizales	f__Pezizaceae	g__Terfezia	0.0034866	0.00697319	0.00278908	0.00418411	8	7	15	0	0	0	0.00515145	0.00764643	0	0.00310733	0.00665026	0	0	0	0.00507627	0	0.00494756	0	0.00821828	0.00382775	0	0	0.00379478	0	0	0.0215564	0.0114548	0.00911286	0.00805715	0.00304183	0	0	0.00274884	0.00327761	0	0.00390153	0
k__Fungi	p__Basidiomycota	c__Agaricomycetes	o__Agaricales	f__Agaricaceae	g__Leucoagaricus	0.0024856	0.0049712	0.00053396	0.00443724	15	11	26	0	0	0	0	0	0	0	0	0	0	0	0	0.00854336	0	0	0	0	0	0.0233536	0	0.0139402	0	0	0	0	0	0	0	0	0	0.00655523	0	0.0156061	0.0115407
k__Fungi	p__Ascomycota	c__Sordariomycetes	o__Microascales	f__Halosphaeriaceae	g__Remispora	0.00225901	0.00451801	0.000723233	0.00379478	14	15	29	0	0	0	0	0	0	0	0	0	0	0.00302838	0	0.00854336	0	0	0	0	0	0	0.0607165	0	0	0	0	0	0	0	0	0	0	0	0	0	0
k__Fungi	p__Ascomycota	c__Dothideomycetes	o__Pleosporales	f__Didymellaceae	g__Nothophoma	0.00176385	0.0035277	0.00259437	0.000933329	7	12	19	0	0	0	0	0	0.0037652	0.00310733	0.00997539	0	0.00222415	0	0.00253814	0.00427168	0	0	0.00547885	0.0076555	0.0024937	0	0.00379478	0	0.00273515	0	0	0.00455643	0	0	0	0	0	0	0	0	0.00384689
k__Fungi	p__Ascomycota	c__Sordariomycetes	o__Sordariales	f__Chaetomiaceae	g__Humicola	0.00118704	0.00237409	0.00166257	0.000711521	15	15	30	0	0	0	0	0	0	0	0.0266011	0	0	0	0	0	0	0	0	0	0	0	0.0113843	0	0	0	0	0	0	0	0	0	0	0	0	0	0
k__Fungi	p__Ascomycota	c__Sordariomycetes	o__Microascales	f__Halosphaeriaceae	g__Cirrenalia	0.001141	0.002282	0.002282	0	12	16	28	0	0	0	0.0257573	0	0	0	0	0	0.00222415	0.00605675	0	0	0.00247378	0	0	0	0	0	0	0	0	0	0	0	0	0	0	0	0	0	0	0	0
k__Fungi	p__Ascomycota	c__Eurotiomycetes	o__Chaetothyriales	f__Herpotrichiellaceae	g__Coniosporium	0.00104036	0.00208073	0.001239	0.00084173	11	12	23	0	0	0	0	0	0	0	0.00997539	0.00261247	0.00222415	0	0.00253814	0	0.00247378	0	0	0	0	0	0	0.00348505	0	0	0	0	0.00268572	0	0	0.00394571	0	0	0.00335121	0	0
k__Fungi	p__Ascomycota	c__Pezizomycetes	o__Pezizales	f__Pyronemataceae	g__Pulvinula	0.000931031	0.00186206	0.000831247	0.00103081	14	15	29	0	0	0	0	0	0	0	0.00332513	0	0	0	0	0	0	0	0	0	0.00997481	0	0	0	0	0	0	0	0	0	0	0	0.016493	0	0	0	0
k__Fungi	p__Ascomycota	c__Sordariomycetes	o__Coniochaetales	f__Coniochaetaceae	g__Coniochaeta	0.000921364	0.00184273	0.00114381	0.000698919	13	13	26	0	0	0	0	0	0	0.00310733	0.00665026	0	0	0	0	0.00854336	0	0	0	0	0	0	0	0	0	0.00359273	0	0	0	0	0.00374308	0	0	0	0	0	0.00384689
k__Fungi	p__Ascomycota	c__Leotiomycetes	o__Thelebolales	f__Pseudeurotiaceae	g__Geomyces	0.000910138	0.00182028	0	0.00182028	16	14	30	0	0	0	0	0	0	0	0	0	0	0	0	0	0	0	0	0	0	0	0	0	0	0	0.0257732	0	0	0	0	0	0	0	0.00335121	0	0
k__Fungi	p__Basidiomycota	c__Agaricomycetes	o__Agaricales	f__Tricholomataceae	g__Calyptella	0.000894392	0.00178878	0	0.00178878	16	14	30	0	0	0	0	0	0	0	0	0	0	0	0	0	0	0	0	0	0	0.00583839	0	0	0	0	0	0.0227822	0	0	0	0	0	0	0	0	0
k__Fungi	p__Basidiomycota	c__Agaricomycetes	o__Agaricales	f__Agaricaceae	g__Leucocoprinus	0.000876506	0.00175301	0.00175301	0	13	16	29	0	0	0	0	0.0152929	0.0075304	0	0	0.00522493	0	0	0	0	0	0	0	0	0	0	0	0	0	0	0	0	0	0	0	0	0	0	0	0	0
k__Fungi	p__Basidiomycota	c__Agaricomycetes	o__Agaricales	f__Pluteaceae	g__Pluteus	0.000795348	0.0015907	0.0015907	0	13	16	29	0	0	0	0	0.00764643	0	0	0	0	0	0	0	0	0	0	0	0.015311	0.0024937	0	0	0	0	0	0	0	0	0	0	0	0	0	0	0	0
k__Fungi	p__Ascomycota	c__Dothideomycetes	o__Dothideales	f__Aureobasidiaceae	g__Aureobasidium	0.00078231	0.00156462	0	0.00156462	16	13	29	0	0	0	0	0	0	0	0	0	0	0	0	0	0	0	0	0	0	0	0	0.00348505	0	0	0	0	0.0188	0	0	0	0.00274884	0	0	0	0
k__Fungi	p__Ascomycota	c__Sordariomycetes	o__Hypocreales	f__Ophiocordycipitaceae	g__Hyaloseta	0.000713524	0.00142705	0.000207821	0.00121923	15	15	30	0	0	0	0	0	0	0	0.00332513	0	0	0	0	0	0	0	0	0	0	0	0	0	0	0	0	0	0	0	0	0	0	0	0	0.0195076	0
k__Fungi	p__Ascomycota	c__Pezizomycetes	o__Pezizales	f__Pyronemataceae	g__Ascorhizoctonia	0.000702305	0.00140461	0.000948552	0.000456057	14	14	28	0	0	0	0	0.00764643	0.0075304	0	0	0	0	0	0	0	0	0	0	0	0	0	0	0	0	0	0	0	0	0	0	0.00394571	0	0	0.00335121	0	0
k__Fungi	p__Ascomycota	c__Sordariomycetes	o__Hypocreales	f__Nectriaceae	g__Cosmospora	0.000699721	0.00139944	0.000163279	0.00123616	15	14	29	0	0	0	0	0	0	0	0	0.00261247	0	0	0	0	0	0	0	0	0	0.00583839	0	0.0139402	0	0	0	0	0	0	0	0	0	0	0	0	0
k__Fungi	p__Ascomycota	c__Sordariomycetes	o__Hypocreales	f__Cordycipitaceae	g__Simplicillium	0.000658837	0.00131767	0.000843327	0.000474347	12	15	27	0	0	0	0	0	0	0.00310733	0.00332513	0.00261247	0.0044483	0	0	0	0	0	0	0	0	0	0.00758956	0	0	0	0	0	0	0	0	0	0	0	0	0	0
k__Fungi	p__Chytridiomycota	c__Spizellomycetes	o__Spizellomycetales	f__Spizellomycetaceae	g__Spizellomyces	0.000629096	0.00125819	0.000496496	0.000761696	13	13	26	0	0	0	0	0	0	0.00310733	0	0.00261247	0.00222415	0	0	0	0	0	0	0	0	0.00583839	0	0.00348505	0	0	0.00286369	0	0	0	0	0	0	0	0	0	0
k__Fungi	p__Ascomycota	c__Dothideomycetes	o__Tubeufiales	f__Tubeufiaceae	g__Tubeufia	0.000583567	0.00116713	0.00116713	0	15	16	31	0	0	0	0	0	0	0	0	0	0	0	0	0	0	0.0186741	0	0	0	0	0	0	0	0	0	0	0	0	0	0	0	0	0	0	0
k__Fungi	p__Ascomycota	c__Sordariomycetes	o__Sordariales	f__Chaetomiaceae	g__Subramaniula	0.000559584	0.00111917	0.000901352	0.000217816	13	15	28	0	0	0	0	0	0	0	0	0	0.00222415	0.00908513	0	0	0	0.00311236	0	0	0	0	0	0.00348505	0	0	0	0	0	0	0	0	0	0	0	0	0
k__Fungi	p__Ascomycota	c__Sordariomycetes	o__Hypocreales	f__Cordycipitaceae	g__Lecanicillium	0.000512842	0.00102568	0	0.00102568	16	15	31	0	0	0	0	0	0	0	0	0	0	0	0	0	0	0	0	0	0	0	0	0	0.0164109	0	0	0	0	0	0	0	0	0	0	0	0
k__Fungi	p__Ascomycota	c__Leotiomycetes	o__Helotiales	f__Helotiales_fam_Incertae_sedis	g__Leptodontidium	0.000491783	0.000983566	0	0.000983566	16	13	29	0	0	0	0	0	0	0	0	0	0	0	0	0	0	0	0	0	0	0	0.00379478	0	0	0	0.00859107	0	0	0	0	0	0	0	0.00335121	0	0
k__Fungi	p__Ascomycota	c__Lichinomycetes	o__Lichinales	f__Lichinaceae	g__Lempholemma	0.000490978	0.000981956	0.000772506	0.00020945	13	15	28	0	0	0	0	0	0.0037652	0	0	0	0	0.00605675	0.00253814	0	0	0	0	0	0	0	0	0	0	0	0	0	0	0	0	0	0	0	0.00335121	0	0
k__Fungi	p__Ascomycota	c__Leotiomycetes	o__Helotiales	f__Helotiaceae	g__Meliniomyces	0.000458803	0.000917606	0.000171214	0.000746392	15	14	29	0	0	0	0	0	0	0	0	0	0	0	0	0	0	0	0.00273943	0	0	0	0	0	0	0	0.00859107	0	0	0	0	0	0	0	0.00335121	0	0
k__Fungi	p__Ascomycota	c__Lecanoromycetes	o__Peltigerales	f__Collemataceae	g__Physma	0.000381623	0.000763246	0.000478469	0.000284777	15	15	30	0	0	0	0	0	0	0	0	0	0	0	0	0	0	0	0	0.0076555	0	0	0	0	0	0	0	0.00455643	0	0	0	0	0	0	0	0	0
k__Fungi	p__Chytridiomycota	c__Spizellomycetes	o__Spizellomycetales	f__Powellomycetaceae	g__Powellomyces	0.000371097	0.000742193	0.000333217	0.000408976	14	14	28	0	0	0	0	0	0	0.00310733	0	0	0.00222415	0	0	0	0	0	0	0	0	0	0.00379478	0	0	0	0	0	0	0	0	0	0.00274884	0	0	0	0
k__Fungi	p__Ascomycota	c__Dothideomycetes	o__Pleosporales	f__Phaeosphaeriaceae	g__Setophaeosphaeria	0.000370778	0.000741556	0.000171214	0.000570342	15	15	30	0	0	0	0	0	0	0	0	0	0	0	0	0	0	0	0.00273943	0	0	0	0	0	0	0	0	0	0	0.00912548	0	0	0	0	0	0	0
k__Fungi	p__Ascomycota	c__Sordariomycetes	o__Sordariales	f__Lasiosphaeriaceae	g__Schizothecium	0.000368679	0.000737359	0.000189273	0.000548085	15	14	29	0	0	0	0	0	0	0	0	0	0	0.00302838	0	0	0	0	0	0	0	0	0	0	0	0	0	0	0.00268572	0.00608365	0	0	0	0	0	0	0
k__Fungi	p__Basidiomycota	c__Tremellomycetes	o__Filobasidiales	f__Filobasidiaceae	g__Naganishia	0.000358568	0.000717136	0.000717136	0	14	16	30	0	0	0	0	0.00764643	0	0	0	0	0	0	0	0	0	0	0	0.00382775	0	0	0	0	0	0	0	0	0	0	0	0	0	0	0	0	0
k__Fungi	p__Ascomycota	c__Saccharomycetes	o__Saccharomycetales	f__Saccharomycetales_fam_Incertae_sedis	g__Candida	0.000343265	0.00068653	0.000309222	0.000377308	15	14	29	0	0	0	0	0	0	0	0	0	0	0	0	0	0.00494756	0	0	0	0	0	0	0	0	0	0	0	0.00268572	0	0	0	0	0	0.00335121	0	0
k__Fungi	p__Basidiomycota	c__Tremellomycetes	o__Trichosporonales	f__Trichosporonaceae	g__Cutaneotrichosporon	0.000311063	0.000622126	0.000443146	0.000178981	14	15	29	0	0	0	0	0	0.0037652	0	0.00332513	0	0	0	0	0	0	0	0	0	0	0	0	0	0	0	0.00286369	0	0	0	0	0	0	0	0	0	0
k__Fungi	p__Ascomycota	c__Sordariomycetes	o__Microascales	f__Microascaceae	g__Scedosporium	0.00028391	0.00056782	0.00056782	0	15	16	31	0	0	0	0	0	0	0	0	0	0	0.00908513	0	0	0	0	0	0	0	0	0	0	0	0	0	0	0	0	0	0	0	0	0	0	0
k__Fungi	p__Ascomycota	c__Sordariomycetes	o__Sordariales	f__Sordariales_fam_Incertae_sedis	g__Ramophialophora	0.000283447	0.000566893	0.000395091	0.000171802	14	15	29	0	0	0	0	0	0	0	0	0	0	0	0	0	0	0	0	0.00382775	0.0024937	0	0	0	0	0	0	0	0	0	0	0	0.00274884	0	0	0	0
k__Fungi	p__Chytridiomycota	c__Rhizophlyctidomycetes	o__Rhizophlyctidales	f__Rhizophlyctidaceae	g__Rhizophlyctis	0.000238951	0.000477902	0.000477902	0	15	16	31	0	0	0	0	0.00764643	0	0	0	0	0	0	0	0	0	0	0	0	0	0	0	0	0	0	0	0	0	0	0	0	0	0	0	0	0
k__Fungi	p__Basidiomycota	c__Agaricomycetes	o__Cantharellales	f__Clavulinaceae	g__Clavulina	0.000238951	0.000477902	0.000477902	0	15	16	31	0	0	0	0	0.00764643	0	0	0	0	0	0	0	0	0	0	0	0	0	0	0	0	0	0	0	0	0	0	0	0	0	0	0	0	0
k__Fungi	p__Basidiomycota	c__Cystobasidiomycetes	o__Cystobasidiales	f__Cystobasidiaceae	g__Cystobasidium	0.000238288	0.000476577	0.000476577	0	14	16	30	0	0	0	0.00515145	0	0	0	0	0	0	0	0	0	0.00247378	0	0	0	0	0	0	0	0	0	0	0	0	0	0	0	0	0	0	0	0
k__Fungi	p__Ascomycota	c__Sordariomycetes	o__Hypocreales	f__Ophiocordycipitaceae	g__Haptocillium	0.000235325	0.00047065	0.00047065	0	15	16	31	0	0	0	0	0	0.0075304	0	0	0	0	0	0	0	0	0	0	0	0	0	0	0	0	0	0	0	0	0	0	0	0	0	0	0	0
k__Fungi	p__Ascomycota	c__Leotiomycetes	o__Thelebolales	f__Pseudeurotiaceae	g__Pseudogymnoascus	0.00022298	0.00044596	0.00026698	0.000178981	15	15	30	0	0	0	0	0	0	0	0	0	0	0	0	0.00427168	0	0	0	0	0	0	0	0	0	0	0.00286369	0	0	0	0	0	0	0	0	0	0
k__Fungi	p__Basidiomycota	c__Tremellomycetes	o__Filobasidiales	f__Filobasidiaceae	g__Filobasidium	0.000213633	0.000427266	0	0.000427266	16	14	30	0	0	0	0	0	0	0	0	0	0	0	0	0	0	0	0	0	0	0	0	0.00348505	0	0	0	0	0	0	0	0	0	0	0.00335121	0	0
k__Fungi	p__Basidiomycota	c__Tremellomycetes	o__Cystofilobasidiales	f__Cystofilobasidiaceae	g__Guehomyces	0.000203562	0.000407125	0.000163279	0.000243845	15	15	30	0	0	0	0	0	0	0	0	0.00261247	0	0	0	0	0	0	0	0	0	0	0	0	0	0	0	0	0	0	0	0	0	0	0	0.00390153	0
k__Fungi	p__Ascomycota	c__Dothideomycetes	o__Pleosporales	f__Didymellaceae	g__Phoma	0.000178744	0.000357487	0.000357487	0	14	16	30	0	0	0	0	0	0	0.00310733	0	0.00261247	0	0	0	0	0	0	0	0	0	0	0	0	0	0	0	0	0	0	0	0	0	0	0	0	0
k__Fungi	p__Ascomycota	c__Eurotiomycetes	o__Eurotiales	f__Trichocomaceae	g__Thermomyces	0.000160983	0.000321966	0.000321966	0	15	16	31	0	0	0	0.00515145	0	0	0	0	0	0	0	0	0	0	0	0	0	0	0	0	0	0	0	0	0	0	0	0	0	0	0	0	0	0
k__Fungi	p__Basidiomycota	c__Agaricomycetes	o__Agaricales	f__Agaricaceae	g__Lepiota	0.000142388	0.000284777	0	0.000284777	16	15	31	0	0	0	0	0	0	0	0	0	0	0	0	0	0	0	0	0	0	0	0	0	0	0	0	0.00455643	0	0	0	0	0	0	0	0	0
k__Fungi	p__Ascomycota	c__Leotiomycetes	o__Helotiales	f__Leotiaceae	g__Neobulgaria	0.000104725	0.00020945	0	0.00020945	16	15	31	0	0	0	0	0	0	0	0	0	0	0	0	0	0	0	0	0	0	0	0	0	0	0	0	0	0	0	0	0	0	0	0.00335121	0	0
k__Fungi	p__Mucoromycota	c__Umbelopsidomycetes	o__Umbelopsidales	f__Umbelopsidaceae	g__Umbelopsis	9.87331e-05	0.000197466	0.000197466	0	15	16	31	0	0	0.00315946	0	0	0	0	0	0	0	0	0	0	0	0	0	0	0	0	0	0	0	0	0	0	0	0	0	0	0	0	0	0	0
k__Fungi	p__Basidiomycota	c__Tremellomycetes	o__Tremellales	f__Bulleribasidiaceae	g__Vishniacozyma	9.7104e-05	0.000194208	0.000194208	0	15	16	31	0	0	0	0	0	0	0.00310733	0	0	0	0	0	0	0	0	0	0	0	0	0	0	0	0	0	0	0	0	0	0	0	0	0	0	0
k__Fungi	p__Ascomycota	c__Dothideomycetes	o__Capnodiales	f__Cladosporiaceae	g__Cladosporium	6.95047e-05	0.000139009	0.000139009	0	15	16	31	0	0	0	0	0	0	0	0	0	0.00222415	0	0	0	0	0	0	0	0	0	0	0	0	0	0	0	0	0	0	0	0	0	0	0	0

## Sheet: rhizoDNA
Kingdom	Phylum	Class	Order	Family	Genus	Average	Sum	Frantoio	Picual	Core_Fra 90%	Core_Pic 90%	Shared	Solo_Fra	Solo_Pic	Fra_1_0_S	Fra_1_08_S	Fra_1_15_S	Fra_1_30_S	Fra_2_0_S	Fra_2_08_S	Fra_2_15_S	Fra_2_30_S	Fra_3_0_S	Fra_3_08_S	Fra_3_15_S	Fra_3_30_S	Fra_4_0_S	Fra_4_08_S	Fra_4_15_S	Fra_4_30_S	Pic_1_0_S	Pic_1_08_S	Pic_1_15_S	Pic_1_30_S	Pic_2_0_S	Pic_2_08_S	Pic_2_15_S	Pic_2_30_S	Pic_3_0_S	Pic_3_08_S	Pic_3_15_S	Pic_3_30_S	Pic_4_0_S	Pic_4_08_S	Pic_4_15_S	Pic_4_30_S
k__Fungi	p__Chytridiomycota	c__Spizellomycetes	o__Spizellomycetales	f__Spizellomycetaceae	g__Spizellomyces	7.6155	15.231	6.10344	9.12756	0	0	0	0	0	5.82495	5.17515	8.74433	9.3778	7.28594	0.919451	2.27842	3.1557	5.10071	7.99642	6.82589	2.11969	5.73544	8.86386	12.8232	5.42803	2.26763	15.1988	3.29343	16.3655	4.12699	5.56141	5.0127	23.0557	5.22187	5.98833	4.81188	10.1563	4.62197	12.5444	7.72393	20.0901
k__Fungi	p__Ascomycota	c__Dothideomycetes	o__Pleosporales	f__Corynesporascaceae	g__Corynespora	4.9165	9.833	3.60026	6.23275	0	0	0	0	0	5.87615	0.0859487	2.26571	9.09117	0.689675	1.98166	0.721916	10.4423	0.685896	0.778175	13.4873	0.682015	7.27242	1.2186	1.32675	0.998412	0.190526	0.441505	11.6735	13.2749	1.00006	3.18588	0.325364	2.87939	1.27868	7.2182	22.4412	10.1186	5.00376	5.36249	12.5441	2.78585
k__Fungi	p__Ascomycota	c__Leotiomycetes	o__Thelebolales	f__Pseudeurotiaceae	g__Geomyces	1.96211	3.92422	1.81609	2.10812	0	0	0	0	0	0.972833	2.49772	1.13647	1.73138	1.03308	0.626679	1.05784	2.18416	0.934149	2.2421	2.94888	3.39086	1.46635	1.70159	2.7006	2.43279	0.407203	0.635573	2.34713	1.86487	1.09584	3.93795	3.55801	1.4152	1.11626	0.949825	6.88403	1.40326	0.957367	1.00321	5.51617	0.638084
k__Fungi	p__Mortierellomycota	c__Mortierellomycetes	o__Mortierellales	f__Mortierellaceae	g__Mortierella	1.90752	3.81505	2.10711	1.70794	0	0	0	0	0	1.20173	11.7828	3.04749	1.04809	0.5981	0.711365	1.12878	1.51941	0.634709	2.28086	1.68843	1.11428	2.59649	2.19253	0.780082	1.38863	0.799462	1.85658	1.3735	3.19816	2.7241	3.02215	1.29306	2.92836	0.601327	1.7783	1.37253	2.01502	0.48013	1.3369	1.50206	1.04537
k__Fungi	p__Ascomycota	c__Sordariomycetes	o__Sordariales	f__Chaetomiaceae	g__Zopfiella	1.74007	3.48013	1.94965	1.53048	0	0	0	0	0	1.27101	0.825628	1.05202	1.94273	2.24359	2.74142	1.14964	2.12206	1.10306	2.80561	0.431338	1.316	3.1107	1.35524	2.56547	5.15891	0.933951	0.36226	1.62188	2.72468	1.55502	1.28212	1.4358	1.16774	2.64377	0.597433	0.753024	0.658143	2.89524	2.26785	1.44379	2.14505
k__Fungi	p__Ascomycota	c__Saccharomycetes	o__Saccharomycetales	f__Saccharomycetales_fam_Incertae_sedis	g__Candida	1.43149	2.86299	1.26395	1.59904	0	0	0	0	0	1.35233	1.51061	1.24747	1.37526	0.952953	0.522635	1.2331	1.81891	0.783149	1.59809	1.53066	1.63299	1.18099	1.1058	0.849696	1.52857	0.541692	0.782741	2.25771	2.23668	0.73807	2.03974	3.31031	1.70649	0.991844	1.29522	2.43264	1.82946	1.00075	1.26039	1.95526	1.20557
k__Fungi	p__Ascomycota	c__Sordariomycetes	o__Sordariales	f__Lasiosphaeriaceae	g__Podospora	1.27004	2.54008	1.53268	1.0074	0	0	0	0	0	0.259021	0.932413	0.470514	0.686181	0.904304	0.68233	1.2331	2.69184	0.368541	1.87239	2.43194	4.281	0.867379	2.66917	0.62857	3.54423	0.564106	0.354174	0.966172	1.08348	1.18035	2.03141	0.57306	1.20383	0.387061	0.590432	1.9146	2.1078	1.35651	0.501605	0.760739	0.54305
k__Fungi	p__Ascomycota	c__Leotiomycetes	o__Thelebolales	f__Pseudeurotiaceae	g__Pseudeurotium	1.2119	2.42381	1.25503	1.16877	0	0	0	0	0	0.737907	1.24235	1.22092	1.49107	0.901442	0.338745	1.28943	1.61072	0.606557	1.83959	1.30409	1.95959	1.03972	1.10898	0.800557	2.58887	0.34743	1.06899	2.13601	2.03916	0.588766	1.45418	1.34134	1.01049	0.850152	1.07118	1.21766	1.30469	1.17429	1.18812	1.13949	0.768416
k__Fungi	p__Ascomycota	c__Dothideomycetes	o__Pleosporales	f__Sporormiaceae	g__Preussia	1.16958	2.33916	1.71063	0.628534	0	0	0	0	0	0.292151	0.997526	0.234051	3.45407	1.28777	0.0750079	0.323402	0.606304	13.1369	1.76804	0.355812	1.12068	0.943663	1.31234	0.305072	1.15719	1.52794	0.308892	0.613482	0.938244	0.473266	0.416274	0.33376	0.247467	0.273016	0.718786	0.646212	0.655243	1.35362	0.529235	0.47263	0.548481
k__Fungi	p__Ascomycota	c__Sordariomycetes	o__Hypocreales	f__Nectriaceae	g__Fusarium	1.14683	2.29365	1.59961	0.694042	0	0	0	0	0	0.198783	0.807397	0.772126	0.848316	0.303342	17.9099	0.776164	0.354286	0.0793387	1.89624	0.453157	0.288175	0.118664	0.522712	0.0982781	0.166851	0.141961	1.05605	0.397397	0.906292	0.166207	2.13687	0.497492	1.63689	0.22809	1.06884	0.0694278	1.00606	0.0809857	0.516483	0.443495	0.752125
k__Fungi	p__Ascomycota	c__Sordariomycetes	o__Sordariales	f__Chaetomiaceae	g__Humicola	0.918748	1.8375	1.20307	0.634428	0	0	0	0	0	1.8011	1.49499	0.304025	1.37236	2.40098	0.0919451	2.1887	0.544213	2.37504	0.554562	0.310496	0.397041	0.50291	0.408319	4.12563	0.376759	0.138225	0.139082	1.27167	0.432812	0.233816	0.813121	0.709503	0.275823	0.207354	1.75729	0.568774	1.60912	0.760687	0.582372	0.485578	0.16563
k__Fungi	p__Ascomycota	c__Sordariomycetes	o__Sordariales	f__Chaetomiaceae	g__Chaetomium	0.631427	1.26285	1.03853	0.224329	0	0	0	0	0	0.834287	0.367235	0.238877	1.09731	0.503663	2.65915	0.129361	0.785273	0.44532	0.134168	0.0805612	1.37684	0.822173	0.39402	3.70181	3.04637	0.0597729	0.0549859	0.303015	0.488003	0.19156	0.102681	0.180524	0.113423	0.196986	0.0303384	0.811771	0.037691	0.156187	0.153032	0.155385	0.553911
k__Fungi	p__Glomeromycota	c__Glomeromycetes	o__Glomerales	f__Glomeraceae	g__Glomus	0.485514	0.971028	0.448058	0.52297	0	0	0	0	0	0.0933679	0.00260451	2.32362	1.2276	0.0228938	0.341165	0.598815	0.0913109	0.0358304	0.277281	0.0486724	0.714034	0.0339041	0.818227	0.286644	0.252967	0.0933951	1.76602	0.638319	0.926625	0.0281706	0.160959	0.172128	0.796535	0.0449267	1.56126	0.392534	1.10754	0.107017	0.0977704	0.213654	0.260664
k__Fungi	p__Ascomycota	c__Eurotiomycetes	o__Chaetothyriales	f__Herpotrichiellaceae	g__Phialophora	0.476651	0.953301	0.560185	0.393116	0	0	0	0	0	0.295163	0.203151	0.224399	0.20846	0.517972	0.273416	0.129361	1.21991	0.176593	0.438283	0.127555	0.918959	0.437927	0.285982	0.327594	3.17823	0.354901	0.294336	0.802245	0.421193	0.507071	0.560582	0.589853	0.0567113	0.15206	0.207701	0.507357	0.533473	0.48013	0.342196	0.417597	0.0624508
k__Fungi	p__Ascomycota	c__Eurotiomycetes	o__Onygenales	f__Onygenales_fam_Incertae_sedis	g__Chrysosporium	0.40038	0.800759	0.449418	0.351341	0	0	0	0	0	0.27408	0.692799	0.241289	0.434292	0.257555	0.195988	0.196128	0.321414	0.511862	0.682767	0.270216	0.874131	0.559417	0.228786	0.38697	1.063	0.0971309	0.174661	0.712831	0.374717	0.135219	0.851973	0.352652	0.146934	0.293752	0.487748	0.253678	0.24934	0.28345	0.38258	0.265449	0.559342
k__Fungi	p__Glomeromycota	c__Glomeromycetes	o__Glomerales	f__Glomeraceae	g__Septoglomus	0.274654	0.549308	0.275393	0.273916	0	0	0	0	0	0.0692729	0.0260451	0.513947	0.283737	0.00286172	0.18631	0.00625939	1.54133	0.0230338	0.39356	0.0973448	0.598764	0.0508561	0.239907	0.260027	0.113028	0.018679	0.509428	0.412299	0.488003	0.0845118	0.249764	0.226705	0.489779	0.0311031	0.380397	0.218964	0.698733	0.0202464	0.218921	0.0744553	0.260664
k__Fungi	p__Ascomycota	c__Leotiomycetes	o__Helotiales	f__Helotiaceae	g__Tetracladium	0.270395	0.54079	0.195808	0.344982	0	0	0	0	0	0.0271068	0.304727	0.36676	0.0463244	0.117331	0.104043	0.137707	0.157055	0.0511862	0.217651	0.241684	0.352214	0.12149	0.312992	0.149465	0.4252	0.00747161	0.203771	0.139089	0.554813	0.214097	0.124882	0.0461807	0.108267	0.812137	1.78763	0.413896	0.24934	0.367328	0.246551	0.18452	0.0597355
k__Fungi	p__Ascomycota	c__Sordariomycetes	o__Hypocreales	f__Hypocreaceae	g__Trichoderma	0.238015	0.47603	0.280539	0.195492	0	0	0	0	0	0.132522	2.01849	0.101342	0.15345	0.0314789	0.0725883	0.494492	0.0913109	0.135644	0.271318	0.263502	0.268964	0.0875855	0.141402	0.0818984	0.14263	0.037358	0.143934	0.382495	0.20043	0.0901459	1.34318	0.218309	0.0979558	0.103677	0.0793466	0.0694278	0.075382	0.0549546	0.0701396	0.0226603	0.138478
k__Fungi	p__Ascomycota	c__Eurotiomycetes	o__Chaetothyriales	f__Herpotrichiellaceae	g__Coniosporium	0.216587	0.433175	0.200316	0.232859	0	0	0	0	0	0.117463	0.263055	0.47534	0.124497	0.0200321	0.0798471	0.204473	0.0401768	0.122847	0.64997	0.389379	0.0832506	0.0734588	0.292337	0.12899	0.139939	0.134489	0.439887	0.298048	0.171382	0.0901459	0.371871	0.235101	0.335112	0.196986	0.506418	0.154877	0.258038	0.115694	0.263555	0.0971157	0.0570203
k__Fungi	p__Ascomycota	c__Sordariomycetes	o__Coniochaetales	f__Coniochaetaceae	g__Coniochaeta	0.20961	0.41922	0.204082	0.215137	0	0	0	0	0	0.0662611	0.242219	0.067561	0.162136	0.131639	0.145177	0.0521616	0.0986157	0.0665421	0.0864639	0.11245	0.966988	0.231678	0.152524	0.0962306	0.586668	0.00747161	1.145	0.295564	0.275954	0.0816947	0.144308	0.113353	0.036089	0.15206	0.140023	0.117493	0.0811806	0.297912	0.095645	0.148911	0.309539
k__Fungi	p__Ascomycota	c__Lichinomycetes	o__Lichinales	f__Lichinaceae	g__Lempholemma	0.205083	0.410167	0.19722	0.212947	0	0	0	0	0	0.0662611	0.231801	0.318502	0.0955442	0.0286172	0.0919451	0.290018	0.745097	0.0486269	0.268336	0.208117	0.121674	0.0593321	0.265328	0.149465	0.166851	0.0635087	0.19892	0.471909	0.290478	0.0507071	0.52728	0.104956	0.358312	0.103677	0.33839	0.101471	0.29283	0.121479	0.233799	0.067981	0.0814575
k__Fungi	p__Ascomycota	c__Eurotiomycetes	o__Chaetothyriales	f__Herpotrichiellaceae	g__Capronia	0.203306	0.406612	0.206376	0.200236	0	0	0	0	0	0.00602373	0.143248	0.581508	0.10423	0.051511	0.164533	0.258721	0.321414	0.307117	0.253429	0.181263	0.252954	0.124315	0.284393	0.0655187	0.201835	0.0523013	0.462529	0.109284	0.252716	0.109865	0.327469	0.35685	0.24489	0.266105	0.308051	0.109482	0.0724827	0.0809857	0.340071	0.0971157	0.0135763
k__Fungi	p__Ascomycota	c__Dothideomycetes	o__Pleosporales	f__Didymellaceae	g__Nothophoma	0.17363	0.347259	0.177451	0.169808	0	0	0	0	0	0.0481899	0.34119	0.34987	0.052115	0.0257555	0.174212	0.27124	0.0474816	0.0358304	0.175909	0.221543	0.179309	0.0762841	0.598974	0.0798509	0.161468	0.037358	0.145551	0.240922	0.12781	0.00845118	0.327469	0.293877	0.0412446	0.0863976	0.380397	0.0560763	0.298629	0.0289235	0.272057	0.200706	0.171061
k__Fungi	p__Ascomycota	c__Sordariomycetes	o__Hypocreales	f__Nectriaceae	g__Gibberella	0.16617	0.33234	0.171159	0.16118	0	0	0	0	0	0.0090356	0.380258	0.137535	0.0289528	0.0314789	1.11544	0.0834585	0.0474816	0.0179152	0.175909	0.088953	0.227338	0.0226027	0.142991	0.221126	0.00807341	0.0112074	0.0889478	0.064577	0.0406669	0.0338047	0.577233	0.0629736	0.0541335	0.127868	0.856476	0.251008	0.0608854	0.0173541	0.19129	0.0291347	0.111325
k__Fungi	p__Ascomycota	c__Dothideomycetes	o__Pleosporales	f__Testudinaceae	g__Lepidosphaeria	0.0874538	0.174908	0.134142	0.0407659	0	0	0	0	0	0.102403	0.0286496	0.0651482	0.0173717	0.0600962	0.624259	0.0459022	0.0474816	0.0870166	0.0894454	0.0402806	0.435465	0.0847601	0.0587852	0.0900882	0.269114	0.0896593	0.0226413	0.0546421	0.0290478	0.0140853	0.0166509	0.109154	0.00773335	0.072574	0.042007	0.0614169	0.0202951	0.0549546	0.0276308	0.0161859	0.0135763
k__Fungi	p__Ascomycota	c__Leotiomycetes	o__Thelebolales	f__Pseudeurotiaceae	g__Pseudogymnoascus	0.037535	0.0750699	0.0392913	0.0357786	0	0	0	0	0	0.0331305	0.0755307	0.0168903	0.0347433	0.00858516	0.0290353	0.00417293	0.0438292	0.0230338	0.0655933	0.0402806	0.0896545	0.0310787	0.0524301	0.0429967	0.0376759	0.0037358	0.00646893	0.0322885	0.0319526	0.0197194	0.0471777	0.0839648	0.0154667	0.0241913	0.0256709	0.098801	0.0260938	0.0115694	0.0297562	0.0938785	0.021722
k__Fungi	p__Ascomycota	c__Dothideomycetes	o__Dothideales	f__Dothioraceae	g__Hormonema	0.102998	0.205996	0.0987272	0.107268	1	2	0	1	0	0.00301187	0.200547	0.289547	0.118706	0.0200321	0.0411333	0.102237	0.0511341	0.0153559	0.420394	0.114128	0	0.016952	0.0921498	0.00818984	0.0861164	0.0336222	0.381667	0.124187	0.124906	0	0.280291	0.0503789	0	0.0241913	0.18203	0.0213624	0.110174	0.0433852	0.19129	0.0809297	0.0678813
k__Fungi	p__Basidiomycota	c__Tremellomycetes	o__Filobasidiales	f__Piskurozymaceae	g__Solicoccozyma	0.081533	0.163066	0.0737553	0.0893107	0	3	0	1	0	0.0240949	0.0416721	0.171316	0.179507	0.0457875	0.0290353	0.0897179	0.146097	0.0102372	0.149076	0.0402806	0.0128078	0.0282534	0.0730843	0.0368543	0.102263	0.0448296	0.0727755	0.0670608	0.156858	0.0366218	0.191486	0.16793	0	0.0311031	0.151692	0	0.255139	0	0.0616379	0.0615066	0.130332
k__Fungi	p__Glomeromycota	c__Glomeromycetes	o__Glomerales	f__Glomeraceae	g__Rhizophagus	2.3449	4.6898	2.60425	2.08555	2	2	0	0	0	0.98488	0	8.55854	5.91505	2.27221	0	4.6862	2.11841	0.276406	2.25701	4.24793	2.10368	0.511386	3.10449	2.06179	2.57004	0	2.9466	0.918981	2.62302	0.107048	1.38758	1.45259	2.59583	0	1.52859	1.44463	6.23351	0.569792	1.95541	2.53472	7.07052
k__Fungi	p__Glomeromycota	c__Glomeromycetes	o__Glomerales	f__Glomeraceae	g__Dominikia	0.221925	0.443851	0.318457	0.125393	0	5	0	1	0	0.0271068	0.0625081	0.0579095	0.150554	0.0600962	0.00483922	0.223252	0.982505	0.00255931	0.518784	0.354134	1.38964	0.101712	0.48617	0.00614238	0.667402	0	0.0048517	0.0124187	0	0	0.00555031	0.00209912	0.110845	0	0.0350058	0	0.368212	0.0173541	0.106272	0.721893	0.621793
k__Fungi	p__Basidiomycota	c__Malasseziomycetes	o__Malasseziales	f__Malasseziaceae	g__Malassezia	0.0462987	0.0925974	0.0353154	0.0572819	2	4	0	0	0	0	0.0625081	0.00723868	0.0694867	0.0486493	0.0338745	0.00625939	0.0986157	0.00255931	0.0775194	0	0.0640389	0.025428	0.0222431	0.0143322	0.0322937	0.0149432	0.0291102	0.121703	0.331145	0.0338047	0.088805	0.035685	0	0.0103677	0.0863477	0	0	0.0173541	0	0.0712182	0.076027
k__Fungi	p__Ascomycota	c__Sordariomycetes	o__Togniniales	f__Togniniaceae	g__Phaeoacremonium	0.0254767	0.0509534	0.0431097	0.00784374	7	12	0	0	0	0.0090356	0.00781352	0	0.0405339	0.0114469	0	0	0	0.0588642	0	0	0.0864526	0.025428	0	0.00614238	0.444038	0	0.0145551	0.0894143	0	0	0	0	0	0.0172795	0	0	0	0	0.00425089	0	0
k__Fungi	p__Ascomycota	c__Pezizomycetes	o__Pezizales	f__Pezizaceae	g__Terfezia	0.000116744	0.000233488	0	0.000233488	16	15	0	0	0	0	0	0	0	0	0	0	0	0	0	0	0	0	0	0	0	0.0037358	0	0	0	0	0	0	0	0	0	0	0	0	0	0	0
k__Fungi	p__Ascomycota	c__Dothideomycetes	o__Capnodiales	f__Mycosphaerellaceae	g__Mycosphaerella	0.0936708	0.187342	0.0984927	0.0888488	0	1	1	0	0	0.0301187	0.164084	0.234051	0.0144764	0.0257555	0.0338745	0.0959773	0.0219146	0.0358304	0.187835	0.0402806	0.0864526	0.0847601	0.359066	0.0429967	0.11841	0.018679	0.0889478	0.213601	0.151049	0.04789	0.152634	0.151137	0.1624	0.0138236	0.0723454	0	0.0898785	0.0347082	0.076516	0.12625	0.021722
k__Fungi	p__Ascomycota	c__Leotiomycetes	o__Helotiales	f__Helotiaceae	g__Articulospora	0.0837436	0.167487	0.0943944	0.0730929	0	1	1	0	0	0.0210831	0.117203	0.277483	0.0347433	0.131639	0.0145177	0.0417293	0.0547865	0.00511862	0.0864639	0.20476	0.0512311	0.00565068	0.147757	0.0900882	0.226056	0.018679	0.111589	0.0794794	0.0755243	0.04789	0.147083	0.260291	0.0335112	0.0587503	0.0956826	0.0026703	0.0927778	0.00289235	0.0552615	0.0874041	0
k__Fungi	p__Ascomycota	c__Dothideomycetes	o__Pleosporales	f__Didymellaceae	g__Phoma	0.0378345	0.075669	0.0350413	0.0406277	0	1	1	0	0	0.0180712	0.0338586	0.101342	0.0173717	0.00572344	0.0459726	0.054248	0.0182622	0.00255931	0.0327967	0.0201403	0.0416253	0.0593321	0.0937386	0.0102373	0.00538228	0.018679	0.0517515	0.0546421	0	0.00845118	0.122107	0.0209912	0.095378	0.0103677	0.0630105	0.0213624	0.0144965	0.00289235	0.0467598	0.0485578	0.0705965
k__Fungi	p__Ascomycota	c__Sordariomycetes	o__Hypocreales	f__Nectriaceae	g__Ilyonectria	0.643801	1.2876	0.977857	0.309745	0	2	2	1	0	0.5331	6.16747	1.77106	0.222936	0.455014	0.116141	0.532048	0.741444	0.616794	0.351819	0.401128	1.44728	1.16121	0.187477	0.0634713	0.877311	0	0.148785	0.275694	0.636147	0	0.224788	0.184723	0.461423	0.5564	0.525088	0.26703	0.139167	0.18511	0.346447	0.760739	0.244373
k__Fungi	p__Ascomycota	c__Pezizomycetes	o__Pezizales	f__Pyronemataceae	g__Pulvinula	0.157623	0.315246	0.231568	0.0836786	0	2	2	1	0	0.0481899	0.0442766	0.0892771	0.211355	0.00572344	0.0943647	0.273327	0.186274	0.0179152	0.697674	0.0335672	1.85393	0.00847601	0.0270094	0.049139	0.0645873	0.0112074	0	0.0869306	0.0319526	0.0309877	0.116557	0.0188921	0.198489	0	0.0980163	0.0347139	0.173958	0.0231388	0.108398	0.00647438	0.399142
k__Fungi	p__Ascomycota	c__Sordariomycetes	o__Conioscyphales	f__Conioscyphaceae	g__Conioscypha	0.0914336	0.182867	0.0874894	0.0953777	1	2	3	1	0	0.090356	0.015627	0.00482579	0.0260575	0.103022	0	0.0479886	0.0730487	0.0998132	0.166965	0.0134269	0.0896545	0.265582	0.15729	0.0900882	0.156086	0.037358	0.0242585	0.824599	0.0958578	0.0112682	0.0222013	0.0335859	0	0.072574	0.0140023	0.0453951	0.00579861	0.144617	0.19129	0.00323719	0
k__Fungi	p__Ascomycota	c__Sordariomycetes	o__Sordariales	f__Chaetomiaceae	g__Subramaniula	0.0573867	0.114773	0.0623304	0.052443	1	3	4	1	0	0.228902	0.0963667	0.0217161	0.00289528	0.160256	0.00241961	0.0292105	0.0219146	0.230338	0.0178891	0.0285321	0.0416253	0.0819348	0	0.0225221	0.0107646	0.00747161	0.211858	0.027321	0.026143	0.205645	0.0693789	0	0	0.0276472	0.0210035	0	0.00579861	0.00578469	0.0743905	0.0453206	0.111325
k__Fungi	p__Ascomycota	c__Sordariomycetes	o__Sordariales	f__Lasiosphaeriaceae	g__Cercophora	0.233932	0.467864	0.170289	0.297574	1	4	5	1	0	0.174688	0.0572991	0.67561	0.752772	0.00572344	0.0217765	0.0396428	0	0.0332711	0.0327967	0.248397	0.368224	0.0226027	0.284393	0.00204746	0.00538228	0	0.367112	0.0571258	0	0.0422559	0.133208	0.109154	0	0.0414708	0.261377	0.138856	0.829202	1.89159	0.0255053	0.864329	0
k__Fungi	p__Ascomycota	c__Sordariomycetes	o__Microascales	f__Halosphaeriaceae	g__Cirrenalia	0.114276	0.228553	0.185783	0.04277	1	4	5	1	0	0.0481899	0.447975	0.0337805	0.115811	0.10016	0	0.131447	0.295847	0.122847	0.0864639	0.0251754	0.525119	0.350342	0.176356	0.0716611	0.441347	0	0.0161723	0.00496746	0.110382	0.0704265	0.0194261	0.157434	0	0.0518385	0	0	0.0347917	0.150402	0.0106272	0.0388463	0.0190068
k__Fungi	p__Ascomycota	c__Sordariomycetes	o__Sordariales	f__Chaetomiaceae	g__Acrophialophora	0.0853234	0.170647	0.0932443	0.0774025	3	2	5	0	0	0.0873441	0.296914	0.0554966	0.10423	0.117331	0.00241961	0.00834585	0	0.734523	0.0208706	0.0285321	0	0.00565068	0.00158879	0.0286644	0	0.00747161	0.0501342	0.0397397	0	0.0732436	0.0222013	0.00209912	0.445957	0.0241913	0.455076	0	0.0521875	0.00289235	0.0340071	0.0129488	0.0162915
k__Fungi	p__Chytridiomycota	c__Rhizophlyctidomycetes	o__Rhizophlyctidales	f__Rhizophlyctidaceae	g__Rhizophlyctis	0.0641505	0.128301	0.0676913	0.0606096	2	3	5	0	0	0.120475	0.216174	0.0892771	0.0636961	0.0343407	0.0290353	0.0312969	0.0182622	0.0307117	0.092427	0.139304	0	0.00565068	0.20972	0	0.00269114	0.0112074	0.097034	0.037256	0	0.109865	0.0138758	0.0776675	0	0.0449267	0.193699	0	0.0318924	0.0173541	0.0467598	0.271924	0.0162915
k__Fungi	p__Ascomycota	c__Eurotiomycetes	o__Chaetothyriales	f__Herpotrichiellaceae	g__Exophiala	0.0555557	0.111111	0.0698463	0.041265	1	4	5	1	0	0	0.0625081	0.125471	0.00868583	0.00572344	0.382298	0.00625939	0.0584389	0.0435083	0.0805009	0.0503508	0.140886	0.0310787	0.0556076	0.0204746	0.0457493	0.037358	0.0921823	0.0695445	0.0551908	0	0.108231	0.0104956	0	0.0034559	0.0513419	0	0.0318924	0.00289235	0.148781	0	0.0488745
k__Fungi	p__Ascomycota	c__Leotiomycetes	o__Helotiales	f__Leotiaceae	g__Neobulgaria	0.0492984	0.0985968	0.0507006	0.0478961	1	4	5	1	0	0.0210831	0.119807	0.0168903	0.0289528	0.071543	0	0.0125188	0.00365243	0.0127966	0.0298151	0.0805612	0.0864526	0.0621574	0.0238318	0.0204746	0.220673	0.0149432	0.339619	0.0422234	0.0174287	0	0.036077	0	0.0541335	0.0587503	0.0186698	0	0	0.0809857	0.019129	0.051795	0.032583
k__Fungi	p__Basidiomycota	c__Tremellomycetes	o__Trichosporonales	f__Trichosporonaceae	g__Cutaneotrichosporon	0.0388671	0.0777342	0.0350914	0.0426428	1	4	5	1	0	0.045178	0.0625081	0.0168903	0.0289528	0.0143086	0.0362941	0.0333834	0.105921	0.0230338	0.0327967	0	0.0672409	0.025428	0.0349534	0.0184271	0.0161468	0	0.0258757	0.0397397	0.142334	0.115499	0.088805	0	0	0.0414708	0.0513419	0	0.0492882	0.0636316	0.00425089	0.0356091	0.0244373
k__Fungi	p__Ascomycota	c__Dothideomycetes	o__Pleosporales	f__Lophiotremataceae	g__Lophiotrema	0.0310678	0.0621356	0.0206066	0.0415291	2	3	5	0	0	0.0090356	0.020836	0.0144774	0	0.0143086	0.0483922	0.054248	0.0146097	0.0153559	0.00894454	0.0637777	0	0.00565068	0.00794395	0.0225221	0.0296025	0	0.0533687	0.0149024	0.0842387	0.0253535	0.0971305	0.00839648	0.1392	0.0414708	0.0700117	0	0.0724827	0.00289235	0.0170035	0	0.0380135
k__Fungi	p__Basidiomycota	c__Agaricomycetes	o__Agaricales	f__Entolomataceae	g__Entoloma	0.731979	1.46396	1.31994	0.144014	1	5	6	1	0	0.045178	0.00260451	0.135122	5.28099	0.0400641	0.0169373	0.0396428	0.175317	0.00511862	0.0477042	0.00671344	7.64945	0	0.149346	1.4537	6.07121	0	0.0145551	0.22602	0.444432	0.0112682	0	0.335859	0.072178	0	0	0.0133515	1.10464	0.0173541	0.00212544	0	0.0624508
k__Fungi	p__Ascomycota	c__Dothideomycetes	o__Pleosporales	f__Pleosporaceae	g__Alternaria	0.116489	0.232977	0.146151	0.0868262	3	3	6	0	0	0.0240949	0.020836	0.0796255	0	0	1.86552	0.0459022	0.0182622	0.0127966	0.0298151	0.0822396	0	0.0141267	0.100094	0.00204746	0.0430582	0.0224148	0.0339619	0.0223536	0.177192	0	0.585558	0.0314868	0	0	0.0630105	0.0907901	0.156563	0.00578469	0.0913941	0.067981	0.0407288
k__Fungi	p__Ascomycota	c__Dothideomycetes	o__Pleosporales	f__Phaeosphaeriaceae	g__Setophaeosphaeria	0.0420097	0.0840194	0.0246204	0.059399	2	4	6	0	0	0.00301187	0.0390676	0.110993	0.0202669	0.0114469	0.00483922	0.027124	0	0.00767794	0.0745379	0.0251754	0	0.00282534	0.0460749	0.00204746	0.018838	0	0.106737	0.0869306	0.0435717	0	0.116557	0.0776675	0.0928002	0.0449267	0.165694	0.0373842	0	0.0260311	0.0743905	0.0776925	0
k__Fungi	p__Ascomycota	c__Leotiomycetes	o__Helotiales	f__Helotiales_fam_Incertae_sedis	g__Leptodontidium	0.024796	0.049592	0.027376	0.022216	2	4	6	0	0	0.0391543	0.0546946	0	0.0405339	0.00572344	0.00725883	0.00417293	0.00365243	0.0383897	0	0.023497	0.160097	0.00847601	0.0111215	0.0143322	0.0269114	0	0.0388136	0.0298048	0.026143	0.00845118	0.0555031	0.00209912	0	0.0172795	0	0	0.0318924	0.0289235	0.00637633	0.0938785	0.0162915
k__Fungi	p__Ascomycota	c__Sordariomycetes	o__Hypocreales	f__Stachybotryaceae	g__Stachybotrys	0.209057	0.418115	0.214414	0.203701	4	3	7	0	0	0.00301187	0.148457	0.101342	0	0.446429	0.0266157	0.392255	0	0.0383897	2.06619	0.041959	0	0.0593321	0.0285982	0	0.078043	0	0.0194068	0.444588	0.342764	0.0140853	0.155409	0.0608745	0.183023	0.00691181	0.0186698	0	1.96283	0.0115694	0.0255053	0	0.0135763
k__Fungi	p__Ascomycota	c__Sordariomycetes	o__Hypocreales	f__Cordycipitaceae	g__Lecanicillium	0.180066	0.360132	0.0208649	0.339267	6	1	7	0	1	0.00602373	0.0989712	0.00965158	0	0	0.111302	0.0312969	0.00365243	0.0102372	0.0208706	0	0	0	0.0111215	0.0307119	0	0	0.216709	0.00745119	1.0312	0.349315	0.471777	0.352652	0.219112	0.0034559	0.00700117	1.77575	0.692934	0.0520622	0.108398	0.113302	0.0271525
k__Fungi	p__Basidiomycota	c__Tremellomycetes	o__Cystofilobasidiales	f__Cystofilobasidiaceae	g__Guehomyces	0.0821609	0.164322	0.0742565	0.0900652	4	3	7	0	0	0.0090356	0	0.0337805	0.170821	0	0	0.0125188	0.219146	0.00255931	0.0805009	0.0553859	0	0.0875855	0.214487	0.0143322	0.287952	0.0037358	0.0291102	0.121703	0	0.456364	0.119332	0.260291	0.0824891	0.034559	0.105018	0	0.104375	0	0.0786414	0.0291347	0.0162915
k__Fungi	p__Chytridiomycota	c__Spizellomycetes	o__Spizellomycetales	f__Powellomycetaceae	g__Powellomyces	0.0509846	0.101969	0.0451135	0.0568557	3	4	7	0	0	0.0481899	0.0520901	0.0144774	0.0723819	0.0658196	0	0.0333834	0.0292195	0.0639828	0	0.00167836	0	0.220376	0.0699067	0.0368543	0.0134557	0.0261506	0.0501342	0.0620933	0.212049	0.0338047	0.202586	0	0	0.0138236	0.0536756	0	0	0.0173541	0.0680142	0.161859	0.00814575
k__Fungi	p__Ascomycota	c__Dothideomycetes	o__Botryosphaeriales	f__Botryosphaeriaceae	g__Macrophomina	0.0338813	0.0677625	0.0377149	0.0300476	4	3	7	0	0	0	0.0572991	0.0820384	0.0115811	0	0.0241961	0.114755	0.0657438	0	0.0417412	0.0352455	0	0.00847601	0.123926	0.00614238	0.0322937	0.037358	0.0113206	0.0422234	0.0464765	0.0535241	0.0249764	0.016793	0.0799113	0.0449267	0.0396733	0	0.0463889	0	0.0127527	0	0.0244373
k__Fungi	p__Ascomycota	c__Leotiomycetes	o__Helotiales	f__Dermateaceae	g__Patinella	0.0325678	0.0651356	0.0383164	0.0268192	2	5	7	0	0	0.0421661	0.307332	0.0482579	0.0115811	0.0400641	0	0.00625939	0.0365243	0.0153559	0.00596303	0.0134269	0.0160097	0.025428	0	0.0204746	0.0242202	0	0.135848	0.0571258	0	0.0112682	0.052728	0.0566763	0.00515557	0.00691181	0.0163361	0	0.0173958	0	0.0425089	0	0.0271525
k__Fungi	p__Ascomycota	c__Dothideomycetes	o__Pleosporales	f__Cucurbitariaceae	g__Pyrenochaeta	0.0296425	0.059285	0.0275411	0.0317439	4	3	7	0	0	0	0.0130225	0.0120645	0	0	0.0895255	0.00834585	0.0109573	0.00767794	0.15802	0.0436373	0	0.00565068	0.0444861	0.0122848	0.0349848	0.0298864	0.07601	0.00745119	0	0	0.0971305	0.0440815	0	0.0138236	0.0490082	0.0160218	0.0347917	0.0144617	0.0255053	0.0291347	0.0705965
k__Fungi	p__Ascomycota	c__Leotiomycetes	o__Helotiales	f__Helotiaceae	g__Meliniomyces	0.0285262	0.0570524	0.0354359	0.0216165	2	5	7	0	0	0	0.0260451	0.00482579	0.0144764	0.0286172	0.0992039	0.00625939	0	0.0127966	0.0208706	0.0167836	0.166501	0.016952	0.0127103	0.0225221	0.11841	0	0.205389	0.0422234	0.00580956	0.0112682	0	0.00629736	0.0103111	0	0.00466744	0	0.00289931	0	0.0170035	0.0291347	0.010861
k__Fungi	p__Basidiomycota	c__Tremellomycetes	o__Tremellales	f__Bulleribasidiaceae	g__Vishniacozyma	0.0136463	0.0272926	0.0179173	0.00937525	3	5	8	0	0	0.00301187	0	0.0144774	0.00579056	0.0257555	0.00483922	0.0125188	0	0.0204745	0.0387597	0.0134269	0.00960584	0.0536814	0.0762619	0	0.00807341	0.0149432	0.0177896	0	0.0174287	0	0.0194261	0.00629736	0	0.00691181	0.0116686	0	0.0289931	0.0115694	0.00850177	0.00647438	0
k__Fungi	p__Ascomycota	c__Sordariomycetes	o__Lulworthiales	f__Lulworthiaceae	g__Moleospora	0.0995436	0.199087	0.0586527	0.140435	7	3	10	0	0	0	0	0.0820384	0	0.00858516	0.283094	0.254548	0.12053	0	0	0.0285321	0	0	0.0206543	0.0839459	0.0565139	0.00747161	0.0194068	0.0521584	0.0377622	0.00281706	0.0416274	0.00839648	0.0464001	0	0.00700117	0.253678	1.17712	0	0.0446343	0	0.548481
k__Fungi	p__Ascomycota	c__Sordariomycetes	o__Sordariales	f__Cephalothecaceae	g__Phialemonium	0.0263246	0.0526492	0.019194	0.0334552	6	4	10	0	0	0	0.138039	0.00241289	0	0.00858516	0	0	0	0.0230338	0.0327967	0.00503508	0	0.0113014	0.0333646	0.00409492	0.0484405	0	0.021024	0	0.0348574	0.0112682	0.108231	0.0188921	0	0.0311031	0.0606768	0	0.0521875	0.0202464	0.0297562	0.0194231	0.127617
k__Fungi	p__Basidiomycota	c__Tremellomycetes	o__Tremellales	f__Rhynchogastremataceae	g__Papiliotrema	0.021056	0.0421121	0.0212408	0.0208713	4	6	10	0	0	0.0271068	0	0.0217161	0.00868583	0	0.0169373	0.0354699	0.0511341	0.00767794	0.0775194	0.0151052	0	0	0.0587852	0.0143322	0.00538228	0.018679	0.0307274	0.0124187	0.0319526	0	0.0582783	0.0146938	0	0	0.00933489	0.0347139	0	0	0.0552615	0	0.0678813
k__Fungi	p__Ascomycota	c__Dothideomycetes	o__Capnodiales	f__Cladosporiaceae	g__Cladosporium	0.0107603	0.0215207	0.0133158	0.00820487	3	7	10	0	0	0	0.0755307	0.0289547	0	0.00286172	0.00725883	0.0146052	0.0219146	0	0.00894454	0.0117485	0.0128078	0.00565068	0.00317758	0.00614238	0.0134557	0.0336222	0.00323447	0.0347722	0	0	0	0.0125947	0	0	0.00233372	0.0160218	0.00289931	0	0.00637633	0.0194231	0
k__Fungi	p__Glomeromycota	c__Glomeromycetes	o__Glomerales	f__Glomeraceae	g__Kamienskia	0.123014	0.246028	0.031193	0.214835	5	6	11	0	0	0.0240949	0	0.0313676	0.130288	0.00572344	0.00725883	0.0104323	0	0	0.0536673	0.0083918	0.198521	0	0.0158879	0	0.0134557	0	2.04903	0.461974	0.12781	0.0169024	0	0.300174	0	0	0.0630105	0.17891	0.179757	0.0144617	0	0.0453206	0
k__Fungi	p__Ascomycota	c__Eurotiomycetes	o__Onygenales	f__Onygenales_fam_Incertae_sedis	g__Malbranchea	0.0612173	0.122435	0.111797	0.0106374	5	6	11	0	0	0.0873441	0.0312541	0.0989287	0.00868583	0.111607	0.0169373	0.976465	0	0.284084	0	0.149374	0	0.00565068	0	0.0184271	0	0	0.0468998	0.0248373	0	0.00281706	0.0471777	0.00209912	0.0128889	0	0.0116686	0.0053406	0	0.00289235	0	0	0.0135763
k__Fungi	p__Mucoromycota	c__Umbelopsidomycetes	o__Umbelopsidales	f__Umbelopsidaceae	g__Umbelopsis	0.019338	0.038676	0.0279141	0.0107619	3	8	11	0	0	0.0120475	0.015627	0.0168903	0.0434292	0.00572344	0	0.0229511	0.0292195	0.0358304	0.0149076	0	0.0160097	0.0649828	0	0.10442	0.0645873	0	0.0242585	0.0397397	0	0.00563412	0.0610534	0	0	0	0.00933489	0.0106812	0	0	0.0106272	0	0.010861
k__Fungi	p__Ascomycota	c__Dothideomycetes	o__Pleosporales	f__Phaeosphaeriaceae	g__Phaeosphaeria	0.0172973	0.0345946	0.0212502	0.0133444	3	8	11	0	0	0	0.0182315	0.0144774	0.0231622	0.0114469	0.00241961	0.0125188	0	0.00511862	0.0387597	0.0134269	0	0.0113014	0.171589	0.00409492	0.0134557	0	0.0129379	0.0149024	0.0174287	0	0	0.0104956	0.0257778	0.0172795	0.0466744	0	0	0	0.0680142	0	0
k__Fungi	p__Ascomycota	c__Pezizomycetes	o__Pezizales	f__Pyronemataceae	g__Tricharina	0.239938	0.479875	0.121329	0.358546	6	7	13	0	0	0.0813204	1.5002	0.00482579	0	0	0	0.0730262	0.0401768	0.0307117	0	0.0100702	0	0	0.0158879	0.00204746	0.182997	0	0.0113206	0.0496746	0.0493813	0	0.0555031	4.26961	0.0541335	0	0.312719	0	0	0.00578469	0	0	0.928616
k__Fungi	p__Ascomycota	c__Sordariomycetes	o__Hypocreales	f__Nectriaceae	g__Cosmospora	0.121136	0.242271	0.235656	0.00661552	6	7	13	0	0	0	0	0.00723868	0	0	3.37535	0.00625939	0.0401768	0.00255931	0.00298151	0.0167836	0.0192117	0	0.28916	0	0.0107646	0.0037358	0.0145551	0	0	0.00845118	0.00832547	0	0	0.0034559	0.0350058	0	0	0.0144617	0	0.00971157	0.00814575
k__Fungi	p__Ascomycota	c__Sordariomycetes	o__Hypocreales	f__Ophiocordycipitaceae	g__Haptocillium	0.0337123	0.0674245	0.0369585	0.030466	4	9	13	0	0	0.0481899	0.250033	0.00723868	0.124497	0.00572344	0.0145177	0	0.00730487	0.040949	0	0	0	0.00282534	0.0444861	0.0348068	0.0107646	0	0	0	0.026143	0	0.18316	0	0.00515557	0	0.0163361	0	0.0985764	0	0.0467598	0	0.111325
k__Fungi	p__Ascomycota	c__Sordariomycetes	o__Sordariales	f__Lasiosphaeriaceae	g__Schizothecium	0.0130591	0.0261183	0.0216356	0.00448262	2	11	13	0	0	0.00301187	0.0442766	0.0265418	0.0694867	0.0543727	0.00483922	0.00208646	0.00365243	0.00511862	0.0596303	0	0.0256156	0.00565068	0	0.0122848	0.0296025	0	0	0	0.0522861	0	0.00555031	0	0	0	0	0.0026703	0	0.00578469	0	0	0.0054305
k__Fungi	p__Basidiomycota	c__Agaricomycetes	o__Agaricales	f__Bolbitiaceae	g__Conocybe	0.819628	1.63926	0.59698	1.04228	8	6	14	0	0	0.0692729	2.06537	0.506708	0	0	0.384718	0	0	0.00767794	0.131187	0	0	0.0141267	0	0	6.37261	0	0.0129379	4.95008	0	0	0	10.1367	1.39458	0.0518385	0	0.0293733	0.0405903	0	0.0425089	0.00971157	0.00814575
k__Fungi	p__Ascomycota	c__Sordariomycetes	o__Sordariales	f__Sordariales_fam_Incertae_sedis	g__Madurella	0.029411	0.0588221	0.0295651	0.029257	9	5	14	0	0	0.0813204	0.0416721	0	0.0868583	0.00572344	0	0.0229511	0	0	0	0.0167836	0.217732	0	0	0	0	0	0.0048517	0.0124187	0.0232383	0.0760606	0.0138758	0.0104956	0	0.034559	0.170362	0	0.0985764	0	0.00425089	0.0194231	0
k__Fungi	p__Ascomycota	c__Dothideomycetes	o__Dothideales	f__Aureobasidiaceae	g__Aureobasidium	0.0150114	0.0300228	0.019883	0.0101399	6	8	14	0	0	0	0.00781352	0.0530837	0	0.00572344	0.0169373	0.027124	0	0.00255931	0.0447227	0	0	0	0.0381309	0.0655187	0.0565139	0.0037358	0.00323447	0.00496746	0	0	0.036077	0.0482798	0.036089	0	0	0	0	0	0.0233799	0.00647438	0
k__Fungi	p__Basidiomycota	c__Cystobasidiomycetes	o__Cystobasidiales	f__Cystobasidiaceae	g__Cystobasidium	0.066241	0.132482	0.07664	0.0558419	8	7	15	0	0	0	0.0286496	0.0144774	0	0	0.0822667	0.0104323	0	0	0.208706	0.0151052	0	0.0197774	0.846825	0	0	0	0.0420481	0.0546421	0.490908	0	0.0111006	0	0	0	0.00233372	0	0.171059	0	0.00212544	0.116539	0.00271525
k__Fungi	p__Basidiomycota	c__Tremellomycetes	o__Filobasidiales	f__Filobasidiaceae	g__Naganishia	0.0242319	0.0484637	0.02525	0.0232137	7	8	15	0	0	0	0.0312541	0.0820384	0.0115811	0	0	0.0125188	0.160707	0	0.0566488	0.00335672	0	0	0.0254206	0.0204746	0	0	0.0566032	0.027321	0	0	0.0333019	0.0209912	0	0	0.107351	0	0.0985764	0	0.019129	0	0.00814575
k__Fungi	p__Ascomycota	c__Sordariomycetes	o__Sordariales	f__Sordariales_fam_Incertae_sedis	g__Conlarium	0.0946107	0.189221	0.13324	0.0559816	6	10	16	0	0	0	0.823024	0.0120645	0.0810678	0	0.0145177	0.102237	0	0.00255931	0.587358	0.179584	0.326599	0.00282534	0	0	0	0	0.00646893	0.00993493	0	0.00563412	0.616085	0.0104956	0	0	0	0	0	0	0	0	0.247088
k__Fungi	p__Basidiomycota	c__Agaricostilbomycetes	o__Agaricostilbales	f__Chionosphaeraceae	g__Kurtzmanomyces	0.0125103	0.0250205	0.011158	0.0138625	7	9	16	0	0	0.0210831	0.00520901	0	0.00579056	0.0286172	0	0	0	0.0614235	0	0	0.0480292	0	0.00158879	0.00409492	0.00269114	0	0.0194068	0.0322885	0	0	0.108231	0	0	0.0103677	0	0	0	0.0202464	0.00212544	0.0291347	0
k__Fungi	p__Ascomycota	c__Pezizomycetes	o__Pezizales	f__Pyronemataceae	g__Scutellinia	0.183225	0.36645	0.347842	0.0186081	7	10	17	0	0	0	0	0.00241289	0	0	0	0.85545	1.17974	0.0102372	0.0536673	0.018462	0	0	2.67234	0.245695	0.527463	0	0	0.0198699	0	0	0.0194261	0.0608745	0	0	0	0.133515	0	0.0260311	0	0	0.0380135
k__Fungi	p__Ascomycota	c__Sordariomycetes	o__Hypocreales	f__Hypocreales_fam_Incertae_sedis	g__Acremonium	0.128144	0.256288	0.250778	0.00550945	5	12	17	0	0	0	0.0338586	0.0144774	0.214251	0	0.0508118	0	1.00077	1.60213	0	0	0.185713	0.324914	0.440095	0.00818984	0.137248	0	0.0339619	0	0	0	0.0166509	0	0	0	0	0	0	0	0.0148781	0.0226603	0
k__Fungi	p__Ascomycota	c__Lecanoromycetes	o__Peltigerales	f__Collemataceae	g__Physma	0.050951	0.101902	0.0868545	0.0150474	9	8	17	0	0	0	0	0	0	0	0.00241961	0.00625939	0.0109573	0.00767794	0	0	0.0192117	0.00565068	0	0	1.3375	0	0	0.0124187	0	0.0253535	0	0.104956	0	0.0034559	0	0.0293733	0.0115972	0	0.0318817	0	0.021722
k__Fungi	p__Basidiomycota	c__Tremellomycetes	o__Filobasidiales	f__Filobasidiaceae	g__Filobasidium	0.0154476	0.0308953	0.00813305	0.0227622	7	10	17	0	0	0	0	0.0168903	0	0.0114469	0.00725883	0.00417293	0.0219146	0	0.0149076	0	0	0	0.0317758	0.0163797	0.00538228	0	0	0	0.203335	0	0.0388522	0.0923613	0	0	0.0140023	0	0	0.00289235	0.0127527	0	0
k__Fungi	p__Basidiomycota	c__Tremellomycetes	o__Trichosporonales	f__Trichosporonaceae	g__Apiotrichum	0.015283	0.030566	0.0235285	0.00703753	6	11	17	0	0	0.0632492	0	0.00482579	0	0.00572344	0	0.00834585	0.0438292	0.0358304	0	0	0	0.0621574	0.0365422	0.0163797	0.0995721	0	0.0339619	0	0	0.0338047	0	0.0146938	0	0	0.00700117	0	0	0.0231388	0	0	0
k__Fungi	p__Basidiomycota	c__Agaricomycetes	o__Agaricales	f__Pluteaceae	g__Pluteus	0.0924234	0.184847	0.179691	0.00515586	6	12	18	0	0	0.0933679	0	0	0.0434292	0	0.00241961	0.0229511	0.0474816	0.0153559	0.0685748	0	0	0.686557	0.0111215	0	1.8838	0	0	0	0	0	0	0.0146938	0	0	0	0.026703	0.00579861	0	0	0	0.0352983
k__Fungi	p__Basidiomycota	c__Agaricomycetes	o__Cantharellales	f__Botryobasidiaceae	g__Botryobasidium	0.0483843	0.0967687	0.0808917	0.015877	8	10	18	0	0	0.00301187	0	0	0	0.00286172	0.0169373	0.0354699	0.0730487	0	0	0.683092	0	0	0.444861	0	0.0349848	0	0.114824	0	0.0726195	0	0.0138758	0.035685	0	0	0	0	0.0115972	0	0	0	0.0054305
k__Fungi	p__Glomeromycota	c__Glomeromycetes	o__Glomerales	f__Glomeraceae	g__Funneliformis	0.981804	1.96361	1.73144	0.232169	8	11	19	0	0	0.0180712	0	5.94296	0	0	0.0193569	0.058421	8.57957	0	0	0	11.1812	0	0.101683	1.80176	0	0	0	0	0.99053	0	0	0	0	0	0.807468	0	0.977066	0	0	0.72513	0.214505
k__Fungi	p__Ascomycota	c__Sordariomycetes	o__Microascales	f__Microascaceae	g__Scedosporium	0.0181477	0.0362954	0.0289474	0.00734794	9	10	19	0	0	0	0.315145	0.0168903	0	0	0.0193569	0	0	0	0.0506857	0.0083918	0	0	0.0365422	0	0.0161468	0.0037358	0.0129379	0	0.0203335	0.00281706	0	0	0	0	0	0	0	0.0607393	0.0170035	0	0
k__Fungi	p__Basidiomycota	c__Agaricomycetes	o__Agaricales	f__Agaricaceae	g__Leucocoprinus	0.767371	1.53474	1.49576	0.0389823	7	13	20	0	0	0.00301187	14.192	0.00241289	0	0	0.643616	7.18369	0	0	0.831843	0.198046	0	0.110188	0.767385	0	0	0	0	0	0	0.0112682	0.222013	0.390436	0	0	0	0	0	0	0	0	0
k__Fungi	p__Ascomycota	c__Eurotiomycetes	o__Chaetothyriales	f__Herpotrichiellaceae	g__Minimelanolocus	0.00850182	0.0170036	0.0143307	0.00267299	9	11	20	0	0	0.0813204	0	0	0	0	0.012098	0.00625939	0	0.0102372	0.0178891	0	0	0	0.0476637	0	0.0538228	0	0.0145551	0	0	0.0112682	0.00555031	0	0	0	0	0	0	0.00289235	0.00850177	0	0
k__Fungi	p__Ascomycota	c__Sordariomycetes	o__Sordariales	f__Lasiosphaeriaceae	g__Cladorrhinum	0.00665737	0.0133147	0.00779308	0.00552166	9	11	20	0	0	0	0.015627	0	0	0	0.00967843	0.00625939	0	0	0.0327967	0	0.00960584	0.0480307	0	0	0.00269114	0	0.0097034	0	0	0	0.036077	0	0	0.0138236	0	0	0	0	0.0255053	0.00323719	0
k__Fungi	p__Ascomycota	c__Sordariomycetes	o__Savoryellales	f__Savoryellaceae	g__Savoryella	0.142344	0.284688	0.0401047	0.244583	13	8	21	0	0	0	0	0	0.25768	0	0	0	0	0	0	0	0.144088	0	0.239907	0	0	0	0	0	0	0.09578	0	0.237201	0.00257778	0	0.0256709	0.0881198	2.65577	0	0.280559	0.527662	0
k__Fungi	p__Ascomycota	c__Pezizomycetes	o__Pezizales	f__Pyronemataceae	g__Pustularia	0.0506995	0.101399	0.0907103	0.0106887	8	13	21	0	0	0.0361424	0	0	0.0144764	0.00286172	0.92913	0.0125188	0.303152	0.120288	0.0327967	0	0	0	0	0	0	0	0	0	0	0	0	0	0	0	0.0140023	0	0	0	0.0212544	0	0.135763
k__Fungi	p__Ascomycota	c__Sordariomycetes	o__Glomerellales	f__Plectosphaerellaceae	g__Plectosphaerella	0.0172697	0.0345394	0.0019046	0.0326348	14	7	21	0	0	0	0	0	0	0	0	0	0	0	0.00894454	0	0	0	0	0	0.0215291	0	0.0921823	0	0.0813339	0.0112682	0.0388522	0.134344	0.0386668	0	0.0210035	0	0	0	0.0106272	0.0938785	0
k__Fungi	p__Basidiomycota	c__Agaricomycetes	o__Agaricales	f__Agaricaceae	g__Leucoagaricus	0.290622	0.581245	0.255302	0.325943	11	11	22	0	0	0.0331305	0	0	0	0	0	0.440244	0	3.4346	0.140131	0	0	0.0367294	0	0	0	4.9873	0	0	0	0.0676094	0	0.0797666	0	0	0	0	0	0	0.0722651	0	0.00814575
k__Fungi	p__Basidiomycota	c__Agaricomycetes	o__Agaricales	f__Agaricaceae	g__Lepiota	0.148054	0.296108	0.279424	0.0166846	11	11	22	0	0	0	0.00781352	0	2.96187	0	0	1.49182	0	0.00255931	0	0.00671344	0	0	0	0	0	0	0.0113206	0	0.0522861	0	0	0.0881631	0	0	0	0	0	0	0	0.0744553	0.0407288
k__Fungi	p__Basidiomycota	c__Agaricomycetes	o__Cantharellales	f__Ceratobasidiaceae	g__Rhizoctonia	0.0699086	0.139817	0.0200242	0.119793	13	9	22	0	0	0	0	0	0	0.303342	0	0	0	0.00511862	0.0119261	0	0	0	0	0	0	0.0149432	0.0291102	0.0620933	1.67025	0.0169024	0	0	0	0	0.0886814	0	0	0.0347082	0	0	0
k__Fungi	p__Ascomycota	c__Leotiomycetes	o__Helotiales	f__Helotiales_fam_Incertae_sedis	g__Mycoarthris	0.0593941	0.118788	0.11469	0.00409862	11	11	22	0	0	0	0.00260451	0.0289547	0	0	1.7276	0	0	0	0	0.0704911	0	0	0	0	0.00538228	0	0.00323447	0	0	0	0.00555031	0	0	0	0.0116686	0	0	0	0.0127527	0.0323719	0
k__Fungi	p__Ascomycota	c__Dothideomycetes	o__Pleosporales	f__Phaeosphaeriaceae	g__Paraphoma	0.0301824	0.0603648	0.0047053	0.0556595	10	12	22	0	0	0	0.010418	0.0144774	0	0.00572344	0	0	0	0	0	0	0	0.016952	0.0174767	0.0102373	0	0.0112074	0.027493	0	0	0	0.824222	0	0	0	0	0	0	0	0.0276308	0	0
k__Fungi	p__Ascomycota	c__Eurotiomycetes	o__Eurotiales	f__Trichocomaceae	g__Thermomyces	0.00569358	0.0113872	0.0101731	0.00121405	10	12	22	0	0	0	0.0286496	0	0	0.0143086	0.00725883	0	0	0.0383897	0	0	0	0.0678081	0.00635516	0	0	0	0	0	0	0	0	0.00629736	0	0.0034559	0.00700117	0.0026703	0	0	0	0	0
k__Fungi	p__Basidiomycota	c__Agaricomycetes	o__Sebacinales	f__Sebacinaceae	g__Craterocolla	0.318962	0.637923	0.630984	0.00693977	9	14	23	0	0	0	0	0	0	0.277587	8.96707	0.027124	0.00365243	0	0.277281	0	0	0	0.395609	0.147417	0	0	0	0	0	0	0	0	0	0.00691181	0	0	0	0.104124	0	0	0
k__Fungi	p__Ascomycota	c__Sordariomycetes	o__Sordariales	f__Sordariales_fam_Incertae_sedis	g__Ramophialophora	0.0249769	0.0499539	0.0335452	0.0164087	10	13	23	0	0	0	0	0	0	0.0400641	0	0.369304	0.0438292	0	0.0506857	0	0	0.016952	0.0158879	0	0	0	0	0	0	0	0	0.0503789	0	0	0.210035	0	0	0	0.00212544	0	0
k__Fungi	p__Basidiomycota	c__Microbotryomycetes	o__Sporidiobolales	f__Sporidiobolaceae	g__Sporobolomyces	0.0127199	0.0254397	0.0212734	0.00416638	10	14	24	0	0	0.0090356	0.0338586	0	0	0	0.0241961	0	0	0.0127966	0.146094	0	0	0	0.114393	0	0	0	0	0	0.0435717	0	0	0.0230903	0	0	0	0	0	0	0	0	0
k__Fungi	p__Basidiomycota	c__Agaricomycetes	o__Cantharellales	f__Tulasnellaceae	g__Tulasnella	0.00808562	0.0161712	0.0114008	0.00477041	11	13	24	0	0	0.0090356	0	0	0.0781725	0	0	0	0.0693963	0	0	0	0	0	0.00158879	0	0.0242202	0	0	0	0	0.0112682	0	0.035685	0	0	0	0.0293733	0	0	0	0	0
k__Fungi	p__Ascomycota	c__Pezizomycetes	o__Pezizales	f__Pyronemataceae	g__Ascorhizoctonia	0.0214323	0.0428645	0.00546984	0.0373947	12	13	25	0	0	0	0	0	0	0	0	0.0312969	0	0	0.00894454	0	0.0416253	0.00565068	0	0	0	0	0	0	0	0	0	0	0	0	0	0	0.568264	0	0.0106272	0.0194231	0
k__Fungi	p__Ascomycota	c__Dothideomycetes	o__Pleosporales	f__Lophiostomataceae	g__Lophiostoma	0.0149595	0.0299189	0.00111807	0.0288009	15	10	25	0	0	0	0	0	0	0	0	0	0	0	0.0178891	0	0	0	0	0	0	0	0	0.0546421	0	0	0	0.174227	0	0	0.0326721	0.0026703	0.0173958	0	0	0	0.179207
k__Fungi	p__Ascomycota	c__Dothideomycetes	o__Pleosporales	f__Didymosphaeriaceae	g__Paraphaeosphaeria	0.00245436	0.00490871	0.00318031	0.0017284	11	14	25	0	0	0	0.0130225	0	0	0.00572344	0	0	0	0.00767794	0	0	0.0224136	0	0	0.00204746	0	0	0	0.0248373	0	0.00281706	0	0	0	0	0	0	0	0	0	0	0
k__Fungi	p__Ascomycota	c__Sordariomycetes	o__Hypocreales	f__Cordycipitaceae	g__Simplicillium	0.00209288	0.00418576	0.00036191	0.00382385	15	10	25	0	0	0	0	0	0.00579056	0	0	0	0	0	0	0	0	0	0	0	0	0.00747161	0.00161723	0.00248373	0.00290478	0	0.036077	0	0	0	0	0	0	0	0.0106272	0	0
k__Fungi	p__Ascomycota	c__Pezizomycetes	o__Pezizales	f__Pyronemataceae	g__Ramsbottomia	0.0293573	0.0587147	0.00382195	0.0548927	14	12	26	0	0	0	0	0	0	0	0	0	0	0	0.0208706	0.0402806	0	0	0	0	0	0	0.0258757	0	0	0	0	0.109154	0	0	0.714119	0	0	0	0	0.0291347	0
k__Fungi	p__Basidiomycota	c__Agaricomycetes	o__Agaricales	f__Amanitaceae	g__Amanita	0.00556132	0.0111226	0.0109492	0.000173447	11	15	26	0	0	0.0210831	0	0	0	0	0.00241961	0	0	0	0.0268336	0	0	0.0593321	0	0.0655187	0	0	0	0	0	0	0.00277516	0	0	0	0	0	0	0	0	0	0
k__Fungi	p__Ascomycota	c__Sordariomycetes	o__Hypocreales	f__Niessliaceae	g__Eucasphaeria	0.00332037	0.00664074	0.00424144	0.0023993	13	13	26	0	0	0.00301187	0.010418	0	0	0	0	0	0	0	0	0	0.0544331	0	0	0	0	0	0.00161723	0	0	0	0.0111006	0	0	0	0.0256709	0	0	0	0	0	0
k__Fungi	p__Ascomycota	c__Pezizomycetes	o__Pezizales	f__Pyronemataceae	g__Pseudotricharina	0.00497571	0.00995141	0.000629385	0.00932203	15	12	27	0	0	0	0	0	0	0	0	0	0	0	0	0.0100702	0	0	0	0	0	0	0.0097034	0	0	0.0281706	0	0.0335859	0	0	0	0	0	0	0	0.0776925	0
k__Fungi	p__Ascomycota	c__Sordariomycetes	o__Microascales	f__Halosphaeriaceae	g__Tinhaudeus	0.00446651	0.00893302	0	0.00893302	16	11	27	0	0	0	0	0	0	0	0	0	0	0	0	0	0	0	0	0	0	0	0	0	0	0	0.0166509	0	0.0283556	0	0	0.0186921	0	0	0.0403834	0.0388463	0
k__Fungi	p__Ascomycota	c__Sordariomycetes	o__Xylariales	f__Diatrypaceae	g__Monosporascus	0.00422228	0.00844456	0.00588995	0.0025546	13	14	27	0	0	0	0.0338586	0	0	0	0	0	0	0	0.0536673	0.00671344	0	0	0	0	0	0	0	0	0	0	0	0	0	0	0	0	0	0	0.00850177	0.0323719	0
k__Fungi	p__Ascomycota	c__Sordariomycetes	o__Hypocreales	f__Hypocreales_fam_Incertae_sedis	g__Sarocladium	0.00229727	0.00459454	0.0024389	0.00215564	13	14	27	0	0	0	0	0.0144774	0	0	0	0	0	0.0127966	0	0.0117485	0	0	0	0	0	0	0	0	0	0	0	0.00839648	0	0	0	0	0.0260938	0	0	0	0
k__Fungi	p__Basidiomycota	c__Agaricomycetes	o__Agaricales	f__Clavariaceae	g__Clavaria	0.128372	0.256744	0.25588	0.000863976	14	15	29	0	0	0	0	0	0	0	0	0.465281	0	0	0	0	0	0	3.6288	0	0	0	0	0	0	0	0	0	0	0.0138236	0	0	0	0	0	0	0
k__Fungi	p__Basidiomycota	c__Agaricomycetes	o__Cantharellales	f__Ceratobasidiaceae	g__Thanatephorus	0.115565	0.23113	0.196775	0.0343551	15	14	29	0	0	0	0	0	0	0	0	0	3.1484	0	0	0	0	0	0	0	0	0	0.0307274	0	0	0	0.518954	0	0	0	0	0	0	0	0	0	0
k__Fungi	p__Ascomycota	c__Sordariomycetes	o__Microascales	f__Halosphaeriaceae	g__Natantispora	0.01529	0.03058	0.025857	0.00472302	14	15	29	0	0	0	0	0.405366	0	0	0	0.00834585	0	0	0	0	0	0	0	0	0	0	0	0	0	0	0	0.0755683	0	0	0	0	0	0	0	0	0
k__Fungi	p__Ascomycota	c__Sordariomycetes	o__Microascales	f__Halosphaeriaceae	g__Remispora	0.0136662	0.0273324	0.000209795	0.0271226	15	14	29	0	0	0	0	0	0	0	0	0	0	0	0	0.00335672	0	0	0	0	0	0	0	0	0.0232383	0	0.410723	0	0	0	0	0	0	0	0	0	0
k__Fungi	p__Ascomycota	c__Dothideomycetes	o__Tubeufiales	f__Tubeufiaceae	g__Tubeufia	0.0112435	0.022487	0.022487	0	13	16	29	0	0	0	0	0	0	0	0	0	0	0	0	0.0352455	0	0.276883	0.0476637	0	0	0	0	0	0	0	0	0	0	0	0	0	0	0	0	0	0
k__Fungi	p__Ascomycota	c__Sordariomycetes	o__Hypocreales	f__Cordycipitaceae	g__Beauveria	0.0018977	0.0037954	0.0037954	0	14	16	30	0	0	0	0	0	0	0	0	0	0	0.040949	0	0	0	0.0197774	0	0	0	0	0	0	0	0	0	0	0	0	0	0	0	0	0	0	0
k__Fungi	p__Ascomycota	c__Leotiomycetes	o__Helotiales	f__Helotiales_fam_Incertae_sedis	g__Cadophora	0.000118046	0.000236092	0.000104897	0.000131195	15	15	30	0	0	0	0	0	0	0	0	0	0	0	0	0.00167836	0	0	0	0	0	0	0	0	0	0	0	0.00209912	0	0	0	0	0	0	0	0	0
k__Fungi	p__Ascomycota	c__Sordariomycetes	o__Glomerellales	f__Plectosphaerellaceae	g__Verticillium	0.000500681	0.00100136	0	0.00100136	16	15	31	0	0	0	0	0	0	0	0	0	0	0	0	0	0	0	0	0	0	0	0	0	0	0	0	0	0	0	0	0.0160218	0	0	0	0	0
k__Fungi	p__Ascomycota	c__Dothideomycetes	o__Pleosporales	f__Lophiostomataceae	g__Sigarispora	0.000180772	0.000361543	0	0.000361543	16	15	31	0	0	0	0	0	0	0	0	0	0	0	0	0	0	0	0	0	0	0	0	0	0	0	0	0	0	0	0	0	0	0.00578469	0	0	0
k__Fungi	p__Basidiomycota	c__Agaricomycetes	o__Agaricales	f__Psathyrellaceae	g__Psathyrella	7.56128e-05	0.000151226	0.000151226	0	15	16	31	0	0	0	0	0	0	0	0.00241961	0	0	0	0	0	0	0	0	0	0	0	0	0	0	0	0	0	0	0	0	0	0	0	0	0	0

## Sheet: rhizoRNA
Kingdom	Phylum	Class	Order	Family	Genus	Average	Sum	Frantoio	Picual	Core_Fra 90%	Core_Pic 90%	Shared	Solo_Fra	Solo_Pic	Fra1_T08S	Fra1_T0S	Fra1_T15S	Fra1_T30S	Fra2_T08S	Fra2_T0S	Fra2_T15S	Fra2_T30S	Fra3_T08S	Fra3_T0S	Fra3_T15S	Fra3_T30S	Fra4_T08S	Fra4_T0S	Fra4_T15S	Fra4_T30S	Pic1_T08S	Pic1_T0S	Pic1_T15S	Pic1_T30S	Pic2_T08S	Pic2_T0S	Pic2_T15S	Pic2_T30S	Pic3_T08S	Pic3_T0S	Pic3_T15S	Pic3_T30S	Pic4_T08S	Pic4_T0S	Pic4_T15S	Pic4_T30S
k__Fungi	p__Glomeromycota	c__Glomeromycetes	o__Glomerales	f__Glomeraceae	g__Rhizophagus	12.4492	24.8983	12.8977	12.0006	0	1	1	0	0	0.834509	2.95496	23.3917	35.6337	0.0379291	1.85174	25.1758	8.66336	15.2754	2.54458	22.0469	9.27896	23.6941	1.53515	8.41387	25.0312	23.7802	0	3.43284	12.2557	10.1823	0.847637	7.34205	20.3459	10.0023	4.63252	5.20575	17.9789	25.1112	5.4962	17.6596	27.7366
k__Fungi	p__Mortierellomycota	c__Mortierellomycetes	o__Mortierellales	f__Mortierellaceae	g__Mortierella	5.27803	10.5561	5.23878	5.31729	0	0	0	0	0	10.9779	0.691465	3.86042	0.612219	0.442506	22.2619	3.87989	2.11325	4.13258	0.618238	6.74926	1.50578	1.40457	15.8562	6.1214	2.59282	0.566141	2.18081	3.99602	1.25707	1.75258	8.66104	6.578	8.02209	0.544465	5.99102	29.0189	0.92607	0.554257	2.28343	11.5815	1.16327
k__Fungi	p__Chytridiomycota	c__Spizellomycetes	o__Spizellomycetales	f__Spizellomycetaceae	g__Spizellomyces	3.07188	6.14376	2.3607	3.78306	0	0	0	0	0	5.41843	0.993452	2.55907	1.76614	0.821797	1.70231	2.53655	0.68689	6.52431	0.821804	2.26656	0.983242	6.60114	1.25282	1.4912	1.34551	6.03883	1.0186	3.40299	2.51415	1.78509	3.68722	5.36633	1.59134	3.38249	5.94789	2.76709	1.7243	5.03733	4.6544	3.43721	8.17377
k__Fungi	p__Glomeromycota	c__Glomeromycetes	o__Glomerales	f__Glomeraceae	g__Funneliformis	2.97603	5.95206	4.38746	1.5646	3	10	13	0	0	0.0744397	0.55035	11.112	0.0320533	0.0316076	0	0.0987752	18.1746	0	0.414672	0.00681468	30.4279	0.275473	0	8.94478	0.055731	0	0	0	2.23998	0	0	0	0	4.34211	0	0	12.7904	0.00377045	0	4.64856	1.00885
k__Fungi	p__Ascomycota	c__Saccharomycetes	o__Saccharomycetales	f__Saccharomycetales_fam_Incertae_sedis	g__Candida	2.7363	5.4726	2.82621	2.64639	0	0	0	0	0	4.27833	2.0998	0.392863	0.926341	0.489917	10.0117	1.06875	1.04184	2.4586	2.35232	1.0004	2.76112	1.35696	9.00621	3.59895	2.3752	0.545678	1.71326	1.74129	2.11457	0.5553	4.00811	7.40893	0.794458	1.95327	4.52111	3.74501	0.305572	0.41098	5.56056	5.62936	1.33484
k__Fungi	p__Ascomycota	c__Dothideomycetes	o__Pleosporales	f__Sporormiaceae	g__Preussia	2.57497	5.14994	4.39477	0.75517	0	0	0	0	0	0.916784	27.7179	0.120041	1.49689	0.0568936	0.808673	0.827736	0.407533	3.16965	30.4595	0.310749	0.732793	1.24813	1.25988	0.403689	0.379502	0.156882	0.447517	0.39204	1.50499	0.46591	0.74471	1.20138	0.34152	0.342559	1.28661	0.566163	0.252565	1.48556	2.05174	0.530302	0.312264
k__Fungi	p__Glomeromycota	c__Glomeromycetes	o__Glomerales	f__Glomeraceae	g__Septoglomus	2.25692	4.51384	2.06262	2.45122	0	0	0	0	0	0.681711	2.13366	5.12086	1.07058	1.64359	0.278347	0.476096	8.59763	2.5589	1.73031	0.857287	1.51506	0.64277	0.144692	4.34027	1.21016	5.87968	0.00333968	4.25274	3.60497	3.90606	0.841583	1.14993	3.43942	3.66379	1.20036	2.17397	1.77419	4.76963	0.965375	0.647358	0.947087
k__Fungi	p__Ascomycota	c__Dothideomycetes	o__Pleosporales	f__Corynesporascaceae	g__Corynespora	2.06373	4.12747	2.05992	2.06755	1	1	2	0	0	0	0.132648	0.575653	1.33021	0.62899	7.6443	0.404978	3.54619	0.240733	0.188487	7.66243	0.0371035	0.105428	8.84034	1.35052	0.270693	0.0500205	0	1.89254	5.97037	1.30021	0.4329	0.128627	0.632176	2.31171	2.27853	6.53906	3.04948	1.5308	4.2425	1.91547	0.806396
k__Fungi	p__Ascomycota	c__Sordariomycetes	o__Hypocreales	f__Nectriaceae	g__Ilyonectria	1.60052	3.20105	2.54365	0.657395	0	0	0	0	0	8.20404	1.84014	1.47869	0.368613	0.123269	9.19133	0.948242	0.985966	0.356641	2.10352	0.577885	2.70237	0.34009	10.5872	0.0305825	0.85985	0.0522941	0.460876	0.189055	1.55749	0.121895	0.2997	0.653427	0.627331	0.294918	0.596586	0.546555	0.249447	0.550486	0.952504	3.24566	0.120102
k__Fungi	p__Ascomycota	c__Sordariomycetes	o__Hypocreales	f__Nectriaceae	g__Fusarium	1.48538	2.97077	1.66572	1.30505	0	0	0	0	0	0.615107	0.922895	0.281006	0.189115	14.9788	1.70524	0.578823	0.341802	2.39618	0.912278	0.336645	0.321563	0.360495	2.21626	0.293592	0.201693	0.336501	0.93845	0.491542	2.92539	2.38643	2.93343	0.475921	0.334254	0.807623	1.04223	0.387245	2.59424	0.693764	0.852105	0.830037	2.85155
k__Fungi	p__Ascomycota	c__Sordariomycetes	o__Sordariales	f__Chaetomiaceae	g__Humicola	1.4833	2.9666	1.86351	1.1031	0	0	0	0	0	0.348691	5.54301	0.0627489	1.03532	0.0442506	3.08526	1.21493	0.341802	0.755634	6.37464	0.344823	0.244264	0.19045	3.85023	5.80946	0.570579	0.0568414	0.333968	1.41294	0.971242	0.297966	3.79015	1.51266	0.319721	0.40608	2.52291	0.610279	0.542546	0.369505	3.54228	0.778603	0.181868
k__Fungi	p__Glomeromycota	c__Glomeromycetes	o__Glomerales	f__Glomeraceae	g__Glomus	1.32605	2.65209	0.932952	1.71914	0	1	1	0	0	0.164551	0.0931361	2.38719	2.43926	0.856565	0.249048	1.38285	0.338515	0.626351	0.0942436	0.342097	0.992517	1.65284	0.225861	0.91136	2.17086	2.883	0	2.85373	3.76539	0.322345	0.214937	0.223811	4.42523	5.61025	0.585804	0.730374	2.62854	0.16213	0.576651	1.21668	1.30739
k__Fungi	p__Ascomycota	c__Leotiomycetes	o__Thelebolales	f__Pseudeurotiaceae	g__Geomyces	1.20841	2.41683	1.39278	1.02405	0	0	0	0	0	1.48879	0.595507	0.35194	0.375024	0.12643	3.79139	0.916634	0.318796	1.21481	0.629547	0.324379	0.939954	0.734594	4.976	4.44181	1.05889	0.159156	0.337308	0.499502	1.11124	1.33001	1.46823	2.72947	0.130795	0.442377	0.984726	1.8725	0.14655	0.0603273	1.47767	3.44962	0.1853
k__Fungi	p__Ascomycota	c__Pezizomycetes	o__Pezizales	f__Pezizaceae	g__Terfezia	0.967429	1.93486	0.948639	0.98622	0	0	0	0	0	0.485817	0.0423346	0.0845747	3.65408	0.382451	0.0996191	1.41644	1.58083	0.421283	0.0791646	2.32517	0.136046	1.21072	0.247036	2.79769	0.214962	0.843527	0.487593	1.31343	0.253748	0.544465	2.48237	4.02603	0.67093	0.755445	0.650494	0.61273	0.801347	1.52326	0.200798	0.551585	0.0617665
k__Fungi	p__Ascomycota	c__Sordariomycetes	o__Hypocreales	f__Nectriaceae	g__Gibberella	0.918286	1.83657	0.469596	1.36698	0	0	0	0	0	0.0274252	0.262475	0.188247	0.0544907	0.71117	0.498096	0.659818	0.259638	0.173863	0.29404	0.497472	1.02962	0.0442117	0.561124	2.12977	0.122077	0.0113683	0.0768126	0.294527	0.358747	0.0812634	1.02625	4.66917	0.0702417	0.188294	1.26864	11.3282	0.0498893	0.0527864	2.00798	0.360038	0.0274518
k__Fungi	p__Glomeromycota	c__Glomeromycetes	o__Glomerales	f__Glomeraceae	g__Dominikia	0.751568	1.50314	1.02394	0.4792	0	1	1	0	0	0.144962	0.0112892	0.220985	0.227579	0.0221253	0.471726	0.403003	2.5668	1.82333	0.0113092	3.50275	3.05794	0.836621	0.285855	0.036699	2.76001	0.0477468	0	0.0537313	0.711661	0.048758	0.0121091	0.00771764	0.838056	0.0952813	0.140162	0.00490184	0.283745	1.04065	0.126142	1.78245	2.47409
k__Fungi	p__Basidiomycota	c__Agaricomycetes	o__Sebacinales	f__Sebacinaceae	g__Craterocolla	0.74781	1.49562	1.49207	0.00354801	8	13	21	0	0	0	0.00564462	0	0	22.5994	0.0117199	0.0019755	0	0.737802	0.00753949	0	0	0.353693	0	0.155359	0	0.00227366	0	0	0	0	0	0	0	0	0.0287511	0	0	0	0.0257433	0	0
k__Fungi	p__Ascomycota	c__Sordariomycetes	o__Sordariales	f__Chaetomiaceae	g__Zopfiella	0.677379	1.35476	0.703898	0.650859	0	0	0	0	0	0.215483	0.397945	0.231898	0.397461	1.87749	1.40053	0.505729	0.568574	0.840336	0.505146	0.17173	0.358667	0.170045	1.89864	0.857534	0.865158	0.0477468	1.02862	0.41592	1.25124	0.325053	1.11101	0.671434	0.399651	0.102087	1.21114	0.134801	0.193321	0.377045	2.34522	0.260717	0.538741
k__Fungi	p__Ascomycota	c__Eurotiomycetes	o__Chaetothyriales	f__Herpotrichiellaceae	g__Phialophora	0.522165	1.04433	0.50852	0.53581	0	0	0	0	0	0.097947	0.324565	0.0545643	0.102571	0.227574	0.594785	0.199526	0.220199	0.33658	0.354356	0.0872279	0.655494	0.397905	0.758752	0.568835	3.15544	0.0841253	0.647898	0.839801	0.839993	0.178779	1.34108	0.746038	0.0266434	0.0612523	0.90566	0.61273	0.124723	0.32803	1.22023	0.526755	0.0892183
k__Fungi	p__Basidiomycota	c__Malasseziomycetes	o__Malasseziales	f__Malasseziaceae	g__Malassezia	0.504454	1.00891	0.194906	0.814001	0	0	0	0	0	0.454474	0.0310454	0.111857	0.0224373	0.0600544	0.158219	0.242987	0.0690176	0.940642	0.030158	0.0149923	0.216437	0.459121	0.215274	0.0599418	0.0318463	0.0613887	9.31102	0.119403	0.195415	1.62256	0.054491	0.419325	0.108996	0.172414	0.327044	0.110291	0.155904	0.180982	0.084953	0.0620754	0.0377462
k__Fungi	p__Ascomycota	c__Sordariomycetes	o__Coniochaetales	f__Coniochaetaceae	g__Coniochaeta	0.486927	0.973854	0.413719	0.560135	1	0	1	0	0	1.22238	0.149582	0	0.121803	0.151716	0.597715	0.185697	0.0558714	0.595145	0.14702	0.160826	0.606023	0.238063	1.09754	1.01412	0.276001	0.525215	0.00333968	0.961194	0.172082	0.108351	0.420791	0.681725	0.0435983	0.92559	1.26146	0.370089	0.00311808	0.154589	2.58721	0.606566	0.137259
k__Fungi	p__Ascomycota	c__Sordariomycetes	o__Sordariales	f__Chaetomiaceae	g__Subramaniula	0.45452	0.909039	0.48276	0.426279	2	3	5	0	0	0.897195	1.08659	0.00818465	0	0.00316076	1.87225	0.023706	0.0131462	0.011145	1.02914	0.042251	0.00309195	0	2.33625	0.344971	0.0530771	0.0636624	0.0500952	0.0079602	0.0145832	0.0108351	4.17764	0	0	0.0022686	0.603774	0.276954	0.0155904	0.0188523	0	0.150755	1.42749
k__Fungi	p__Ascomycota	c__Sordariomycetes	o__Hypocreales	f__Stachybotryaceae	g__Stachybotrys	0.306839	0.613678	0.295378	0.318299	0	2	2	1	0	0.509325	0.0874915	0.0654772	0.0352587	0.0758581	0.580135	0.590676	0.00328655	1.83224	0.0980133	0.021807	0.0618391	0.102027	0.57524	0.0024466	0.0849234	0.0341049	0	0.513433	0.0962492	0.048758	0.178609	0.370447	0.402073	0.0408348	0.0610961	0.00490184	3.26151	0	0.0566353	0.00354717	0.0205888
k__Fungi	p__Ascomycota	c__Sordariomycetes	o__Hypocreales	f__Hypocreaceae	g__Trichoderma	0.302014	0.604028	0.375938	0.228089	0	1	1	0	0	2.56229	0.132648	0.0190975	0.0705173	0.0821797	0.644594	0.541288	0.0690176	0.690993	0.131941	0.0463398	0.185517	0.0884233	0.617589	0.0954175	0.037154	0.0477468	0.0801523	0.129353	0.110832	1.47087	0.169527	0.483639	0.0314877	0.0612523	0.244385	0.137252	0.0873063	0	0.362981	0.136566	0.0960813
k__Fungi	p__Ascomycota	c__Eurotiomycetes	o__Chaetothyriales	f__Herpotrichiellaceae	g__Capronia	0.295775	0.59155	0.329292	0.262258	0	0	0	0	0	0.0783576	1.28697	0.07639	0.0544907	0.0474113	0.263698	0.179771	0.0953101	0.236275	1.20255	0.134931	0.250448	0.122432	0.444664	0.452622	0.342348	0.0591151	0.227098	0.113433	0.183748	0.0541756	0.714437	0.810352	0.108996	0.0839383	0.352201	0.465675	0.0405351	0.1659	0.594671	0.173811	0.0480406
k__Fungi	p__Ascomycota	c__Sordariomycetes	o__Sordariales	f__Lasiosphaeriaceae	g__Podospora	0.272433	0.544866	0.293262	0.251604	0	0	0	0	0	0.223319	0.0874915	0.163693	0.09616	0.385612	0.240258	0.167918	0.28593	0.287542	0.0904739	0.5847	0.55346	0.615563	0.278797	0.113767	0.517502	0.0159156	0.564406	0.119403	0.335414	0.173362	0.402628	0.280407	0.595844	0.0453721	0.244385	0.225485	0.230738	0.0716386	0.383576	0.182679	0.154416
k__Fungi	p__Basidiomycota	c__Agaricomycetes	o__Agaricales	f__Entolomataceae	g__Entoloma	0.255525	0.511051	0.462681	0.0483699	4	6	10	0	0	0.0156715	0	0.00818465	1.1443	0	0.00878992	0.00592651	0.0262924	0.0178321	0	0.00272587	2.66217	0.278874	0	0.379223	2.8529	0.00454731	0	0.165174	0.0495829	0	0	0.234102	0.0896188	0	0.032345	0	0.074834	0	0.0257433	0.00532075	0.0926498
k__Fungi	p__Ascomycota	c__Eurotiomycetes	o__Onygenales	f__Onygenales_fam_Incertae_sedis	g__Chrysosporium	0.226291	0.452581	0.283287	0.169294	0	0	0	0	0	0.64645	0.313276	0.0627489	0.0609013	0.0442506	0.609435	0.17582	0.0492983	0.374473	0.282731	0.0613321	0.281368	0.193851	0.741107	0.439165	0.196385	0.0181893	0.0233778	0.206965	0.102082	0.0839722	0.251264	0.210949	0.0314877	0.231397	0.301887	0.0955859	0.0342989	0.0603273	0.628137	0.363585	0.065198
k__Fungi	p__Ascomycota	c__Sordariomycetes	o__Sordariales	f__Chaetomiaceae	g__Chaetomium	0.210047	0.420093	0.252417	0.167677	2	3	5	0	0	0.125372	0.0705577	0	0.076928	0.331879	0.149429	1.12999	0.0460118	0.00222901	0.0980133	0.0408881	0.213345	0	0.201158	0.998214	0.554656	0.00909463	0	0.0477612	0.128332	0	0.1665	0.0977567	0.0242213	0	0.0359389	0.254896	0.0124723	0.0263932	0.100399	1.73102	0.0480406
k__Fungi	p__Ascomycota	c__Dothideomycetes	o__Capnodiales	f__Mycosphaerellaceae	g__Mycosphaerella	0.205534	0.411069	0.225658	0.185411	0	0	0	0	0	0.415295	0.0536238	0.493807	0.00320533	0.205449	0.149429	0.15804	0.138035	0.401221	0.0678554	0.11585	0.117494	0.98626	0.123518	0.0354757	0.145962	0.0386522	0.20706	0.503483	0.959575	0.176071	0.118064	0.159498	0.0532868	0.104356	0.0682839	0.0882331	0.0966605	0.113114	0.0720813	0.122377	0.0857868
k__Fungi	p__Glomeromycota	c__Glomeromycetes	o__Glomerales	f__Glomeraceae	g__Kamienskia	0.203887	0.407775	0.0455546	0.36222	1	3	4	1	0	0.0235073	0.0423346	0.00545643	0.128213	0.0158038	0.0292997	0.00395101	0.0854504	0.011145	0.030158	0.00545175	0.244264	0	0.0211745	0.0110097	0.0716541	2.35324	0	0.290547	0.189582	0	0.00908183	0.187796	0.0145328	0.104356	1.03504	0.0980368	0.112251	0	1.37469	0.0195094	0.00686295
k__Fungi	p__Basidiomycota	c__Tremellomycetes	o__Filobasidiales	f__Piskurozymaceae	g__Solicoccozyma	0.201343	0.402686	0.211709	0.190977	1	0	1	0	0	0.286005	0.141115	0.0190975	0.115392	0.0979834	0.767653	0.0592651	0.213626	0.260794	0.030158	0.166278	0.176241	0	0.561124	0.309495	0.183116	0.0431995	0.00333968	0.0855721	0.0291664	0.249208	0.290618	0.823215	0.230102	0.0884755	0.398922	0.0759785	0.0810701	0.207375	0.205947	0.0993207	0.144122
k__Fungi	p__Ascomycota	c__Leotiomycetes	o__Thelebolales	f__Pseudeurotiaceae	g__Pseudeurotium	0.18828	0.376561	0.190246	0.186315	0	0	0	0	0	0.27817	0.121359	0.0463797	0.0512853	0.0410898	0.325227	0.248913	0.230059	0.256336	0.0867041	0.113124	0.163874	0.0884233	0.501129	0.25567	0.236193	0.0409258	0.0233778	0.119403	0.192498	0.0758458	0.263373	0.581395	0.0799302	0.0839383	0.27673	0.29411	0.0717159	0.0150818	0.473677	0.354717	0.0343147
k__Fungi	p__Ascomycota	c__Eurotiomycetes	o__Onygenales	f__Onygenales_fam_Incertae_sedis	g__Malbranchea	0.17133	0.342659	0.250509	0.0921501	4	6	10	0	0	0	1.5184	0.0190975	0.057696	0.012643	0.00585995	0.612406	0	0	1.68885	0.0272587	0.0216437	0.0170045	0.0211745	0.00611651	0	0.00682097	0	0.00199005	0	0	0.1665	0.275262	0	0.0022686	0.0215633	0.0196074	0	0	0.00514867	0.968377	0.00686295
k__Fungi	p__Ascomycota	c__Sordariomycetes	o__Sordariales	f__Chaetomiaceae	g__Acrophialophora	0.16509	0.330181	0.231785	0.0983958	1	2	3	1	0	0.12929	1.48171	0.0600207	0.0224373	0.012643	0.0263698	0.011853	0.0328655	0.0847023	1.69262	0.0136294	0.0185517	0	0.0141163	0.0281359	0.0796157	0.0159156	0.00333968	0.0139303	0	0.0162527	0.178609	0.0128627	0.838056	0.381125	0.0503145	0	0.0249447	0.0226227	0.007723	0.00177358	0.00686295
k__Fungi	p__Basidiomycota	c__Agaricomycetes	o__Agaricales	f__Agaricaceae	g__Leucocoprinus	0.156879	0.313758	0.310941	0.00281759	7	13	20	0	0	2.85222	0	0	0	0.265504	0.0585995	1.66337	0	0.0646412	0	0.0163552	0	0.0272072	0.0247036	0.0024466	0	0	0	0	0	0.0297966	0	0.0128627	0.00242213	0	0	0	0	0	0	0	0
k__Fungi	p__Ascomycota	c__Sordariomycetes	o__Microascales	f__Halosphaeriaceae	g__Cirrenalia	0.156863	0.313725	0.215761	0.097964	1	4	5	1	0	0.250744	0.124182	0.0109129	0.038464	0	0.791093	0.160016	0.21034	0.222901	0.113092	0.0149923	0.241172	0.214257	0.649351	0.0550486	0.355617	0.00227366	0	0.0039801	0.122499	0	0.257318	0.28298	0.0217992	0	0.32345	0.00490184	0.0311808	0	0.499421	0.0141887	0.00343147
k__Fungi	p__Basidiomycota	c__Cystobasidiomycetes	o__Cystobasidiales	f__Cystobasidiaceae	g__Cystobasidium	0.15551	0.311019	0.162619	0.148401	6	2	8	0	0	0.211566	0.00282231	0.117313	0	0.398255	0.00292997	0.00790202	0	0.555023	0	0.00545175	0	1.29574	0	0.00489321	0	0.0886726	0	0.103483	0.769994	0.0948073	0.0363273	0.0334431	0.0169549	0.0136116	0.0431267	0.10539	0.149668	0	0.0257433	0.872603	0.0205888
k__Fungi	p__Ascomycota	c__Pezizomycetes	o__Pezizales	f__Pyronemataceae	g__Tricharina	0.141967	0.283934	0.0513612	0.232573	10	8	18	0	0	0.697383	0	0	0	0	0	0.0138285	0.0328655	0	0	0.00136294	0	0	0	0.00733981	0.0690003	0	0	0.0119403	0.79041	0	0	2.40276	0.0217992	0.0385662	0.00359389	0	0	0	0.0128717	0	0.439229
k__Fungi	p__Ascomycota	c__Eurotiomycetes	o__Chaetothyriales	f__Herpotrichiellaceae	g__Coniosporium	0.134069	0.268138	0.0997256	0.168412	0	0	0	0	0	0.188058	0.163694	0.0409232	0.0224373	0.0632151	0.0439496	0.0434611	0.0525849	0.260794	0.177178	0.144471	0.0432874	0.105428	0.134105	0.0403689	0.0716541	0.152335	0.240457	0.0577114	0.166249	0.178779	0.590319	0.223811	0.104152	0.12931	0.265948	0.0563712	0.0280627	0.113114	0.293474	0.0567547	0.0377462
k__Fungi	p__Ascomycota	c__Dothideomycetes	o__Pleosporales	f__Didymellaceae	g__Nothophoma	0.132405	0.26481	0.140946	0.123865	0	1	1	0	0	0.199812	0.0225785	0.201888	0.0128213	0.0316076	0.249048	0.0730936	0.0131462	0.0557252	0.015079	0.0231699	0.0742069	0.778806	0.377612	0.0256893	0.100847	0.0431995	0	0.0358209	0.291664	0.0839722	0.0121091	0.941552	0.00968851	0.0703267	0.0215633	0.0171564	0.0997786	0.207375	0.023169	0.0283773	0.0960813
k__Fungi	p__Ascomycota	c__Dothideomycetes	o__Pleosporales	f__Pleosporaceae	g__Alternaria	0.130583	0.261166	0.0783587	0.182807	2	3	5	0	0	0.00391788	0.0592685	0.0218257	0	0.610026	0.0849692	0.0493876	0.00657311	0.0891603	0.0904739	0.043614	0.0401954	0	0.0741107	0.00856311	0.0716541	0	0	0.0199005	0.787493	0.1544	0.0121091	0.154353	0.00484426	0.00680581	0.675651	0.0343129	0.0623616	0	0.975673	0.0301509	0.00686295
k__Fungi	p__Basidiomycota	c__Agaricomycetes	o__Agaricales	f__Clavariaceae	g__Clavaria	0.117999	0.235999	0.23388	0.00211936	13	15	28	0	0	0	0	0	0	0	0	0.256815	0	0	0	0.00954055	0	3.47572	0	0	0	0	0	0	0	0	0	0	0.0339098	0	0	0	0	0	0	0	0
k__Fungi	p__Ascomycota	c__Leotiomycetes	o__Helotiales	f__Helotiaceae	g__Glarea	0.0986208	0.197242	0.197242	0	13	16	29	0	0	3.14998	0	0.00272822	0	0.00316076	0	0	0	0	0	0	0	0	0	0	0	0	0	0	0	0	0	0	0	0	0	0	0	0	0	0	0
k__Fungi	p__Basidiomycota	c__Agaricomycetes	o__Agaricales	f__Agaricaceae	g__Leucoagaricus	0.0941152	0.18823	0.014614	0.173616	13	11	24	0	0	0	0.14676	0	0	0	0	0	0	0.0267481	0.0603159	0	0	0	0	0	0	0	2.72852	0.00597015	0.00583328	0	0.0272455	0	0	0	0	0	0	0	0.0102973	0	0
k__Fungi	p__Ascomycota	c__Leotiomycetes	o__Helotiales	f__Helotiaceae	g__Tetracladium	0.0884424	0.176885	0.0542147	0.12267	3	3	6	0	0	0.0235073	0.00564462	0.0709336	0	0.012643	0.0937592	0.0217305	0.00657311	0	0.0188487	0.064058	0.064931	0	0.0741107	0.352311	0.0583849	0	0	0.0378109	0.510412	0.0162527	0.0151364	0.0180078	0.0169549	0.0975499	0.0934412	0.789196	0.0124723	0	0.311494	0.0336981	0.0102944
k__Fungi	p__Ascomycota	c__Sordariomycetes	o__Hypocreales	f__Hypocreales_fam_Incertae_sedis	g__Acremonium	0.0810253	0.162051	0.161385	0.000665094	4	15	19	0	0	0.0587682	0.460036	0.0190975	0	0.025286	0.416056	0	0.121603	0.0200611	0.652166	0	0	0.272072	0.487013	0.00489321	0.0451156	0	0	0	0	0	0	0	0	0	0	0	0	0	0	0.0106415	0
k__Fungi	p__Basidiomycota	c__Agaricomycetes	o__Agaricales	f__Bolbitiaceae	g__Conocybe	0.069508	0.139016	0.0651198	0.0738963	9	11	20	0	0	0.12929	0.00282231	0.0218257	0	0.0568936	0	0	0	0.0156031	0	0	0	0.0034009	0	0	0.81208	0.00227366	0	0.567164	0	0	0	0.342149	0.251901	0	0	0	0	0.0188523	0	0	0
k__Fungi	p__Ascomycota	c__Dothideomycetes	o__Dothideales	f__Aureobasidiaceae	g__Aureobasidium	0.0680062	0.136012	0.0897279	0.0462846	5	1	6	0	1	0.485817	0	0.0272822	0	0	0.272488	0.0829712	0.0164328	0.0534962	0	0.00136294	0.0556552	0	0.275268	0.0587185	0.106154	0.0136419	0.133587	0.113433	0.113749	0.0189615	0.0302728	0.0900391	0.140483	0.00453721	0.00359389	0.00245092	0.00623616	0	0.007723	0.0549811	0.00686295
k__Fungi	p__Ascomycota	c__Sordariomycetes	o__Hypocreales	f__Nectriaceae	g__Cosmospora	0.0662325	0.132465	0.0915594	0.0409056	4	6	10	0	0	0	0.0338677	0	0.00320533	1.12523	0.0205098	0	0.0197193	0.013374	0.030158	0.186722	0	0.0170045	0.00352908	0.0036699	0.00796157	0.00454731	0.146946	0	0	0	0.0272455	0.0540235	0.00484426	0.00680581	0.132974	0.00245092	0	0	0.272879	0.00177358	0
k__Fungi	p__Basidiomycota	c__Agaricomycetes	o__Agaricales	f__Pluteaceae	g__Pluteus	0.0617739	0.123548	0.123253	0.00029497	8	14	22	0	0	0	0	0	0.009616	0	0.477586	0.0256815	0.0164328	0.0222901	0.00753949	0	0	0	0.603473	0	0.809427	0	0	0	0	0	0	0	0	0.0022686	0	0.00245092	0	0	0	0	0
k__Fungi	p__Basidiomycota	c__Tremellomycetes	o__Trichosporonales	f__Trichosporonaceae	g__Cutaneotrichosporon	0.0604037	0.120807	0.0825345	0.0382729	2	5	7	0	0	0.0705219	0.127004	0	0.019232	0.0568936	0.140639	0.0256815	0.0230059	0.289771	0.214875	0.0149923	0.0216437	0	0.11646	0.178602	0.0212309	0.00682097	0	0.0139303	0.00874993	0	0.224018	0.0180078	0	0	0.122192	0.0245092	0.0592436	0	0.126142	0.00532075	0.00343147
k__Fungi	p__Ascomycota	c__Eurotiomycetes	o__Chaetothyriales	f__Herpotrichiellaceae	g__Exophiala	0.060381	0.120762	0.0688085	0.0519536	1	3	4	1	0	0.12929	0.163694	0.0272822	0.0128213	0.331879	0.0820393	0.0296326	0.0197193	0.0312061	0.139481	0.00408881	0.0185517	0	0.0282326	0.0538253	0.0291924	0.0363785	0.200381	0.0218905	0.00291664	0	0.257318	0.0385882	0.0363319	0.0385662	0.06469	0.0196074	0	0.041475	0.0411893	0.0319245	0
k__Fungi	p__Ascomycota	c__Lichinomycetes	o__Lichinales	f__Lichinaceae	g__Lempholemma	0.059785	0.11957	0.0495859	0.0699841	0	1	1	0	0	0.0705219	0.0508015	0.0300104	0.0416693	0.00948227	0.0351597	0.00395101	0.121603	0.0869313	0.0527764	0.0654209	0.0371035	0.0646171	0.0529362	0.0305825	0.0398079	0.0591151	0	0.0716418	0.154582	0.0514668	0.118064	0.0643136	0.055709	0.0567151	0.143756	0.0416656	0.0436531	0.0565568	0.141588	0.0266038	0.0343147
k__Fungi	p__Ascomycota	c__Sordariomycetes	o__Glomerellales	f__Plectosphaerellaceae	g__Plectosphaerella	0.058331	0.116662	0.000473705	0.116188	13	5	18	0	0	0	0	0	0	0	0	0	0	0	0.00376974	0.00136294	0	0	0	0.0024466	0	0.00682097	0	0	0.0262498	0	0.0181637	0.964705	0.00242213	0.0022686	0.00359389	0.0367638	0	0.0188523	0.0360407	0.743132	0
k__Fungi	p__Ascomycota	c__Sordariomycetes	o__Lulworthiales	f__Lulworthiaceae	g__Moleospora	0.0575586	0.115117	0.0479277	0.0671894	8	9	17	0	0	0	0.00282231	0.0218257	0	0.25286	0	0.0414856	0.322082	0	0	0.0109035	0	0	0	0.0538253	0.0610387	0	0	0.0119403	0	0	0	0.00257255	0	0	0.0143756	0.313718	0.548782	0	0	0.00177358	0.181868
k__Fungi	p__Ascomycota	c__Sordariomycetes	o__Conioscyphales	f__Conioscyphaceae	g__Conioscypha	0.0551491	0.110298	0.0381618	0.0721364	3	5	8	0	0	0	0.0338677	0	0.00641067	0	0.0585995	0.0296326	0.0164328	0.234046	0.0113092	0.00272587	0.0340115	0.0782207	0.0388199	0.0293592	0.037154	0.0227366	0	0.867662	0	0.024379	0.00908183	0.0128627	0	0.00453721	0.0431267	0	0.00935425	0.0603273	0.0823787	0.0177358	0
k__Fungi	p__Ascomycota	c__Dothideomycetes	o__Pleosporales	f__Testudinaceae	g__Lepidosphaeria	0.0521671	0.104334	0.0763129	0.0280213	0	1	1	0	0	0.0274252	0.0254008	0.0163693	0.0128213	0.199128	0.125989	0.0434611	0.0262924	0.238504	0.030158	0.0313475	0.0834828	0.0816215	0.0635234	0.0721748	0.143308	0.00454731	0	0.0179104	0.0233331	0.0270878	0.0302728	0.113192	0.0217992	0.00907441	0.0610961	0.0147055	0.00311808	0.0339341	0.0514867	0.0230566	0.0137259
k__Fungi	p__Ascomycota	c__Dothideomycetes	o__Tubeufiales	f__Tubeufiaceae	g__Tubeufia	0.0489173	0.0978345	0.0978345	0	13	16	29	0	0	0	0	0	0	0	0.876062	0	0	0	0	0.00817762	0	0	0.681112	0	0	0	0	0	0	0	0	0	0	0	0	0	0	0	0	0	0
k__Fungi	p__Ascomycota	c__Sordariomycetes	o__Hypocreales	f__Cordycipitaceae	g__Lecanicillium	0.0480607	0.0961214	0.00948294	0.0866385	12	2	14	0	0	0	0	0	0	0.0979834	0	0.0177795	0	0.0200611	0	0	0	0	0	0.0159029	0	0.00909463	0	0.0039801	0.0583328	0.0406317	0.105955	0.00771764	0.0460204	0.011343	0.0539084	0.946055	0.0530074	0	0.030892	0.0124151	0.00686295
k__Fungi	p__Chytridiomycota	c__Rhizophlyctidomycetes	o__Rhizophlyctidales	f__Rhizophlyctidaceae	g__Rhizophlyctis	0.0467159	0.0934318	0.0327104	0.0607214	5	5	10	0	0	0.254662	0.0254008	0.0136411	0.00320533	0.00316076	0	0.0355591	0	0.0445802	0.00753949	0.00272587	0	0.125833	0.00705816	0	0	0.00909463	0	0.0159204	0.00874993	0.0297966	0.160446	0.475921	0	0.0431034	0.0790656	0	0.00311808	0.0150818	0	0.131245	0
k__Fungi	p__Ascomycota	c__Leotiomycetes	o__Helotiales	f__Leotiaceae	g__Neobulgaria	0.0457929	0.0915858	0.0425124	0.0490735	2	9	11	0	0	0.0940291	0.00846692	0	0.00641067	0.00632151	0.0849692	0.00592651	0.0361521	0.0490382	0.00376974	0.109035	0.0216437	0	0.0952851	0.0636117	0.0955389	0.0954936	0	0.0995025	0	0	0.0151364	0	0	0	0.143756	0	0	0	0.411893	0.0159623	0.00343147
k__Fungi	p__Ascomycota	c__Pezizomycetes	o__Pezizales	f__Pyronemataceae	g__Pulvinula	0.0450282	0.0900564	0.0743154	0.015741	6	6	12	0	0	0	0	0.0136411	0.298096	0.0158038	0	0.0928487	0.0328655	0.222901	0	0.00545175	0.44215	0	0	0.0281359	0.037154	0	0	0	0.00291664	0	0.0333	0.0128627	0.0242213	0.00680581	0.00359389	0.00980368	0.0467712	0	0	0.00177358	0.109807
k__Fungi	p__Ascomycota	c__Pezizomycetes	o__Pezizales	f__Pyronemataceae	g__Scutellinia	0.0450089	0.0900177	0.0805248	0.00949299	7	9	16	0	0	0	0	0.00272822	0	0	0	0.156065	0.292503	0.0312061	0.00376974	0	0	0.537342	0.0141163	0.0171262	0.233539	0.00454731	0	0	0	0	0	0.00514509	0.0460204	0	0.00359389	0.0882331	0	0	0.00257433	0.00177358	0
k__Fungi	p__Basidiomycota	c__Tremellomycetes	o__Tremellales	f__Rhynchogastremataceae	g__Papiliotrema	0.0417167	0.0834334	0.052347	0.0310864	1	4	5	1	0	0.0430967	0.0141115	0.0190975	0.0160267	0.0379291	0.164079	0.0474121	0.0131462	0.011145	0	0.0367993	0.0216437	0.187049	0.165867	0.0574952	0.00265386	0.0954936	0	0.0318408	0	0.0595931	0.0181637	0.0463058	0	0.0158802	0.0251572	0.061273	0.00311808	0	0.038615	0.0744905	0.0274518
k__Fungi	p__Ascomycota	c__Dothideomycetes	o__Pleosporales	f__Didymellaceae	g__Phoma	0.0388961	0.0777921	0.0393835	0.0384086	2	3	5	0	0	0.0626861	0.0395123	0.0654772	0.009616	0.00632151	0.0644594	0.011853	0.00328655	0	0.0753949	0.00545175	0.117494	0	0.0988142	0.0379223	0.0318463	0.00454731	0.0233778	0.0517413	0.00874993	0.0162527	0.0696273	0	0.00242213	0.0158802	0.0359389	0.230387	0.00623616	0	0.0411893	0.108189	0
k__Fungi	p__Chytridiomycota	c__Spizellomycetes	o__Spizellomycetales	f__Powellomycetaceae	g__Powellomyces	0.0377283	0.0754567	0.0438329	0.0316238	5	3	8	0	0	0.0626861	0.0508015	0.00272822	0	0.0442506	0.123059	0.171869	0.0131462	0	0.0490067	0	0	0.0578153	0.123518	0.0024466	0	0.00909463	0	0.0696517	0.040833	0.0812634	0.0393546	0	0.0169549	0.0181488	0.0251572	0.0171564	0	0.0980318	0.023169	0.0603019	0.00686295
k__Fungi	p__Basidiomycota	c__Agaricomycetes	o__Cantharellales	f__Ceratobasidiaceae	g__Thanatephorus	0.0371575	0.074315	0.0652816	0.00903335	12	14	26	0	0	0	0.0112892	0	0	0.0189645	0	0.011853	1.0024	0	0	0	0	0	0	0	0	0.00909463	0	0	0	0.135439	0	0	0	0	0	0	0	0	0	0	0
k__Fungi	p__Ascomycota	c__Leotiomycetes	o__Helotiales	f__Dermateaceae	g__Patinella	0.0371279	0.0742559	0.0637793	0.0104766	6	8	14	0	0	0.728726	0.0225785	0	0.00641067	0.00632151	0.0263698	0	0	0.100305	0.015079	0	0	0	0.0846979	0.0220194	0.00796157	0.0636624	0	0	0	0	0.0181637	0.00257255	0.0145328	0	0	0.00490184	0.00623616	0	0.00257433	0.0549811	0
k__Fungi	p__Ascomycota	c__Dothideomycetes	o__Pleosporales	f__Cucurbitariaceae	g__Pyrenochaeta	0.0356042	0.0712084	0.0467152	0.0244932	0	2	2	1	0	0.144962	0.0225785	0.00545643	0.0224373	0.0600544	0.0117199	0.0296326	0.0821639	0.118137	0.00376974	0.0190811	0.0927586	0.0408108	0.0494071	0.0232427	0.0212309	0.00227366	0.0634539	0.0079602	0.00874993	0	0.0393546	0.0231529	0.0460204	0	0.0431267	0.0245092	0.00935425	0.0603273	0.0360407	0.00354717	0.0240203
k__Fungi	p__Ascomycota	c__Dothideomycetes	o__Dothideales	f__Dothioraceae	g__Hormonema	0.035259	0.070518	0.0382779	0.0322402	1	0	1	0	0	0.0587682	0.0225785	0.0272822	0.00320533	0.00316076	0.0380897	0	0.0262924	0.144886	0.0263882	0.0177182	0.0525632	0.068018	0.0388199	0.0342524	0.0504233	0.00682097	0.0300571	0.0139303	0.0174999	0.116478	0.0393546	0.0334431	0.00726639	0.0431034	0.0179695	0.0637239	0.00311808	0.0226227	0.0952504	0.00177358	0.00343147
k__Fungi	p__Mucoromycota	c__Umbelopsidomycetes	o__Umbelopsidales	f__Umbelopsidaceae	g__Umbelopsis	0.0344197	0.0688394	0.0141846	0.0546548	7	8	15	0	0	0	0.0112892	0	0.009616	0	0.0175798	0.023706	0.00985966	0	0.00753949	0	0	0	0.00705816	0.113767	0.0265386	0.0295575	0	0	0	0.360268	0.112009	0	0	0.0022686	0.100629	0.183819	0	0	0.0823787	0.00354717	0
k__Fungi	p__Ascomycota	c__Leotiomycetes	o__Helotiales	f__Helotiaceae	g__Articulospora	0.0265451	0.0530901	0.0219864	0.0311037	3	1	4	0	1	0.0901113	0.00282231	0.0218257	0	0.00316076	0.00878992	0.0276571	0.0230059	0.0200611	0.015079	0.0313475	0.00309195	0	0	0.0782913	0.0265386	0.0318312	0	0.0139303	0.0349997	0.00812634	0.148337	0.110619	0.0145328	0.0158802	0.0431267	0.0220583	0.0187085	0.0113114	0.015446	0.00532075	0.00343147
k__Fungi	p__Ascomycota	c__Lecanoromycetes	o__Peltigerales	f__Collemataceae	g__Physma	0.0262154	0.0524308	0.0403191	0.0121117	8	10	18	0	0	0	0	0	0.00320533	0	0.0234398	0.00592651	0	0.0445802	0.00753949	0	0	0	0.0282326	0.0146796	0.517502	0	0	0.0179104	0	0	0.0605455	0.0797489	0	0.00453721	0.00359389	0	0	0	0	0	0.0274518
k__Fungi	p__Ascomycota	c__Sordariomycetes	o__Savoryellales	f__Savoryellaceae	g__Savoryella	0.0260657	0.0521315	0.00714402	0.0449874	13	6	19	0	0	0	0	0	0.009616	0	0	0	0	0	0	0	0.102035	0	0	0	0.00265386	0	0	0	0	0	0.0847637	0.128627	0.0217992	0.00680581	0.0143756	0	0.255683	0.0716386	0.0102973	0.122377	0.00343147
k__Fungi	p__Ascomycota	c__Dothideomycetes	o__Pleosporales	f__Lophiotremataceae	g__Lophiotrema	0.0260363	0.0520726	0.0199176	0.032155	2	0	2	0	1	0.0391788	0.00846692	0.0300104	0	0.00316076	0.0175798	0.0592651	0.00328655	0.0423512	0.00376974	0.0136294	0.0123678	0	0.0211745	0.0538253	0.0106154	0.0159156	0.156965	0.0238806	0.00583328	0.0108351	0.0423819	0.0771764	0.00968851	0.0294918	0.0287511	0.0220583	0.00623616	0.0188523	0.038615	0.0106415	0.0171574
k__Fungi	p__Ascomycota	c__Pezizomycetes	o__Pezizales	f__Pyronemataceae	g__Ramsbottomia	0.0257741	0.0515483	0.00666203	0.0448863	12	12	24	0	0	0	0	0	0	0	0	0	0.00657311	0.0401221	0	0.0572433	0	0	0	0	0.00265386	0.00909463	0	0	0	0	0	0.468203	0	0.161071	0	0	0	0	0	0.0798113	0
k__Fungi	p__Ascomycota	c__Sordariomycetes	o__Glomerellales	f__Glomerellaceae	g__Colletotrichum	0.0256462	0.0512925	0.0254567	0.0258358	0	1	1	0	0	0.031343	0.0141115	0.0109129	0.0224373	0.012643	0.0117199	0.0177795	0.0361521	0.0289771	0.00753949	0.00681468	0.0803908	0.0136036	0.0247036	0.00856311	0.0796157	0.00909463	0.0166984	0	0.0845826	0.0216702	0.0272455	0.0102902	0.075086	0.0181488	0.0179695	0.00490184	0.0654797	0.0226227	0.015446	0.00354717	0.0205888
k__Fungi	p__Basidiomycota	c__Microbotryomycetes	o__Sporidiobolales	f__Sporidiobolaceae	g__Sporobolomyces	0.0251392	0.0502785	0.0462835	0.003995	6	11	17	0	0	0	0.00564462	0.00818465	0	0.0632151	0.00292997	0	0	0.332122	0	0.00136294	0	0.306081	0.0105872	0.0024466	0.00796157	0.00909463	0	0.00995025	0.040833	0	0	0	0	0.0022686	0	0	0	0	0	0.00177358	0
k__Fungi	p__Ascomycota	c__Sordariomycetes	o__Togniniales	f__Togniniaceae	g__Phaeoacremonium	0.02511	0.05022	0.0372646	0.0129554	0	1	1	0	0	0.125372	0.0225785	0.0245539	0.009616	0.012643	0.0673894	0.0355591	0.0197193	0.0222901	0.00753949	0.020444	0.0432874	0.0170045	0.137634	0.0146796	0.0159231	0.00227366	0	0.00995025	0.0116666	0.048758	0.0211909	0.0257255	0.00726639	0.00453721	0.00359389	0.0147055	0.00311808	0.0113114	0.0205947	0.00886792	0.0137259
k__Fungi	p__Ascomycota	c__Dothideomycetes	o__Pleosporales	f__Phaeosphaeriaceae	g__Setophaeosphaeria	0.0248666	0.0497332	0.0169682	0.032765	3	3	6	0	0	0.0548503	0.0112892	0.00818465	0.00641067	0.0221253	0.0205098	0.00987752	0.00657311	0	0.0188487	0.00817762	0.00309195	0	0.0670525	0	0.0345001	0.00682097	0	0.00597015	0.0349997	0.0270878	0.102927	0	0.0145328	0.011343	0.0754717	0.0441166	0.0249447	0	0.162183	0.00354717	0.0102944
k__Fungi	p__Basidiomycota	c__Tremellomycetes	o__Tremellales	f__Bulleribasidiaceae	g__Vishniacozyma	0.0248425	0.049685	0.0281314	0.0215535	2	5	7	0	0	0.0901113	0.0141115	0.0136411	0.00320533	0	0.0644594	0.0177795	0	0.0468092	0.0188487	0.00136294	0.0123678	0.0952251	0.0564653	0.0024466	0.0132693	0.0136419	0.163644	0.0179104	0.0787493	0	0.0121091	0.0102902	0.00484426	0.00907441	0.00718778	0	0	0	0.00257433	0.0248302	0
k__Fungi	p__Ascomycota	c__Pezizomycetes	o__Pezizales	f__Pyronemataceae	g__Pustularia	0.0230399	0.0460799	0.0450075	0.00107234	11	15	26	0	0	0	0.0479792	0	0	0.58474	0	0	0.0164328	0.0445802	0.0263882	0	0	0	0	0	0	0	0	0	0	0	0	0	0	0	0	0	0	0	0	0	0.0171574
k__Fungi	p__Ascomycota	c__Sordariomycetes	o__Sordariales	f__Lasiosphaeriaceae	g__Cercophora	0.0217005	0.043401	0.0147069	0.0286941	8	5	13	0	0	0	0.00564462	0.0163693	0.0993653	0	0.0117199	0	0	0	0.0113092	0.0490657	0	0.0136036	0.0282326	0	0	0.0113683	0.00667936	0.0119403	0.00874993	0	0	0.0205804	0	0	0.118598	0.00490184	0.0530074	0	0.211095	0.00532075	0.00686295
k__Fungi	p__Basidiomycota	c__Agaricomycetes	o__Agaricales	f__Agaricaceae	g__Lepiota	0.0216288	0.0432576	0.0377631	0.00549449	13	12	25	0	0	0	0	0	0.278864	0	0	0.323983	0	0	0	0.00136294	0	0	0	0	0	0.00454731	0	0	0	0	0	0.0540235	0	0	0	0	0	0	0	0.00532075	0.0240203
k__Fungi	p__Basidiomycota	c__Tremellomycetes	o__Filobasidiales	f__Filobasidiaceae	g__Filobasidium	0.0215025	0.043005	0.0196055	0.0233995	7	7	14	0	0	0.0901113	0.00282231	0	0	0.025286	0.00292997	0	0	0.0824733	0	0	0.0123678	0.0136036	0	0.00978641	0.074308	0.00227366	0	0.0358209	0.253748	0	0	0.0385882	0	0.00907441	0.00359389	0	0	0	0.015446	0.0124151	0.00343147
k__Fungi	p__Ascomycota	c__Dothideomycetes	o__Pleosporales	f__Phaeosphaeriaceae	g__Paraphoma	0.02014	0.0402801	0.0275134	0.0127667	7	12	19	0	0	0	0.00846692	0	0	0	0.0410196	0	0.00328655	0.0579542	0.00376974	0	0.00618391	0	0.0705816	0.24099	0.00796157	0	0	0	0	0.1544	0	0	0.00484426	0	0	0	0	0.041475	0	0.00354717	0
k__Fungi	p__Ascomycota	c__Sordariomycetes	o__Sordariales	f__Sordariales_fam_Incertae_sedis	g__Conlarium	0.019989	0.0399781	0.029993	0.00998508	8	9	17	0	0	0.211566	0	0	0.0128213	0.00948227	0	0	0	0.193924	0	0.0149923	0.0309195	0	0.00352908	0	0.00265386	0	0	0.0179104	0.00291664	0.0568844	0.0151364	0.00257255	0	0	0	0	0	0	0.00257433	0	0.0617665
k__Fungi	p__Ascomycota	c__Sordariomycetes	o__Sordariales	f__Lasiosphaeriaceae	g__Cladorrhinum	0.019014	0.038028	0.0306403	0.00738761	9	12	21	0	0	0	0	0	0.0128213	0	0.0468796	0.0493876	0	0.274168	0	0	0.00618391	0.0408108	0.0599944	0	0	0.00227366	0	0	0	0.0948073	0	0	0	0.0022686	0	0	0	0.0188523	0	0	0
k__Fungi	p__Basidiomycota	c__Tremellomycetes	o__Cystofilobasidiales	f__Cystofilobasidiaceae	g__Guehomyces	0.018874	0.0377479	0.00878999	0.0289579	8	5	13	0	0	0	0	0.0163693	0	0	0	0.0019755	0.00985966	0	0	0.00408881	0	0.0544144	0.00352908	0.0159029	0.0345001	0.00227366	0	0.137313	0.0145832	0	0.154391	0.0128627	0	0.0022686	0.0575022	0.029411	0.00935425	0	0.00257433	0.0407924	0
k__Fungi	p__Ascomycota	c__Sordariomycetes	o__Sordariales	f__Sordariales_fam_Incertae_sedis	g__Madurella	0.018835	0.03767	0.0211938	0.0164762	10	7	17	0	0	0.168469	0.00282231	0	0.0320533	0	0	0.0296326	0	0	0	0.00408881	0.102035	0	0	0	0	0	0	0.0079602	0.0174999	0.00812634	0.0908183	0	0	0.0612523	0.0143756	0	0.037417	0.0226227	0	0.00354717	0
k__Fungi	p__Ascomycota	c__Sordariomycetes	o__Sordariales	f__Cephalothecaceae	g__Phialemonium	0.0185819	0.0371638	0.0156667	0.0214972	5	3	8	0	0	0.0822755	0.0197562	0	0	0.00316076	0.0146499	0.0533386	0	0.0289771	0.00753949	0.00136294	0.00309195	0	0.0352908	0.0012233	0	0	0	0.00995025	0.0145832	0.0460492	0.0635728	0.056596	0	0.0204174	0.0287511	0.0147055	0.00311808	0.0377045	0.0102973	0.0141887	0.0240203
k__Fungi	p__Ascomycota	c__Sordariomycetes	o__Hypocreales	f__Nectriaceae	g__Neonectria	0.0168636	0.0337272	0.0256686	0.0080586	0	4	4	1	0	0.117536	0.00846692	0.0327386	0.009616	0.00316076	0.0380897	0.015804	0.0131462	0.00668702	0.0188487	0.0109035	0.0340115	0.0034009	0.0917561	0.0012233	0.00530771	0.00227366	0	0	0.0233331	0.0216702	0.0121091	0.00514509	0.00484426	0.0136116	0	0	0.00311808	0.0113114	0.00514867	0.0195094	0.00686295
k__Fungi	p__Ascomycota	c__Eurotiomycetes	o__Chaetothyriales	f__Herpotrichiellaceae	g__Minimelanolocus	0.0167804	0.0335608	0.00680312	0.0267577	7	7	14	0	0	0	0.00282231	0	0.00320533	0.00948227	0.0205098	0	0	0.0334351	0.015079	0.00136294	0	0	0.0176454	0	0.00530771	0	0	0	0.0145832	0	0.0454091	0.0411607	0.00484426	0	0.122192	0	0	0.0452455	0.144163	0.00709434	0.00343147
k__Fungi	p__Ascomycota	c__Sordariomycetes	o__Microascales	f__Microascaceae	g__Scedosporium	0.0154675	0.030935	0.0256996	0.00523544	9	9	18	0	0	0.344774	0.00846692	0	0.00320533	0	0	0.0138285	0	0.0312061	0	0	0.00618391	0	0.00352908	0	0	0	0	0.0039801	0	0.0460492	0	0	0.00242213	0.0136116	0.0107817	0	0	0	0.00514867	0.00177358	0
k__Fungi	p__Ascomycota	c__Dothideomycetes	o__Pleosporales	f__Phaeosphaeriaceae	g__Phaeosphaeria	0.0154347	0.0308694	0.0191484	0.011721	5	6	11	0	0	0.0156715	0.00846692	0	0.019232	0	0.0351597	0.0711181	0	0	0.0188487	0.00545175	0	0.0510135	0.0599944	0.0134563	0.00796157	0.00227366	0	0.0179104	0.0524996	0	0.0121091	0.0128627	0.0314877	0.011343	0	0.0245092	0	0	0.015446	0.00709434	0
k__Fungi	p__Ascomycota	c__Dothideomycetes	o__Pleosporales	f__Lophiostomataceae	g__Lophiostoma	0.0138191	0.0276382	0.00372976	0.0239085	14	11	25	0	0	0	0	0	0	0	0	0.00395101	0	0.0557252	0	0	0	0	0	0	0	0	0	0.0159204	0	0	0	0.30356	0	0.0022686	0	0.00245092	0	0	0	0	0.058335
k__Fungi	p__Ascomycota	c__Leotiomycetes	o__Thelebolales	f__Pseudeurotiaceae	g__Pseudogymnoascus	0.0125632	0.0251265	0.0172814	0.00784509	3	4	7	0	0	0.0352609	0.0225785	0	0.00641067	0.00632151	0.0351597	0.0019755	0	0.0200611	0.00376974	0.00272587	0	0.0068018	0.0705816	0.0489321	0.0159231	0.00454731	0	0.0039801	0.00291664	0.0135439	0.00302728	0.0205804	0	0	0.0215633	0.0196074	0.00623616	0	0.015446	0.0106415	0.00343147
k__Fungi	p__Ascomycota	c__Leotiomycetes	o__Helotiales	f__Helotiaceae	g__Meliniomyces	0.0124279	0.0248558	0.0149893	0.00986656	5	7	12	0	0	0.0744397	0.0141115	0	0	0.0189645	0.00878992	0	0	0.0200611	0.00376974	0	0.0309195	0.0068018	0.0317617	0.0036699	0.0265386	0.0341049	0	0.0079602	0.00583328	0	0.00605455	0.00514509	0	0	0.00718778	0	0	0.0113114	0.0128717	0.0673962	0
k__Fungi	p__Ascomycota	c__Dothideomycetes	o__Capnodiales	f__Cladosporiaceae	g__Cladosporium	0.0113115	0.022623	0.0120408	0.0105823	7	5	12	0	0	0	0	0.00545643	0	0.00948227	0.00292997	0	0.00328655	0.0824733	0	0	0	0.034009	0.00705816	0.0134563	0.0345001	0.00454731	0	0.0895522	0.0116666	0.0162527	0.00605455	0.00771764	0.00484426	0	0.00359389	0	0.0155904	0	0.007723	0.00177358	0
k__Fungi	p__Ascomycota	c__Dothideomycetes	o__Botryosphaeriales	f__Botryosphaeriaceae	g__Macrophomina	0.0111293	0.0222585	0.00840305	0.0138554	8	4	12	0	0	0	0	0.0272822	0.009616	0	0.0410196	0.011853	0.0164328	0	0	0	0	0.0034009	0.0211745	0.0036699	0	0.00682097	0	0.0218905	0.0466663	0.0352141	0.0211909	0.0128627	0.0121106	0.00907441	0.0107817	0	0	0	0.0102973	0.0141887	0.0205888
k__Fungi	p__Ascomycota	c__Leotiomycetes	o__Helotiales	f__Helotiales_fam_Incertae_sedis	g__Leptodontidium	0.0103317	0.0206634	0.00878017	0.0118833	9	4	13	0	0	0.0861934	0.00282231	0	0.00641067	0	0.0146499	0	0	0	0.00753949	0	0.0216437	0	0	0.0012233	0	0.00227366	0	0.0079602	0.00291664	0	0.0333	0.0205804	0.00242213	0.00680581	0.00718778	0.00245092	0	0	0.0283177	0.0656226	0.0102944
k__Fungi	p__Ascomycota	c__Leotiomycetes	o__Helotiales	f__Helotiales_fam_Incertae_sedis	g__Mycoarthris	0.0101055	0.020211	0.0185694	0.00164152	15	12	27	0	0	0	0	0	0	0.297111	0	0	0	0	0	0	0	0	0	0	0	0	0	0	0.00291664	0	0	0	0	0.0022686	0.0107817	0	0	0	0.0102973	0	0
k__Fungi	p__Ascomycota	c__Sordariomycetes	o__Microascales	f__Halosphaeriaceae	g__Remispora	0.0083712	0.0167424	0.000170367	0.016572	15	13	28	0	0	0	0	0	0	0	0	0	0	0	0	0.00272587	0	0	0	0	0	0	0	0	0	0.227537	0	0.0180078	0	0	0	0.0196074	0	0	0	0	0
k__Fungi	p__Ascomycota	c__Dothideomycetes	o__Venturiales	f__Sympoventuriaceae	g__Ochroconis	0.00792469	0.0158494	0.0149379	0.000911451	8	15	23	0	0	0.0195894	0	0.0272822	0	0.0726974	0	0	0	0.0601832	0	0.00272587	0.00618391	0.0238063	0	0	0.0265386	0	0	0	0.0145832	0	0	0	0	0	0	0	0	0	0	0	0
k__Fungi	p__Basidiomycota	c__Agaricomycetes	o__Cantharellales	f__Ceratobasidiaceae	g__Rhizoctonia	0.00703717	0.0140743	0.00061905	0.0134553	12	8	20	0	0	0	0.00282231	0	0.00320533	0	0	0	0	0	0	0	0	0	0	0.0012233	0.00265386	0.00909463	0	0.0159204	0.116666	0	0	0	0	0.0362976	0.0215633	0.00490184	0.00311808	0	0.007723	0	0
k__Fungi	p__Ascomycota	c__Sordariomycetes	o__Sordariales	f__Lasiosphaeriaceae	g__Schizothecium	0.00614534	0.0122907	0.00591445	0.00637623	9	8	17	0	0	0	0.00282231	0	0.00320533	0	0.00292997	0	0.00328655	0.0378931	0	0	0	0	0	0.00733981	0.037154	0.00227366	0.0434158	0	0.0145832	0	0	0.00257255	0	0	0.0179695	0.00490184	0	0	0.0128717	0	0.00343147
k__Fungi	p__Basidiomycota	c__Tremellomycetes	o__Trichosporonales	f__Trichosporonaceae	g__Apiotrichum	0.00585602	0.011712	0.00369074	0.00802131	11	11	22	0	0	0	0.0112892	0	0	0	0.0205098	0	0	0	0	0	0	0	0.00705816	0.012233	0.00796157	0	0	0.0039801	0	0	0	0.0694587	0	0	0.00718778	0	0.037417	0	0.0102973	0	0
k__Fungi	p__Basidiomycota	c__Agaricomycetes	o__Cantharellales	f__Botryobasidiaceae	g__Botryobasidium	0.00584276	0.0116855	0.00718898	0.00449654	11	12	23	0	0	0	0.00282231	0	0.0224373	0	0	0.0019755	0.00328655	0	0	0.0845021	0	0	0	0	0	0.0136419	0	0	0.0379164	0	0	0	0.0169549	0	0	0	0	0	0	0	0.00343147
k__Fungi	p__Ascomycota	c__Pezizomycetes	o__Pezizales	f__Pyronemataceae	g__Ascorhizoctonia	0.00571399	0.011428	0	0.011428	16	12	28	0	0	0	0	0	0	0	0	0	0	0	0	0	0	0	0	0	0	0	0.0601142	0	0	0	0	0	0	0	0.00359389	0	0.115369	0.00377045	0	0	0
k__Fungi	p__Ascomycota	c__Eurotiomycetes	o__Eurotiales	f__Trichocomaceae	g__Thermomyces	0.00512917	0.0102583	0.00996485	0.000293487	11	14	25	0	0	0	0.00564462	0	0	0	0.0468796	0	0	0	0.00753949	0.00408881	0	0	0.0952851	0	0	0.00227366	0	0	0	0	0	0	0.00242213	0	0	0	0	0	0	0	0
k__Fungi	p__Ascomycota	c__Sordariomycetes	o__Hypocreales	f__Niessliaceae	g__Eucasphaeria	0.00496688	0.00993377	0.00118127	0.0087525	13	13	26	0	0	0	0	0.00272822	0	0.012643	0	0	0	0	0	0	0	0	0.00352908	0	0	0	0	0	0	0	0.00302728	0.110619	0	0	0	0	0	0.0263932	0	0	0
k__Fungi	p__Ascomycota	c__Sordariomycetes	o__Hypocreales	f__Hypocreales_fam_Incertae_sedis	g__Sarocladium	0.00487987	0.00975975	0.00272363	0.00703612	13	12	25	0	0	0	0	0	0	0	0.0263698	0	0	0	0	0	0.00309195	0	0.0141163	0	0	0.00227366	0	0.00199005	0	0.00541756	0	0	0	0	0	0	0.102897	0	0	0	0
k__Fungi	p__Basidiomycota	c__Tremellomycetes	o__Filobasidiales	f__Filobasidiaceae	g__Naganishia	0.00412786	0.00825571	0.00594696	0.00230875	8	12	20	0	0	0	0.0169338	0.00545643	0	0.00632151	0.00292997	0	0.00657311	0.0490382	0	0.00545175	0	0	0	0.0024466	0	0	0	0	0.0145832	0	0	0	0.00968851	0.00907441	0.00359389	0	0	0	0	0	0
k__Fungi	p__Ascomycota	c__Sordariomycetes	o__Hypocreales	f__Cordycipitaceae	g__Beauveria	0.00409042	0.00818085	0.00818085	0	14	16	30	0	0	0	0.0592685	0	0	0	0	0	0	0	0.0716251	0	0	0	0	0	0	0	0	0	0	0	0	0	0	0	0	0	0	0	0	0	0
k__Fungi	p__Ascomycota	c__Sordariomycetes	o__Sordariales	f__Sordariales_fam_Incertae_sedis	g__Ramophialophora	0.00342323	0.00684647	0.00538058	0.00146589	12	13	25	0	0	0.00391788	0	0	0	0	0.00878992	0.0592651	0	0	0	0	0	0	0.0141163	0	0	0	0	0.0039801	0	0	0	0	0	0.0158802	0.00359389	0	0	0	0	0	0
k__Fungi	p__Ascomycota	c__Sordariomycetes	o__Xylariales	f__Diatrypaceae	g__Monosporascus	0.00297431	0.00594863	0.00536502	0.00058361	11	13	24	0	0	0.0352609	0	0	0	0.00316076	0	0.0019755	0	0.0423512	0	0	0.00309195	0	0	0	0	0	0.00333968	0	0	0	0	0	0	0	0	0.00245092	0	0	0	0.00354717	0
k__Fungi	p__Basidiomycota	c__Agaricomycetes	o__Agaricales	f__Amanitaceae	g__Amanita	0.00225337	0.00450674	0.00269015	0.0018166	14	15	29	0	0	0	0	0	0	0	0.00878992	0	0	0	0	0	0	0	0	0.0342524	0	0	0	0	0	0	0	0	0.0290655	0	0	0	0	0	0	0	0
k__Fungi	p__Ascomycota	c__Sordariomycetes	o__Hypocreales	f__Ophiocordycipitaceae	g__Haptocillium	0.0021587	0.0043174	0.0022119	0.0021055	12	14	26	0	0	0.0117536	0	0	0.00641067	0	0	0	0	0	0.00376974	0	0	0	0	0.0134563	0	0	0	0	0	0	0	0	0	0	0	0	0.00623616	0	0	0	0.0274518
k__Fungi	p__Ascomycota	c__Dothideomycetes	o__Pleosporales	f__Didymosphaeriaceae	g__Paraphaeosphaeria	0.00204172	0.00408345	0.00207326	0.00201019	12	12	24	0	0	0	0	0	0	0	0.00292997	0	0	0	0	0	0.00309195	0	0.0247036	0.0024466	0	0	0	0	0	0	0	0	0	0.00453721	0	0.0171564	0	0	0.00514867	0.00532075	0
k__Fungi	p__Basidiomycota	c__Agaricomycetes	o__Cantharellales	f__Tulasnellaceae	g__Tulasnella	0.00187652	0.00375305	0.00214979	0.00160326	14	14	28	0	0	0	0	0	0	0	0	0.00987752	0	0.0245191	0	0	0	0	0	0	0	0	0	0	0	0	0	0	0	0	0.00359389	0.0220583	0	0	0	0	0
k__Fungi	p__Ascomycota	c__Dothideomycetes	o__Pleosporales	f__Morosphaeriaceae	g__Acrocalymma	0.0017839	0.0035678	0.00307028	0.000497512	11	15	26	0	0	0	0.00564462	0	0	0	0	0	0	0	0	0.0122664	0.00618391	0.0238063	0	0.0012233	0	0	0	0.0079602	0	0	0	0	0	0	0	0	0	0	0	0	0
k__Fungi	p__Basidiomycota	c__Agaricostilbomycetes	o__Agaricostilbales	f__Chionosphaeraceae	g__Kurtzmanomyces	0.00141007	0.00282014	0.00114746	0.00167268	13	14	27	0	0	0	0.00846692	0	0.00320533	0	0	0	0	0.00668702	0	0	0	0	0	0	0	0	0	0	0	0	0	0	0	0	0.00359389	0	0	0	0.023169	0	0
k__Fungi	p__Ascomycota	c__Sordariomycetes	o__Hypocreales	f__Cordycipitaceae	g__Simplicillium	0.00129281	0.00258563	0.00073112	0.00185451	13	13	26	0	0	0	0	0	0	0.00632151	0	0.0019755	0	0	0	0	0	0.0034009	0	0	0	0	0	0.0159204	0.00291664	0.0108351	0	0	0	0	0	0	0	0	0	0	0
k__Fungi	p__Ascomycota	c__Pezizomycetes	o__Pezizales	f__Pyronemataceae	g__Pseudotricharina	0.0012861	0.0025722	0.00020541	0.00236679	15	14	29	0	0	0	0	0	0	0	0	0	0.00328655	0	0	0	0	0	0	0	0	0	0	0	0	0	0	0.00771764	0	0	0	0	0	0	0	0.0301509	0
k__Fungi	p__Ascomycota	c__Sordariomycetes	o__Microascales	f__Halosphaeriaceae	g__Natantispora	0.00110834	0.00221667	0.00221667	0	15	16	31	0	0	0	0	0.0354668	0	0	0	0	0	0	0	0	0	0	0	0	0	0	0	0	0	0	0	0	0	0	0	0	0	0	0	0	0
k__Fungi	p__Ascomycota	c__Sordariomycetes	o__Microascales	f__Halosphaeriaceae	g__Tinhaudeus	0.000991105	0.00198221	0	0.00198221	16	13	29	0	0	0	0	0	0	0	0	0	0	0	0	0	0	0	0	0	0	0	0	0	0	0	0	0	0	0	0	0.00980368	0	0	0.007723	0.0141887	0
k__Fungi	p__Ascomycota	c__Leotiomycetes	o__Helotiales	f__Helotiales_fam_Incertae_sedis	g__Cadophora	0.000694751	0.0013895	0.00106793	0.000321568	13	15	28	0	0	0	0	0	0	0.00632151	0.00878992	0.0019755	0	0	0	0	0	0	0	0	0	0	0	0	0	0	0	0.00514509	0	0	0	0	0	0	0	0	0
k__Fungi	p__Ascomycota	c__Sordariomycetes	o__Hypocreales	f__Ophiocordycipitaceae	g__Hyaloseta	0.000107234	0.000214467	0	0.000214467	16	15	31	0	0	0	0	0	0	0	0	0	0	0	0	0	0	0	0	0	0	0	0	0	0	0	0	0	0	0	0	0	0	0	0	0	0.00343147
k__Fungi	p__Basidiomycota	c__Agaricomycetes	o__Agaricales	f__Tricholomataceae	g__Calyptella	6.96565e-05	0.000139313	0.000139313	0	15	16	31	0	0	0	0	0	0	0	0	0	0	0.00222901	0	0	0	0	0	0	0	0	0	0	0	0	0	0	0	0	0	0	0	0	0	0	0

## Sheet: Venn diagrams
Venn diagrams of core mycobiome of 'Frantoio' and 'Picual'cultivars in control conditions and shared core between them .
