# Supplementary material for: Linking belowground microbial network changes to different tolerance level towards Verticillium wilt of olive
Source: Microbiome. 2020 Feb 1;8:11. doi: 10.1186/s40168-020-0787-2 (PMC6995654; doi:10.1186/s40168-020-0787-2)
Supplement: Supplementary file 11 — Additional file 10: Table S5. Core mycobiome of 'Frantoio' (yellow cells) and 'Picual' (green cells) cultivars upon Verticillium dahliae inoculation. The shared core bacteriome is shown with light brown cells. Genera in red color belong to the RNA (functional community) core. In bold type letters main genera with relative abundance > 1% (sum of both cultivars). [file 40168_2020_787_MOESM10_ESM.xlsx]

## Sheet: endoDNA
Table S5. Core mycobiome of 'Frantoio' (yellow cells) and 'Picual' (green cells) cultivars upon Verticillium dahliae inoculation. The shared core bacteriome is shown with light brown cells. Genera in red color belong to the RNA (functional community) core. In bold type letters main genera with relative abundance > 1% (sum of both cultivars). In bold are the main genera, relative abundance > 1% on…
Kingdom	Phylum	Class	Order	Family	Genus	Average	Sum	Frantoio	Picual	Core_Fra 90%	Core_Pic 90%	Shared	Fra_1vd_08_P	Fra_1vd_15_P	Fra_1vd_30_P	Fra_2vd_08_P	Fra_2vd_15_P	Fra_2vd_30_P	Fra_3vd_08_P	Fra_3vd_15_P	Fra_3vd_30_P	Fra_4vd_08_P	Fra_4vd_15_P	Fra_4vd_30_P	Pic_1_vd_15_P	Pic_1vd_08_P	Pic_1vd_30_P	Pic_2vd_08_P	Pic_2vd_15_P	Pic_2vd_30_P	Pic_3vd_08_P	Pic_3vd_15_P	Pic_3vd_30_P	Pic_4vd_08_P	Pic_4vd_15_P	Pic_4vd_30_P
k__Fungi	p__Glomeromycota	c__Glomeromycetes	o__Glomerales	f__Glomeraceae	g__Rhizophagus	11.833	23.666	10.651	13.015	0	0	0	18.0433	8.73623	14.3545	4.49202	6.35474	18.6388	7.90822	8.46029	12.6879	3.4121	7.5273	17.1966	25.8616	6.89465	18.2269	21.0301	3.55246	23.8136	3.27428	5.08015	11.0752	12.3419	18.4688	6.56097
k__Fungi	p__Ascomycota	c__Sordariomycetes	o__Hypocreales	f__Nectriaceae	g__Ilyonectria	8.43699	16.874	8.88857	7.98542	0	0	0	13.9555	7.42906	5.88854	9.72388	6.76085	3.13668	8.48139	10.1009	5.62123	19.6601	11.059	4.84566	6.35354	11.5535	8.78425	4.49024	5.70744	1.53627	11.4115	8.09746	9.83801	4.26617	4.21751	19.5691
k__Fungi	p__Ascomycota	c__Sordariomycetes	o__Hypocreales	f__Nectriaceae	g__Fusarium	4.08644	8.17287	3.48761	4.68527	0	0	0	1.2828	4.5588	3.50365	5.10884	6.02681	1.52512	1.5348	8.7214	0.976487	3.90322	3.48101	1.22833	2.71297	8.90949	1.22636	1.58155	5.98607	2.84167	2.27244	5.06784	3.34492	6.13504	5.14922	10.9957
k__Fungi	p__Ascomycota	c__Sordariomycetes	o__Sordariales	f__Chaetomiaceae	g__Zopfiella	3.31908	6.63816	2.7128	3.92536	0	0	0	1.51122	3.00825	0.980422	1.79237	1.73502	0.975855	4.99286	3.2073	3.03867	2.00561	4.31443	4.99163	1.49508	3.44612	2.29358	3.94471	1.78929	6.4073	3.85199	2.58421	2.2021	7.12931	8.4681	3.49254
k__Fungi	p__Ascomycota	c__Dothideomycetes	o__Pleosporales	f__Sporormiaceae	g__Preussia	2.03723	4.07447	2.26536	1.80911	0	0	0	1.0087	1.67348	0.890199	0.789393	1.02957	6.81704	2.26221	2.39109	1.52576	4.08835	4.04628	0.662228	0.100399	2.97543	0.0967359	1.97809	1.45842	0.410432	0.188303	3.75418	4.07806	0.394027	5.53514	0.740066
k__Fungi	p__Ascomycota	c__Sordariomycetes	o__Sordariales	f__Lasiosphaeriaceae	g__Podospora	1.87262	3.74524	1.74914	1.9961	0	0	0	1.04159	1.82904	0.559382	9.86228	0.930428	0.925668	1.20156	0.824441	1.65746	0.331696	1.0001	0.826005	3.32846	0.953387	0.346377	3.96305	0.470178	9.34872	0.714821	0.414623	1.6819	0.513708	0.854528	1.36343
k__Fungi	p__Glomeromycota	c__Glomeromycetes	o__Glomerales	f__Glomeraceae	g__Glomus	0.743394	1.48679	0.730366	0.756422	0	0	0	0.751042	2.24051	0.406003	0.227249	0.278366	1.85412	0.228506	0.378297	0.510729	0.231416	0.828582	0.829565	0.434337	0.348215	2.08762	0.559274	0.657379	1.2484	0.694711	1.27466	0.547155	0.394027	0.316084	0.5152
k__Fungi	p__Ascomycota	c__Sordariomycetes	o__Sordariales	f__Chaetomiaceae	g__Chaetomium	0.592591	1.18518	0.560243	0.62494	0	0	0	0.431255	0.935846	0.321795	1.04227	0.114397	0.320638	0.184709	0.193261	0.34691	1.59163	0.681225	0.558977	1.48417	0.230542	0.658429	0.623453	0.635612	0.430383	0.694711	0.995505	0.0512116	0.834085	0.271979	0.589206
k__Fungi	p__Ascomycota	c__Dothideomycetes	o__Botryosphaeriales	f__Botryosphaeriaceae	g__Macrophomina	0.590428	1.18086	0.197186	0.983669	0	0	0	0.113296	0.205736	0.219542	0.0273383	0.0381323	0.409859	0.186613	0.211764	0.0867275	0.305983	0.198087	0.363157	0.399415	1.79631	0.0967359	0.350692	0.624728	0.0570044	0.753213	0.855929	0.606453	2.55381	3.43649	0.273255
k__Fungi	p__Ascomycota	c__Sordariomycetes	o__Hypocreales	f__Hypocreaceae	g__Trichoderma	0.368214	0.736429	0.400932	0.335497	0	0	0	0.0109641	0.203227	0.0751857	0.258005	2.13541	0.00278816	0.104732	0.368017	0.0481819	1.20593	0.202918	0.19582	0.0130956	0.0648399	0.0124821	0.00916842	0.0043535	0.00285022	0.179162	0.00410517	3.70879	0.00736499	0.00551308	0.014232
k__Fungi	p__Ascomycota	c__Eurotiomycetes	o__Chaetothyriales	f__Herpotrichiellaceae	g__Phialophora	0.363615	0.72723	0.449806	0.277424	0	0	0	0.513486	0.556991	0.11729	0.721047	0.644436	0.276027	0.835952	0.524271	0.19594	0.429405	0.483138	0.0996902	0.170242	0.987008	0.102977	0.378197	0.0827166	0.219467	0.301651	0.155997	0.078165	0.406916	0.209497	0.236252
k__Fungi	p__Ascomycota	c__Eurotiomycetes	o__Chaetothyriales	f__Herpotrichiellaceae	g__Minimelanolocus	0.328092	0.656184	0.544813	0.111371	0	0	0	0.252175	0.283514	0.0451114	2.30838	0.0190661	0.225841	0.0742645	1.7599	0.34691	0.13885	0.0797178	1.00402	0.0523823	0.141687	0.0312051	0.0504263	0.00217675	0.142511	0.0182819	0.0636302	0.0215628	0.410598	0.00918847	0.392804
k__Fungi	p__Glomeromycota	c__Glomeromycetes	o__Glomerales	f__Glomeraceae	g__Septoglomus	0.251171	0.502342	0.115637	0.386705	0	0	0	0.135224	0.168101	0.123305	0.0615111	0.0400389	0.108738	0.169475	0.0904624	0.122061	0.0694248	0.217412	0.0818884	0.508545	0.626786	0.296449	0.307142	0.16108	0.635599	0.148083	0.443359	0.288402	0.436376	0.51823	0.270409
k__Fungi	p__Ascomycota	c__Dothideomycetes	o__Pleosporales	f__Testudinaceae	g__Lepidosphaeria	0.204814	0.409628	0.255855	0.153773	0	0	0	0.190045	0.408962	0.180446	0.155486	0.665408	0.089221	0.192326	0.2241	0.0417577	0.190275	0.475891	0.256346	0.205164	0.504311	0.18411	0.114605	0.191554	0.0741057	0.0987221	0.227837	0.078165	0.0626024	0.0955601	0.00853922
k__Fungi	p__Glomeromycota	c__Glomeromycetes	o__Glomerales	f__Glomeraceae	g__Dominikia	0.13219	0.26438	0.0790192	0.185361	0	0	0	0.0347197	0.0451615	0.0330817	0.00170864	0.00190661	0.0390342	0.24374	0.00822385	0.0578183	0.0282842	0.272973	0.181579	0.0763909	0.0384237	0.330775	0.203997	0.0544188	0.342027	0.0475329	0.0472095	0.123986	0.0810149	0.815936	0.062621
k__Fungi	p__Ascomycota	c__Sordariomycetes	o__Togniniales	f__Togniniaceae	g__Phaeoacremonium	0.0425398	0.0850797	0.0848551	0.000224612	7	11	0	0.937431	0	0.00902229	0.0102519	0	0	0	0	0	0.0591396	0.00241569	0	0	0	0	0	0	0	0	0	0.00269535	0	0	0
k__Fungi	p__Ascomycota	c__Sordariomycetes	o__Hypocreales	f__Nectriaceae	g__Neonectria	0.000174847	0.000349694	0.000158685	0.000191009	11	11	0	0	0	0	0	0	0	0.00190422	0	0	0	0	0	0	0	0	0.00229211	0	0	0	0	0	0	0	0
k__Fungi	p__Ascomycota	c__Dothideomycetes	o__Pleosporales	f__Morosphaeriaceae	g__Acrocalymma	0	0	0	0	12	12	0	0	0	0	0	0	0	0	0	0	0	0	0	0	0	0	0	0	0	0	0	0	0	0	0
k__Fungi	p__Ascomycota	c__Dothideomycetes	o__Pleosporales	f__Corynesporascaceae	g__Corynespora	1.46924	2.93847	1.23771	1.70076	0	1	1	0.847891	0.24337	1.60296	1.00126	3.07346	0.122679	4.98143	0.296059	0.767699	0.444833	1.32138	0.149535	0.825021	2.33904	4.33439	0.0412579	0.894645	0	0.811715	0.381781	0.927199	2.17083	5.12717	2.55607
k__Fungi	p__Ascomycota	c__Dothideomycetes	o__Pleosporales	f__Cucurbitariaceae	g__Pyrenochaeta	0.090148	0.180296	0.082098	0.098198	0	2	2	0.0255829	0.0426525	0.0120297	0.312682	0.0419455	0.0473987	0.333238	0.0267275	0.0128485	0.0231416	0.0748865	0.0320433	0	0.0144089	0.00936154	0.0114605	0	0.0313524	0.0694711	0.0184733	0.107814	0.876434	0.0367539	0.00284641
k__Fungi	p__Ascomycota	c__Sordariomycetes	o__Sordariales	f__Lasiosphaeriaceae	g__Cercophora	0.135393	0.270786	0.168533	0.102254	3	1	4	0.0931949	0	0.108267	1.28319	0.186848	0.0223052	0.239931	0	0	0.0719961	0.00241569	0.0142415	0.357946	0.0720444	0.0124821	0.00458421	0.026121	0.0940573	0.371122	0	0.121291	0.108634	0.00183769	0.0569282
k__Fungi	p__Ascomycota	c__Pezizomycetes	o__Pezizales	f__Pyronemataceae	g__Scutellinia	0.872852	1.7457	1.67763	0.0680768	1	5	6	0.00182735	0.790325	4.37581	0.0153778	12.904	0.0975855	0	1.19246	0.0321213	0.0102852	0.458982	0.252786	0	0.00480296	0.0842539	0.1742	0.272094	0	0	0	0.00539069	0.272505	0.00367539	0
k__Fungi	p__Ascomycota	c__Eurotiomycetes	o__Chaetothyriales	f__Herpotrichiellaceae	g__Exophiala	0.500154	1.00031	0.954092	0.0462157	1	5	6	0	0.155556	0.0812006	0.0563852	5.4758	1.3411	2.55736	1.15751	0.00963639	0.395979	0.0797178	0.138854	0	0	0.149785	0.0137526	0	0.196665	0.087753	0.0307888	0	0	0.00183769	0.0740066
k__Fungi	p__Basidiomycota	c__Malasseziomycetes	o__Malasseziales	f__Malasseziaceae	g__Malassezia	0.0112913	0.0225827	0.00865665	0.013926	4	2	6	0.0292376	0	0.00601486	0	0.00953307	0.0223052	0.0114253	0.00205596	0.0160606	0	0.00724708	0	0.010913	0.0360222	0.00624103	0.0229211	0.034828	0.0114009	0.00182819	0.00615776	0	0.0239362	0.0128639	0
k__Fungi	p__Glomeromycota	c__Glomeromycetes	o__Glomerales	f__Glomeraceae	g__Kamienskia	0.00803583	0.0160717	0.00320114	0.0128705	6	1	7	0.0146188	0.00501794	0.00601486	0	0	0.00278816	0	0	0	0.00514258	0.00483138	0	0.0021826	0.0264163	0.00312051	0.0412579	0.00653026	0.0285022	0.0255946	0.00410517	0	0.00920624	0.00183769	0.00569282
k__Fungi	p__Basidiomycota	c__Agaricomycetes	o__Cantharellales	f__Ceratobasidiaceae	g__Rhizoctonia	0.320228	0.640456	0.381135	0.259322	4	4	8	0.716322	1.01111	0.084208	0	0	0	0.00190422	0.452312	0.0835154	0.00257129	0	2.22167	0	0.962993	0	0.611992	0.0674793	0	0.00365637	0.00205259	0.00269535	0.0128887	1.4481	0
k__Fungi	p__Ascomycota	c__Eurotiomycetes	o__Chaetothyriales	f__Herpotrichiellaceae	g__Capronia	0.0127448	0.0254896	0.0170551	0.0084345	4	4	8	0.0237556	0.0602153	0	0.00170864	0	0.00557631	0	0	0.0289092	0.0411406	0.0362354	0.00712073	0.00654779	0.0240148	0.0343257	0	0	0.00285022	0.00365637	0.0143681	0.00808604	0.00736499	0	0
k__Fungi	p__Ascomycota	c__Dothideomycetes	o__Capnodiales	f__Mycosphaerellaceae	g__Mycosphaerella	0.0039123	0.00782459	0.0046947	0.00312989	4	4	8	0	0.0225807	0.00601486	0	0	0.00836447	0.00761687	0	0.00321213	0.00257129	0.00241569	0.00356037	0	0	0	0.00458421	0.00217675	0	0.0146255	0.00410517	0.00269535	0.00184125	0.00183769	0.00569282
k__Fungi	p__Ascomycota	c__Sordariomycetes	o__Hypocreales	f__Hypocreales_fam_Incertae_sedis	g__Acremonium	2.27309	4.54618	2.21287	2.33331	2	7	9	0.590235	12.304	0.0390966	0.0307556	1.22023	0	0	0.0472872	2.01079	0.532257	0.0386511	9.74116	0.0785735	0.775678	0	20.3539	0	0.0171013	0	0	0	0	0	6.77445
k__Fungi	p__Ascomycota	c__Sordariomycetes	o__Sordariales	f__Sordariales_fam_Incertae_sedis	g__Conlarium	0.280876	0.561751	0.48712	0.0746308	3	7	10	0.0036547	0	0	0	2.5072	0.00278816	0.0533181	0.384465	0.00321213	2.88241	0.00483138	0.00356037	0.0021826	0.0432266	0.645946	0.123774	0	0	0.0804402	0	0	0	0	0
k__Fungi	p__Ascomycota	c__Sordariomycetes	o__Glomerellales	f__Plectosphaerellaceae	g__Plectosphaerella	0.590784	1.18157	0.150171	1.0314	9	2	11	0	0	0.00300743	0.0205037	0	0	1.77854	0	0	0	0	0	1.65441	0	0.758285	0.396534	0.158903	0.00285022	0.00182819	0.784088	8.09951	0.149141	0.371214	0
k__Fungi	p__Glomeromycota	c__Glomeromycetes	o__Glomerales	f__Glomeraceae	g__Funneliformis	0.375321	0.750641	0.606603	0.144039	2	9	11	0.438564	0	0.463144	0.0205037	0.024786	5.52613	0.580786	0	0.106	0.0282842	0.0483138	0.0427244	0	0	0	0.0481342	0	0	0	1.65644	0	0	0.02389	0
k__Fungi	p__Ascomycota	c__Sordariomycetes	o__Hypocreales	f__Stachybotryaceae	g__Stachybotrys	0.182121	0.364241	0.252838	0.111403	5	6	11	0	0	1.4586	0.0854321	0.0571984	0	0	0.655852	0.00642426	0.55797	0.212581	0	0	0	0.0156026	0	1.03831	0	0.00365637	0	0.0808604	0.0276187	0	0.170784
k__Fungi	p__Ascomycota	c__Sordariomycetes	o__Glomerellales	f__Plectosphaerellaceae	g__Verticillium	0.0411314	0.0822628	0.0293851	0.0528777	5	6	11	0.00913676	0	0.141349	0.0136691	0.0305058	0.0418223	0	0.0164477	0	0	0	0.0996902	0.0130956	0.446675	0.0374462	0	0	0.0285022	0	0	0	0	0.00918847	0.0996243
k__Fungi	p__Basidiomycota	c__Agaricostilbomycetes	o__Agaricostilbales	f__Chionosphaeraceae	g__Kurtzmanomyces	0.015691	0.0313819	0.0250281	0.00635383	3	8	11	0	0.00250897	0	0.047842	0.00762646	0.0167289	0	0.0164477	0.00963639	0.0617109	0.00966277	0.128173	0.00654779	0.0504311	0	0	0	0	0	0.0164207	0	0	0	0.00284641
k__Fungi	p__Ascomycota	c__Eurotiomycetes	o__Onygenales	f__Onygenales_fam_Incertae_sedis	g__Chrysosporium	0.01272	0.0254399	0.00961101	0.0158289	8	3	11	0	0	0.00902229	0	0.0343191	0	0	0.0102798	0	0.0617109	0	0	0.00654779	0.0336207	0	0.0229211	0.00217675	0	0.0146255	0.00205259	0.0619929	0.0349837	0.0110262	0
k__Fungi	p__Ascomycota	c__Leotiomycetes	o__Helotiales	f__Helotiaceae	g__Tetracladium	0.0203388	0.0406777	0.03162	0.00905765	5	7	12	0.102332	0.0100359	0	0	0	0.00278816	0	0.156253	0	0.0308555	0.0700551	0.00712073	0	0	0	0	0.017414	0.0655551	0	0.00205259	0.0107814	0.0128887	0	0
k__Fungi	p__Ascomycota	c__Dothideomycetes	o__Pleosporales	f__Phaeosphaeriaceae	g__Paraphoma	0.0196992	0.0393985	0.0353811	0.00401742	3	9	12	0.0201009	0.0351256	0.00300743	0	0.00190661	0.0223052	0.245644	0	0.0642426	0.017999	0	0.0142415	0	0.0264163	0	0	0	0.0199515	0	0	0	0.00184125	0	0
k__Fungi	p__Ascomycota	c__Sordariomycetes	o__Sordariales	f__Sordariales_fam_Incertae_sedis	g__Madurella	0.0670347	0.134069	0.0664478	0.0676217	9	4	13	0	0	0	0	0.775992	0	0	0.00205596	0	0	0.0193255	0	0.0349215	0.055234	0.0624103	0.0825158	0.343927	0	0.109691	0	0.0970324	0	0.0257277	0
k__Fungi	p__Ascomycota	c__Sordariomycetes	o__Hypocreales	f__Nectriaceae	g__Gibberella	0.0185316	0.0370632	0.0223609	0.0147023	5	8	13	0.162634	0.00501794	0	0	0	0	0	0.00616789	0.00642426	0.0437119	0.0265726	0.0178018	0	0.156096	0	0.00458421	0	0	0.00548456	0.0102629	0	0	0	0
k__Fungi	p__Ascomycota	c__Sordariomycetes	o__Conioscyphales	f__Conioscyphaceae	g__Conioscypha	0.00874166	0.0174833	0.013576	0.00390735	5	8	13	0.0127915	0.00752691	0	0	0.00381323	0.00557631	0.00571265	0.0863505	0	0.0411406	0	0	0.010913	0	0	0.020629	0	0	0	0.00615776	0	0	0.00918847	0
k__Fungi	p__Ascomycota	c__Eurotiomycetes	o__Onygenales	f__Onygenales_fam_Incertae_sedis	g__Malbranchea	0.0450985	0.0901969	0.055056	0.0351409	6	8	14	0.0036547	0	0.00300743	0.0102519	0.0781712	0	0.00761687	0	0	0.55797	0	0	0	0.00480296	0	0	0	0	0	0.0307888	0.358481	0.0276187	0	0
k__Fungi	p__Ascomycota	c__Sordariomycetes	o__Coniochaetales	f__Coniochaetaceae	g__Coniochaeta	0.0120384	0.0240767	0.0156213	0.00845541	8	6	14	0.00913676	0	0	0	0	0.052975	0	0	0.00963639	0.115708	0	0	0	0.00240148	0	0.00229211	0	0	0	0.0718406	0	0.0165712	0.00551308	0.00284641
k__Fungi	p__Ascomycota	c__Dothideomycetes	o__Pleosporales	f__Didymellaceae	g__Nothophoma	0.0167045	0.033409	0.00729448	0.0261145	7	8	15	0	0	0.0541337	0.00170864	0.00190661	0	0	0	0.00321213	0	0.0265726	0	0	0.00240148	0	0.270469	0	0	0	0	0	0.0386662	0.00183769	0
k__Fungi	p__Ascomycota	c__Sordariomycetes	o__Sordariales	f__Chaetomiaceae	g__Subramaniula	0.00420926	0.00841853	0.00478389	0.00363464	7	8	15	0	0	0.00601486	0.0410074	0	0	0.00190422	0.00205596	0.00642426	0	0	0	0.021826	0	0	0	0	0	0.00548456	0	0.0107814	0.00552374	0	0
k__Fungi	p__Ascomycota	c__Dothideomycetes	o__Pleosporales	f__Pleosporaceae	g__Alternaria	0.00336987	0.00673973	0.00340203	0.0033377	7	8	15	0.0036547	0	0.0180446	0	0	0	0	0	0.00642426	0.0102852	0.00241569	0	0	0	0	0.00916842	0	0.0199515	0	0	0.00808604	0	0	0.00284641
k__Fungi	p__Ascomycota	c__Sordariomycetes	o__Savoryellales	f__Savoryellaceae	g__Savoryella	0.163428	0.326856	0	0.326856	12	4	16	0	0	0	0	0	0	0	0	0	0	0	0	0.97562	0.0144089	1.1109	0.0458421	0.0631258	0	0	0.240153	0	1.06976	0.402455	0
k__Fungi	p__Ascomycota	c__Sordariomycetes	o__Hypocreales	f__Hypocreales_fam_Incertae_sedis	g__Sarocladium	0.0633693	0.126739	0.0189607	0.107778	8	8	16	0.00913676	0.00250897	0	0.210163	0.00571984	0	0	0	0	0	0	0	0	0.0960592	0	1.075	0	0	0	0	0.118595	0.0036825	0	0
k__Fungi	p__Ascomycota	c__Sordariomycetes	o__Sordariales	f__Chaetomiaceae	g__Acrophialophora	0.00983792	0.0196758	0.00560659	0.0140692	7	9	16	0	0	0.00902229	0.0375901	0.00190661	0	0	0.0123358	0.00642426	0	0	0	0	0	0	0	0	0.00570044	0	0.00410517	0.159025	0	0	0
k__Fungi	p__Basidiomycota	c__Agaricomycetes	o__Agaricales	f__Entolomataceae	g__Entoloma	0.00900039	0.0180008	0.0138401	0.00416069	5	11	16	0.00182735	0	0.00300743	0	0	0.114314	0.0304675	0	0.00321213	0.00257129	0	0.0106811	0	0	0.0499282	0	0	0	0	0	0	0	0	0
k__Fungi	p__Ascomycota	c__Dothideomycetes	o__Pleosporales	f__Lophiotremataceae	g__Lophiotrema	0.00432703	0.00865406	0.0038519	0.00480215	7	9	16	0	0.00752691	0	0	0.00762646	0.0250934	0	0	0	0	0.00241569	0.00356037	0	0.00240148	0	0	0	0	0.00182819	0	0	0.0533962	0	0
k__Fungi	p__Ascomycota	c__Sordariomycetes	o__Xylariales	f__Diatrypaceae	g__Monosporascus	0.0815394	0.163079	0.0280977	0.134981	6	11	17	0.157152	0	0	0	0.00190661	0	0.00380844	0.0596229	0	0	0.111122	0.00356037	0	0	0	0	0	0	1.61977	0	0	0	0	0
k__Fungi	p__Ascomycota	c__Sordariomycetes	o__Sordariales	f__Cephalothecaceae	g__Phialemonium	0.0118355	0.023671	0.00364355	0.0200274	9	8	17	0	0	0	0.0290469	0.00953307	0	0	0	0	0.00514258	0	0	0	0.0888547	0.0312051	0	0	0	0	0	0.0134767	0.106792	0	0
k__Fungi	p__Ascomycota	c__Leotiomycetes	o__Thelebolales	f__Pseudeurotiaceae	g__Geomyces	0.00898962	0.0179792	0.00693037	0.0110489	9	8	17	0	0	0.0150371	0	0	0	0	0	0.0192728	0.0488545	0	0	0	0.055234	0	0.0366737	0	0	0	0.0164207	0.0242581	0	0	0
k__Fungi	p__Ascomycota	c__Sordariomycetes	o__Sordariales	f__Chaetomiaceae	g__Humicola	0.00576408	0.0115282	0.0044327	0.00709545	8	9	17	0.00913676	0	0	0	0	0	0	0.0287835	0	0.0128564	0.00241569	0	0	0.0360222	0	0.0160447	0	0	0	0	0	0	0.0330785	0
k__Fungi	p__Mortierellomycota	c__Mortierellomycetes	o__Mortierellales	f__Mortierellaceae	g__Mortierella	0.00226521	0.00453043	0.00407338	0.000457047	6	11	17	0.00182735	0.00250897	0.00300743	0	0	0.0111526	0.00571265	0.0246716	0	0	0	0	0	0	0	0	0	0	0.00548456	0	0	0	0	0
k__Fungi	p__Basidiomycota	c__Agaricomycetes	o__Agaricales	f__Agaricaceae	g__Leucoagaricus	1.034	2.068	0	2.068	12	6	18	0	0	0	0	0	0	0	0	0	0	0	0	0	0.00480296	0.00624103	0.880169	0	0	0	0	0	23.8957	0.00918847	0.0199249
k__Fungi	p__Basidiomycota	c__Agaricomycetes	o__Cantharellales	f__Ceratobasidiaceae	g__Thanatephorus	1.00003	2.00005	1.51599	0.484058	8	10	18	0	0	0	0.00854321	0.00762646	18.1565	0	0	0.0192728	0	0	0	0	0	0	5.79215	0	0	0	0	0	0	0.0165393	0
k__Fungi	p__Ascomycota	c__Leotiomycetes	o__Helotiales	f__Helotiales_fam_Incertae_sedis	g__Cadophora	0.441127	0.882254	0.881492	0.000761745	7	11	18	0	0	0.00601486	10.3219	0.0133463	0	0	0.111022	0	0	0.125616	0	0	0	0	0	0	0	0.00914093	0	0	0	0	0
k__Fungi	p__Ascomycota	c__Dothideomycetes	o__Pleosporales	f__Lophiostomataceae	g__Lophiostoma	0.116901	0.233801	0.00173707	0.232064	10	8	18	0.0182735	0	0	0	0	0	0	0	0	0.00257129	0	0	0	1.47451	0.602259	0	0.215498	0	0	0	0	0	0.492502	0
k__Fungi	p__Ascomycota	c__Dothideomycetes	o__Pleosporales	f__Phaeosphaeriaceae	g__Phaeosphaeria	0.00468538	0.00937077	0.0053232	0.00404756	8	10	18	0	0.00501794	0	0	0	0.0278816	0.0285633	0	0	0	0.00241569	0	0	0	0	0	0	0.0342027	0	0.0143681	0	0	0	0
k__Fungi	p__Ascomycota	c__Sordariomycetes	o__Microascales	f__Halosphaeriaceae	g__Tinhaudeus	0.0285803	0.0571606	0	0.0571606	12	7	19	0	0	0	0	0	0	0	0	0	0	0	0	0.0130956	0	0.00312051	0	0.00870701	0	0	0	0	0.659167	0.00183769	0
k__Fungi	p__Ascomycota	c__Sordariomycetes	o__Microascales	f__Halosphaeriaceae	g__Cirrenalia	0.00292793	0.00585585	0.00414531	0.00171055	9	10	19	0	0	0	0.0307556	0	0	0	0	0	0.0154277	0	0.00356037	0	0	0	0	0	0	0.00914093	0	0	0	0	0.0113856
k__Fungi	p__Basidiomycota	c__Agaricomycetes	o__Cantharellales	f__Botryobasidiaceae	g__Botryobasidium	0.002699	0.00539801	0.00337258	0.00202542	9	10	19	0	0.00752691	0	0	0	0	0	0	0.025697	0	0.00724708	0	0	0	0	0	0.0043535	0.0199515	0	0	0	0	0	0
k__Fungi	p__Basidiomycota	c__Tremellomycetes	o__Filobasidiales	f__Piskurozymaceae	g__Solicoccozyma	0.000797128	0.00159426	0.00067778	0.000916476	10	9	19	0	0	0.00300743	0.00512593	0	0	0	0	0	0	0	0	0	0.00480296	0	0	0.0043535	0	0	0	0	0.00184125	0	0
k__Fungi	p__Ascomycota	c__Sordariomycetes	o__Sordariales	f__Lasiosphaeriaceae	g__Schizothecium	0.00481017	0.00962033	0.00962033	0	8	12	20	0.00548206	0	0	0	0	0	0.0399886	0	0	0.0385693	0.031404	0	0	0	0	0	0	0	0	0	0	0	0	0
k__Fungi	p__Ascomycota	c__Dothideomycetes	o__Pleosporales	f__Phaeosphaeriaceae	g__Setophaeosphaeria	0.00189834	0.00379668	0.00259594	0.00120074	9	11	20	0	0	0	0	0	0	0	0.00411193	0	0.00771387	0.0193255	0	0	0.0144089	0	0	0	0	0	0	0	0	0	0
k__Fungi	p__Basidiomycota	c__Agaricomycetes	o__Sebacinales	f__Sebacinaceae	g__Craterocolla	0.00126511	0.00253022	0.00230561	0.000224612	9	11	20	0	0	0.0180446	0.00683457	0	0.00278816	0	0	0	0	0	0	0	0	0	0	0	0	0	0	0.00269535	0	0	0
k__Fungi	p__Ascomycota	c__Sordariomycetes	o__Microascales	f__Halosphaeriaceae	g__Remispora	0.000750318	0.00150064	0.00101598	0.000484655	10	10	20	0	0	0	0	0.00190661	0	0	0	0	0.0102852	0	0	0	0	0.00312051	0	0	0	0	0	0.00269535	0	0	0
k__Fungi	p__Ascomycota	c__Eurotiomycetes	o__Chaetothyriales	f__Herpotrichiellaceae	g__Coniosporium	0.000541147	0.00108229	0.00108229	0	8	12	20	0	0	0	0	0.00190661	0	0.00190422	0.00205596	0	0	0	0.00712073	0	0	0	0	0	0	0	0	0	0	0	0
k__Fungi	p__Basidiomycota	c__Agaricomycetes	o__Agaricales	f__Tricholomataceae	g__Calyptella	0.179214	0.358428	0.0780556	0.280373	10	11	21	0	0	0	0	0	0	0.599829	0	0	0.336839	0	0	0	3.36447	0	0	0	0	0	0	0	0	0	0
k__Fungi	p__Ascomycota	c__Sordariomycetes	o__Hypocreales	f__Cordycipitaceae	g__Beauveria	0.034949	0.0698981	0	0.0698981	12	9	21	0	0	0	0	0	0	0	0	0	0	0	0	0	0	0.0124821	0	0	0	0.00731275	0.818982	0	0	0	0
k__Fungi	p__Ascomycota	c__Dothideomycetes	o__Pleosporales	f__Didymosphaeriaceae	g__Paraphaeosphaeria	0.0159051	0.0318102	0.0318102	0	9	12	21	0	0.185664	0	0	0	0	0	0	0.00321213	0.192847	0	0	0	0	0	0	0	0	0	0	0	0	0	0
k__Fungi	p__Basidiomycota	c__Agaricomycetes	o__Agaricales	f__Bolbitiaceae	g__Conocybe	0.00952527	0.0190505	0	0.0190505	12	9	21	0	0	0	0	0	0	0	0	0	0	0	0	0	0	0	0	0	0	0	0.00821035	0.0970324	0.123364	0	0
k__Fungi	p__Basidiomycota	c__Agaricomycetes	o__Agaricales	f__Psathyrellaceae	g__Psathyrella	0.00941577	0.0188315	0.0186501	0.000181396	10	11	21	0	0	0	0.141817	0.0819844	0	0	0	0	0	0	0	0	0	0	0	0.00217675	0	0	0	0	0	0	0
k__Fungi	p__Ascomycota	c__Sordariomycetes	o__Microascales	f__Halosphaeriaceae	g__Natantispora	0.00852282	0.0170456	0.000402898	0.0166427	10	11	21	0.00182735	0	0.00300743	0	0	0	0	0	0	0	0	0	0	0	0.199713	0	0	0	0	0	0	0	0	0
k__Fungi	p__Ascomycota	c__Saccharomycetes	o__Saccharomycetales	f__Saccharomycetales_fam_Incertae_sedis	g__Candida	0.00138856	0.00277713	0.000214274	0.00256285	11	10	21	0	0	0	0	0	0	0	0	0	0.00257129	0	0	0	0.0216133	0	0	0	0	0.00914093	0	0	0	0	0
k__Fungi	p__Ascomycota	c__Pezizomycetes	o__Pezizales	f__Pezizaceae	g__Terfezia	0.000472431	0.000944862	0.000944862	0	9	12	21	0	0.00250897	0	0.00170864	0	0	0	0	0	0	0	0.00712073	0	0	0	0	0	0	0	0	0	0	0	0
k__Fungi	p__Ascomycota	c__Dothideomycetes	o__Pleosporales	f__Pleosporales_fam_Incertae_sedis	g__Pseudochaetosphaeronema	0.0375072	0.0750143	0	0.0750143	12	10	22	0	0	0	0	0	0	0	0	0	0	0	0	0	0	0.895588	0.00458421	0	0	0	0	0	0	0	0
k__Fungi	p__Ascomycota	c__Sordariomycetes	o__Hypocreales	f__Ophiocordycipitaceae	g__Hyaloseta	0.0195252	0.0390504	0.03845	0.00060037	11	11	22	0	0	0	0	0.461401	0	0	0	0	0	0	0	0	0.00720444	0	0	0	0	0	0	0	0	0	0
k__Fungi	p__Ascomycota	c__Pezizomycetes	o__Pezizales	f__Pyronemataceae	g__Pulvinula	0.00127596	0.00255192	0.00207688	0.000475037	11	11	22	0	0	0	0	0	0	0	0	0	0	0	0.0249226	0	0	0	0	0	0.00570044	0	0	0	0	0	0
k__Fungi	p__Ascomycota	c__Dothideomycetes	o__Pleosporales	f__Didymellaceae	g__Phoma	0.000973269	0.00194654	0.00194654	0	10	12	22	0	0	0	0	0	0.00278816	0	0	0	0.0205703	0	0	0	0	0	0	0	0	0	0	0	0	0	0
k__Fungi	p__Basidiomycota	c__Agaricomycetes	o__Agaricales	f__Clavariaceae	g__Clavaria	0.000903814	0.00180763	0.00180763	0	10	12	22	0	0	0	0.0102519	0.0114397	0	0	0	0	0	0	0	0	0	0	0	0	0	0	0	0	0	0	0
k__Fungi	p__Ascomycota	c__Leotiomycetes	o__Helotiales	f__Leotiaceae	g__Neobulgaria	0.000862265	0.00172453	0.00149992	0.000224612	11	11	22	0	0	0	0	0	0	0	0	0	0.017999	0	0	0	0	0	0	0	0	0	0	0.00269535	0	0	0
k__Fungi	p__Ascomycota	c__Lecanoromycetes	o__Peltigerales	f__Collemataceae	g__Physma	0.000814445	0.00162889	0.000250619	0.00137827	11	11	22	0	0	0.00300743	0	0	0	0	0	0	0	0	0	0	0	0	0	0	0	0	0	0	0	0.0165393	0
k__Fungi	p__Ascomycota	c__Leotiomycetes	o__Thelebolales	f__Pseudeurotiaceae	g__Pseudeurotium	0.000643793	0.00128759	0	0.00128759	12	10	22	0	0	0	0	0	0	0	0	0	0	0	0	0	0	0	0	0	0	0	0	0.00808604	0.00736499	0	0
k__Fungi	p__Ascomycota	c__Leotiomycetes	o__Helotiales	f__Helotiaceae	g__Meliniomyces	0.000621128	0.00124226	0.00124226	0	10	12	22	0	0	0	0	0	0	0	0.0123358	0	0.00257129	0	0	0	0	0	0	0	0	0	0	0	0	0	0
k__Fungi	p__Ascomycota	c__Sordariomycetes	o__Hypocreales	f__Cordycipitaceae	g__Lecanicillium	0.000482876	0.000965753	0.000965753	0	10	12	22	0	0	0	0	0.00953307	0	0	0.00205596	0	0	0	0	0	0	0	0	0	0	0	0	0	0	0	0
k__Fungi	p__Ascomycota	c__Leotiomycetes	o__Helotiales	f__Dermateaceae	g__Patinella	0.00045525	0.0009105	0.0009105	0	10	12	22	0	0	0	0	0	0	0	0	0.00321213	0.00771387	0	0	0	0	0	0	0	0	0	0	0	0	0	0
k__Fungi	p__Basidiomycota	c__Tremellomycetes	o__Filobasidiales	f__Filobasidiaceae	g__Filobasidium	0.000421668	0.000843336	0.000501238	0.000342098	11	11	22	0	0	0.00601486	0	0	0	0	0	0	0	0	0	0	0	0	0	0	0	0	0.00410517	0	0	0	0
k__Fungi	p__Chytridiomycota	c__Spizellomycetes	o__Spizellomycetales	f__Spizellomycetaceae	g__Spizellomyces	0.000318011	0.000636023	0.000636023	0	10	12	22	0	0	0	0	0	0.00557631	0	0.00205596	0	0	0	0	0	0	0	0	0	0	0	0	0	0	0	0
k__Fungi	p__Ascomycota	c__Eurotiomycetes	o__Eurotiales	f__Trichocomaceae	g__Thermomyces	0.00028075	0.0005615	0.0005615	0	10	12	22	0	0	0	0	0.00190661	0	0	0	0	0	0.00483138	0	0	0	0	0	0	0	0	0	0	0	0	0
k__Fungi	p__Ascomycota	c__Lichinomycetes	o__Lichinales	f__Lichinaceae	g__Lempholemma	0.000207199	0.000414397	0.000214274	0.000200123	11	11	22	0	0	0	0	0	0	0	0	0	0.00257129	0	0	0	0.00240148	0	0	0	0	0	0	0	0	0	0
k__Fungi	p__Ascomycota	c__Dothideomycetes	o__Tubeufiales	f__Tubeufiaceae	g__Tubeufia	0.0036547	0.00730941	0.00730941	0	11	12	23	0.0877129	0	0	0	0	0	0	0	0	0	0	0	0	0	0	0	0	0	0	0	0	0	0	0
k__Fungi	p__Ascomycota	c__Dothideomycetes	o__Pleosporales	f__Trematosphaeriaceae	g__Trematosphaeria	0.00247041	0.00494081	0	0.00494081	12	11	23	0	0	0	0	0	0	0	0	0	0	0	0	0	0	0.0592898	0	0	0	0	0	0	0	0	0
k__Fungi	p__Ascomycota	c__Sordariomycetes	o__Hypocreales	f__Ophiocordycipitaceae	g__Haptocillium	0.000191009	0.000382018	0	0.000382018	12	11	23	0	0	0	0	0	0	0	0	0	0	0	0	0	0	0	0.00458421	0	0	0	0	0	0	0	0
k__Fungi	p__Ascomycota	c__Pezizomycetes	o__Pezizales	f__Pyronemataceae	g__Pustularia	0.000148349	0.000296697	0.000296697	0	11	12	23	0	0	0	0	0	0	0	0	0	0	0	0.00356037	0	0	0	0	0	0	0	0	0	0	0	0
k__Fungi	p__Ascomycota	c__Sordariomycetes	o__Sordariales	f__Sordariales_fam_Incertae_sedis	g__Ramophialophora	0.000142387	0.000284774	0.000284774	0	11	12	23	0	0	0	0.00341728	0	0	0	0	0	0	0	0	0	0	0	0	0	0	0	0	0	0	0	0
k__Fungi	p__Basidiomycota	c__Tremellomycetes	o__Tremellales	f__Rhynchogastremataceae	g__Papiliotrema	0.000133839	0.000267677	0.000267677	0	11	12	23	0	0	0	0	0	0	0	0	0.00321213	0	0	0	0	0	0	0	0	0	0	0	0	0	0	0
k__Fungi	p__Basidiomycota	c__Tremellomycetes	o__Cystofilobasidiales	f__Cystofilobasidiaceae	g__Guehomyces	0.000107137	0.000214274	0.000214274	0	11	12	23	0	0	0	0	0	0	0	0	0	0.00257129	0	0	0	0	0	0	0	0	0	0	0	0	0	0
k__Fungi	p__Basidiomycota	c__Agaricomycetes	o__Cantharellales	f__Clavulinaceae	g__Clavulina	0.00010454	0.000209081	0.000209081	0	11	12	23	0	0.00250897	0	0	0	0	0	0	0	0	0	0	0	0	0	0	0	0	0	0	0	0	0	0
k__Fungi	p__Basidiomycota	c__Agaricomycetes	o__Agaricales	f__Agaricaceae	g__Lepiota	0.000100062	0.000200123	0	0.000200123	12	11	23	0	0	0	0	0	0	0	0	0	0	0	0	0	0.00240148	0	0	0	0	0	0	0	0	0	0
k__Fungi	p__Ascomycota	c__Leotiomycetes	o__Thelebolales	f__Pseudeurotiaceae	g__Pseudogymnoascus	9.55044e-05	0.000191009	0	0.000191009	12	11	23	0	0	0	0	0	0	0	0	0	0	0	0	0	0	0	0.00229211	0	0	0	0	0	0	0	0
k__Fungi	p__Basidiomycota	c__Cystobasidiomycetes	o__Cystobasidiales	f__Cystobasidiaceae	g__Cystobasidium	9.0698e-05	0.000181396	0	0.000181396	12	11	23	0	0	0	0	0	0	0	0	0	0	0	0	0	0	0	0	0.00217675	0	0	0	0	0	0	0
k__Fungi	p__Basidiomycota	c__Tremellomycetes	o__Filobasidiales	f__Filobasidiaceae	g__Naganishia	7.94423e-05	0.000158885	0.000158885	0	11	12	23	0	0	0	0	0.00190661	0	0	0	0	0	0	0	0	0	0	0	0	0	0	0	0	0	0	0
k__Fungi	p__Ascomycota	c__Pezizomycetes	o__Pezizales	f__Pyronemataceae	g__Ramsbottomia	7.94423e-05	0.000158885	0.000158885	0	11	12	23	0	0	0	0	0.00190661	0	0	0	0	0	0	0	0	0	0	0	0	0	0	0	0	0	0	0
k__Fungi	p__Ascomycota	c__Pezizomycetes	o__Pezizales	f__Pyronemataceae	g__Ascorhizoctonia	7.61745e-05	0.000152349	0	0.000152349	12	11	23	0	0	0	0	0	0	0	0	0	0	0	0	0	0	0	0	0	0	0.00182819	0	0	0	0	0
k__Fungi	p__Chytridiomycota	c__Rhizophlyctidomycetes	o__Rhizophlyctidales	f__Rhizophlyctidaceae	g__Rhizophlyctis	7.61397e-05	0.000152279	0.000152279	0	11	12	23	0.00182735	0	0	0	0	0	0	0	0	0	0	0	0	0	0	0	0	0	0	0	0	0	0	0
k__Fungi	p__Ascomycota	c__Sordariomycetes	o__Hypocreales	f__Cordycipitaceae	g__Simplicillium	7.11934e-05	0.000142387	0.000142387	0	11	12	23	0	0	0	0.00170864	0	0	0	0	0	0	0	0	0	0	0	0	0	0	0	0	0	0	0	0
k__Fungi	p__Ascomycota	c__Leotiomycetes	o__Helotiales	f__Helotiaceae	g__Articulospora	0	0	0	0	12	12	24	0	0	0	0	0	0	0	0	0	0	0	0	0	0	0	0	0	0	0	0	0	0	0	0
k__Fungi	p__Ascomycota	c__Dothideomycetes	o__Dothideales	f__Dothioraceae	g__Hormonema	0	0	0	0	12	12	24	0	0	0	0	0	0	0	0	0	0	0	0	0	0	0	0	0	0	0	0	0	0	0	0
k__Fungi	p__Basidiomycota	c__Tremellomycetes	o__Trichosporonales	f__Trichosporonaceae	g__Cutaneotrichosporon	0	0	0	0	12	12	24	0	0	0	0	0	0	0	0	0	0	0	0	0	0	0	0	0	0	0	0	0	0	0	0
k__Fungi	p__Chytridiomycota	c__Spizellomycetes	o__Spizellomycetales	f__Powellomycetaceae	g__Powellomyces	0	0	0	0	12	12	24	0	0	0	0	0	0	0	0	0	0	0	0	0	0	0	0	0	0	0	0	0	0	0	0
k__Fungi	p__Ascomycota	c__Leotiomycetes	o__Helotiales	f__Helotiales_fam_Incertae_sedis	g__Leptodontidium	0	0	0	0	12	12	24	0	0	0	0	0	0	0	0	0	0	0	0	0	0	0	0	0	0	0	0	0	0	0	0
k__Fungi	p__Basidiomycota	c__Tremellomycetes	o__Tremellales	f__Bulleribasidiaceae	g__Vishniacozyma	0	0	0	0	12	12	24	0	0	0	0	0	0	0	0	0	0	0	0	0	0	0	0	0	0	0	0	0	0	0	0
k__Fungi	p__Basidiomycota	c__Tremellomycetes	o__Trichosporonales	f__Trichosporonaceae	g__Apiotrichum	0	0	0	0	12	12	24	0	0	0	0	0	0	0	0	0	0	0	0	0	0	0	0	0	0	0	0	0	0	0	0
k__Fungi	p__Ascomycota	c__Dothideomycetes	o__Dothideales	f__Aureobasidiaceae	g__Aureobasidium	0	0	0	0	12	12	24	0	0	0	0	0	0	0	0	0	0	0	0	0	0	0	0	0	0	0	0	0	0	0	0
k__Fungi	p__Ascomycota	c__Sordariomycetes	o__Lulworthiales	f__Lulworthiaceae	g__Moleospora	0	0	0	0	12	12	24	0	0	0	0	0	0	0	0	0	0	0	0	0	0	0	0	0	0	0	0	0	0	0	0
k__Fungi	p__Ascomycota	c__Dothideomycetes	o__Capnodiales	f__Cladosporiaceae	g__Cladosporium	0	0	0	0	12	12	24	0	0	0	0	0	0	0	0	0	0	0	0	0	0	0	0	0	0	0	0	0	0	0	0
k__Fungi	p__Mucoromycota	c__Umbelopsidomycetes	o__Umbelopsidales	f__Umbelopsidaceae	g__Umbelopsis	0	0	0	0	12	12	24	0	0	0	0	0	0	0	0	0	0	0	0	0	0	0	0	0	0	0	0	0	0	0	0
k__Fungi	p__Ascomycota	c__Sordariomycetes	o__Sordariales	f__Lasiosphaeriaceae	g__Cladorrhinum	0	0	0	0	12	12	24	0	0	0	0	0	0	0	0	0	0	0	0	0	0	0	0	0	0	0	0	0	0	0	0
k__Fungi	p__Basidiomycota	c__Microbotryomycetes	o__Sporidiobolales	f__Sporidiobolaceae	g__Sporobolomyces	0	0	0	0	12	12	24	0	0	0	0	0	0	0	0	0	0	0	0	0	0	0	0	0	0	0	0	0	0	0	0
k__Fungi	p__Basidiomycota	c__Agaricomycetes	o__Agaricales	f__Agaricaceae	g__Leucocoprinus	0	0	0	0	12	12	24	0	0	0	0	0	0	0	0	0	0	0	0	0	0	0	0	0	0	0	0	0	0	0	0
k__Fungi	p__Ascomycota	c__Sordariomycetes	o__Microascales	f__Microascaceae	g__Scedosporium	0	0	0	0	12	12	24	0	0	0	0	0	0	0	0	0	0	0	0	0	0	0	0	0	0	0	0	0	0	0	0
k__Fungi	p__Ascomycota	c__Pezizomycetes	o__Pezizales	f__Pyronemataceae	g__Tricharina	0	0	0	0	12	12	24	0	0	0	0	0	0	0	0	0	0	0	0	0	0	0	0	0	0	0	0	0	0	0	0
k__Fungi	p__Basidiomycota	c__Agaricomycetes	o__Agaricales	f__Pluteaceae	g__Pluteus	0	0	0	0	12	12	24	0	0	0	0	0	0	0	0	0	0	0	0	0	0	0	0	0	0	0	0	0	0	0	0
k__Fungi	p__Ascomycota	c__Sordariomycetes	o__Glomerellales	f__Glomerellaceae	g__Colletotrichum	0	0	0	0	12	12	24	0	0	0	0	0	0	0	0	0	0	0	0	0	0	0	0	0	0	0	0	0	0	0	0
k__Fungi	p__Basidiomycota	c__Agaricomycetes	o__Cantharellales	f__Tulasnellaceae	g__Tulasnella	0	0	0	0	12	12	24	0	0	0	0	0	0	0	0	0	0	0	0	0	0	0	0	0	0	0	0	0	0	0	0
k__Fungi	p__Ascomycota	c__Sordariomycetes	o__Hypocreales	f__Niessliaceae	g__Eucasphaeria	0	0	0	0	12	12	24	0	0	0	0	0	0	0	0	0	0	0	0	0	0	0	0	0	0	0	0	0	0	0	0
k__Fungi	p__Ascomycota	c__Sordariomycetes	o__Hypocreales	f__Nectriaceae	g__Cosmospora	0	0	0	0	12	12	24	0	0	0	0	0	0	0	0	0	0	0	0	0	0	0	0	0	0	0	0	0	0	0	0
k__Fungi	p__Ascomycota	c__Dothideomycetes	o__Venturiales	f__Sympoventuriaceae	g__Ochroconis	0	0	0	0	12	12	24	0	0	0	0	0	0	0	0	0	0	0	0	0	0	0	0	0	0	0	0	0	0	0	0
k__Fungi	p__Basidiomycota	c__Agaricomycetes	o__Agaricales	f__Amanitaceae	g__Amanita	0	0	0	0	12	12	24	0	0	0	0	0	0	0	0	0	0	0	0	0	0	0	0	0	0	0	0	0	0	0	0
k__Fungi	p__Basidiomycota	c__Agaricomycetes	o__Agaricales	f__Marasmiaceae	g__Marasmius	0	0	0	0	12	12	24	0	0	0	0	0	0	0	0	0	0	0	0	0	0	0	0	0	0	0	0	0	0	0	0
k__Fungi	p__Ascomycota	c__Leotiomycetes	o__Helotiales	f__Helotiales_fam_Incertae_sedis	g__Mycoarthris	0	0	0	0	12	12	24	0	0	0	0	0	0	0	0	0	0	0	0	0	0	0	0	0	0	0	0	0	0	0	0
k__Fungi	p__Ascomycota	c__Pezizomycetes	o__Pezizales	f__Pyronemataceae	g__Pseudotricharina	0	0	0	0	12	12	24	0	0	0	0	0	0	0	0	0	0	0	0	0	0	0	0	0	0	0	0	0	0	0	0
k__Fungi	p__Ascomycota	c__Dothideomycetes	o__Pleosporales	f__Lophiostomataceae	g__Sigarispora	0	0	0	0	12	12	24	0	0	0	0	0	0	0	0	0	0	0	0	0	0	0	0	0	0	0	0	0	0	0	0
k__Fungi	p__Ascomycota	c__Leotiomycetes	o__Helotiales	f__Helotiaceae	g__Glarea	0	0	0	0	12	12	24	0	0	0	0	0	0	0	0	0	0	0	0	0	0	0	0	0	0	0	0	0	0	0	0

## Sheet: endoRNA
Kingdom	Phylum	Class	Order	Family	Genus	Average	Sum	Frantoio	Picual	Core_Fra 90%	Core_Pic 90%	Shared	Solo_Fra	Solo_Pic	Fra1_T08_VD_P	Fra1_T15_VD_P	Fra1_T30_VD_P	Fra2_T08_VD_P	Fra2_T15_VD_P	Fra2_T30_VD_P	Fra3_T08_VD_P	Fra3_T15_VD_P	Fra3_T30_VD_P	Fra4_T08_VD_P	Fra4_T15_VD_P	Fra4_T30_VD_P	Pic1_T08_VD_P	Pic1_T15_VD_P	Pic1_T30_VD_P	Pic2_T08_VD_P	Pic2_T15_VD_P	Pic2_T30_VD_P	Pic3_T08_VD_P	Pic3_T15_VD_P	Pic3_T30_VD_P	Pic4_T08_VD_P	Pic4_T15_VD_P	Pic4_T30_VD_P
k__Fungi	p__Glomeromycota	c__Glomeromycetes	o__Glomerales	f__Glomeraceae	g__Rhizophagus	32.9553	65.9105	32.2755	33.635	0	0	0	0	0	41.4172	34.6491	51.6666	20.5958	32.912	42.8102	29.3648	23.32	34.8976	14.4811	20.6506	40.5411	15.7481	47.8374	46.8525	51.5719	11.2629	60.8811	8.25017	18.2429	29.6647	25.2228	48.5242	39.5617
k__Fungi	p__Ascomycota	c__Sordariomycetes	o__Hypocreales	f__Nectriaceae	g__Ilyonectria	6.26051	12.521	6.15384	6.36717	0	0	0	0	0	5.43005	6.74506	2.19406	12.6018	6.40887	1.1124	6.45261	9.45331	2.85312	13.4027	5.32214	1.86997	13.6621	6.58677	6.25766	1.17442	3.86004	0.505609	11.4887	9.50801	12.5542	3.44476	1.98072	5.38312
k__Fungi	p__Ascomycota	c__Sordariomycetes	o__Hypocreales	f__Nectriaceae	g__Fusarium	2.41373	4.82746	2.00176	2.82571	0	0	0	0	0	0.596534	2.27224	0.943682	3.97598	3.53156	0.358441	0.707773	5.41072	0.701126	2.18856	2.93932	0.395154	6.35637	1.20814	0.34708	0.61798	3.30668	1.49839	3.75206	1.95297	5.86223	4.91235	1.95782	2.13639
k__Fungi	p__Ascomycota	c__Dothideomycetes	o__Botryosphaeriales	f__Botryosphaeriaceae	g__Macrophomina	1.74843	3.49686	0.259732	3.23712	0	0	0	0	0	0.095264	0.10618	0.151663	0.0209925	0.0445549	0.561145	0.250562	0.390493	0.017912	0.633054	0.169103	0.675865	2.5192	0.807036	0.166735	0.358993	1.0966	0.021067	16.6941	1.3537	0.253764	9.08509	5.50709	0.982081
k__Fungi	p__Ascomycota	c__Sordariomycetes	o__Sordariales	f__Chaetomiaceae	g__Zopfiella	1.20164	2.40327	1.00851	1.39476	0	0	0	0	0	0.299401	1.84753	0.23255	0.772525	0.848888	0.207648	1.95025	0.957973	0.933982	0.69636	1.65567	1.69938	1.36406	0.45426	0.687355	2.15396	0.772683	2.25681	1.20386	1.1049	1.50833	1.36276	3.0913	0.77687
k__Fungi	p__Glomeromycota	c__Glomeromycetes	o__Glomerales	f__Glomeraceae	g__Glomus	1.07184	2.14368	1.11341	1.03027	0	0	0	0	0	0.499002	3.70036	0.350511	0.33798	0.459619	2.18031	0.470126	1.20238	0.757421	0.44766	1.08995	1.86565	0.196621	0.212632	1.08207	0.733371	0.401525	0.279138	4.63376	2.02253	1.54539	0.305748	0.180898	0.769541
k__Fungi	p__Ascomycota	c__Dothideomycetes	o__Pleosporales	f__Sporormiaceae	g__Preussia	0.693194	1.38639	0.827118	0.55927	0	0	0	0	0	0.322083	0.536207	0.407806	0.22462	0.518244	1.8985	0.43138	1.50017	0.450358	2.57065	0.862427	0.202976	0.691244	0.159474	0.0782632	0.307708	1.11347	0.0316006	0.157446	1.05139	0.62443	0.122299	1.12432	1.24959
k__Fungi	p__Glomeromycota	c__Glomeromycetes	o__Glomerales	f__Glomeraceae	g__Septoglomus	0.630236	1.26047	0.498427	0.762046	0	0	0	0	0	0.78933	0.639732	0.212329	0.0272903	0.157115	0.373273	0.852427	0.943926	0.28915	1.08298	0.367415	0.246162	2.93702	0.212632	0.316456	0.492333	0.46226	0.260705	0.25918	1.1477	0.230953	1.81993	0.327448	0.677929
k__Fungi	p__Ascomycota	c__Eurotiomycetes	o__Chaetothyriales	f__Herpotrichiellaceae	g__Phialophora	0.327089	0.654178	0.408778	0.2454	0	0	0	0	0	0.387861	0.361011	0.0876276	0.749433	0.597974	0.220008	0.870509	0.384875	0.240532	0.201221	0.627219	0.177064	0.933948	0.256125	0.0986797	0.276937	0.172082	0.0579344	0.150179	0.2274	0.153969	0.198008	0.228985	0.190553
k__Fungi	p__Ascomycota	c__Sordariomycetes	o__Sordariales	f__Lasiosphaeriaceae	g__Podospora	0.292328	0.584655	0.312333	0.272322	0	0	0	0	0	0.174651	0.233595	0.0741465	1.77177	0.393959	0.163152	0.131739	0.168558	0.411975	0.0429573	0.0584175	0.123081	0.0768049	0.444595	0.0646522	0.33335	0.3003	0.992785	0.125957	0.0695578	0.430543	0.0349426	0.075565	0.31881
k__Fungi	p__Glomeromycota	c__Glomeromycetes	o__Glomerales	f__Glomeraceae	g__Dominikia	0.208726	0.417452	0.221554	0.195898	0	0	0	0	0	0.0340229	0.204396	0.0134812	0.00209925	0.025795	0.0296641	0.446878	0.0224744	0.0614125	0.587836	1.00386	0.226728	0.0245776	0.144977	0.0612495	0.161547	0.0371158	0.263338	0.019378	0.0321036	0.0456204	0.57073	0.957157	0.0329803
k__Fungi	p__Ascomycota	c__Dothideomycetes	o__Pleosporales	f__Testudinaceae	g__Lepidosphaeria	0.136354	0.272708	0.178741	0.0939664	0	0	0	0	0	0.120214	0.212359	0.11122	0.165841	0.389269	0.0469681	0.175652	0.129228	0.0255885	0.336875	0.336669	0.0950098	0.374808	0.125646	0.081666	0.0282066	0.168708	0.0237004	0.0460227	0.173894	0.0114051	0.026207	0.0160289	0.0513027
k__Fungi	p__Ascomycota	c__Sordariomycetes	o__Hypocreales	f__Nectriaceae	g__Neonectria	0.0948183	0.189637	0.108366	0.0812706	0	0	0	0	0	0.0929958	0.124761	0.0471841	0.132253	0.133665	0.022248	0.0878258	0.148893	0.0767656	0.275831	0.0845516	0.0734167	0.0890937	0.0821534	0.0782632	0.00512847	0.0742315	0.0105335	0.14049	0.165869	0.168225	0.0495021	0.045797	0.0659606
k__Fungi	p__Ascomycota	c__Sordariomycetes	o__Togniniales	f__Togniniaceae	g__Phaeoacremonium	0.0814971	0.162994	0.0953126	0.0676817	0	0	0	0	0	0.229087	0.0743258	0.0337029	0.144848	0.0703499	0.022248	0.0568285	0.101135	0.0511771	0.246439	0.066104	0.0475049	0.0737327	0.0289953	0.0374302	0.0076927	0.0708574	0.0105335	0.111423	0.0963108	0.193887	0.0640615	0.0366376	0.0806186
k__Fungi	p__Ascomycota	c__Dothideomycetes	o__Pleosporales	f__Morosphaeriaceae	g__Acrocalymma	0.0573808	0.114762	0.0630829	0.0516786	0	0	0	0	0	0.0249501	0.0849437	0.0707762	0.033588	0.0797299	0.0519121	0.0361636	0.134847	0.0716479	0.0791318	0.0461191	0.0431863	0.0399386	0.0386604	0.00340275	0.00512847	0.0776057	0.0105335	0.0750896	0.160518	0.102646	0.0145594	0.0480868	0.0439738
k__Fungi	p__Ascomycota	c__Dothideomycetes	o__Pleosporales	f__Corynesporascaceae	g__Corynespora	0.719427	1.43885	0.633665	0.805188	0	1	1	0	0	0.242696	0.172542	0.808871	0.745235	1.53597	0.0321361	2.04841	0.235982	0.614125	0.284875	0.848591	0.034549	1.11521	0.251293	1.19777	0.0717986	0.634342	0	0.382715	0.141791	0.695712	3.40108	1.56168	0.208875
k__Fungi	p__Ascomycota	c__Sordariomycetes	o__Sordariales	f__Chaetomiaceae	g__Chaetomium	0.108314	0.216629	0.098626	0.118003	0	1	1	0	0	0.0453638	0.233595	0.0168515	0.184734	0.0304849	0.0766321	0.0439129	0.0140465	0.0946776	0.194438	0.142969	0.105806	0.030722	0.120814	0.306247	0.105134	0.124844	0.00526676	0.104157	0.0882849	0.0912409	0.384369	0.0549564	0
k__Fungi	p__Ascomycota	c__Eurotiomycetes	o__Chaetothyriales	f__Herpotrichiellaceae	g__Minimelanolocus	0.18732	0.374639	0.319438	0.0552016	0	2	2	1	0	0.224551	0.185814	0.0337029	0.827106	0.124285	0.0271921	0.0309973	1.05068	0.857216	0.115306	0.0584175	0.297985	0.132104	0.00483255	0.0068055	0.00256423	0	0.0842682	0.0242225	0.0133765	0.191036	0.20092	0.00228985	0
k__Fungi	p__Ascomycota	c__Dothideomycetes	o__Pleosporales	f__Cucurbitariaceae	g__Pyrenochaeta	0.0724575	0.144915	0.0766279	0.068287	0	3	3	1	0	0.0158773	0.0159269	0.0101109	0.340079	0.0984898	0.00494401	0.302224	0.028093	0.0383828	0.0293918	0.0230595	0.0129559	0.00614439	0.00483255	0	0.00512847	0	0	0.0605561	0.0053506	0.00285128	0.535787	0.0228985	0.175895
k__Fungi	p__Ascomycota	c__Eurotiomycetes	o__Chaetothyriales	f__Herpotrichiellaceae	g__Exophiala	0.131553	0.263107	0.238535	0.0245715	0	4	4	1	0	0.0204137	0.0345084	0.0741465	0.0314888	1.66729	0.0939362	0.457211	0.20227	0.0127943	0.167307	0.0384326	0.0626201	0	0	0.0476385	0.0179496	0	0.0342339	0.0121112	0.0294283	0.0883896	0.0582377	0.00686955	0
k__Fungi	p__Ascomycota	c__Sordariomycetes	o__Sordariales	f__Sordariales_fam_Incertae_sedis	g__Conlarium	0.0892553	0.178511	0.142885	0.0356254	1	7	8	1	0	0.00226819	0.00530898	0	0.00209925	1.01304	0.002472	0.00516622	0.137656	0.00255885	0.540357	0.0015373	0.00215931	0.00921659	0	0.156526	0.0461562	0	0	0.201046	0	0	0.0145594	0	0
k__Fungi	p__Ascomycota	c__Sordariomycetes	o__Glomerellales	f__Glomerellaceae	g__Colletotrichum	0.0118798	0.0237596	0.0140885	0.00967115	2	2	4	0	0	0.00226819	0.0265449	0.0101109	0.0146948	0.025795	0.002472	0	0.0477582	0	0.0203482	0.0169103	0.00215931	0.00921659	0.0241628	0.0068055	0.00256423	0.0134966	0	0.00726674	0.0107012	0.0171077	0	0.0137391	0.0109934
k__Fungi	p__Ascomycota	c__Pezizomycetes	o__Pezizales	f__Pyronemataceae	g__Scutellinia	0.368594	0.737187	0.693813	0.0433743	2	5	7	0	0	0	0.286685	1.28408	0.0146948	5.96332	0.131016	0	0.314642	0.0895599	0.00904364	0.150656	0.0820539	0	0	0.0612495	0.0384635	0.361035	0.00263338	0	0.0053506	0	0.0407664	0	0.0109934
k__Fungi	p__Ascomycota	c__Sordariomycetes	o__Hypocreales	f__Hypocreaceae	g__Trichoderma	0.142351	0.284703	0.166592	0.11811	2	6	8	0	0	0	0.222977	0.0101109	0.132253	0.855923	0	0.0103324	0.185414	0.0102354	0.463486	0.0630294	0.0453456	0.0122888	0	0	0	0	0	0.0314892	0.0053506	0.00285128	0.00582377	0	1.35952
k__Fungi	p__Ascomycota	c__Eurotiomycetes	o__Chaetothyriales	f__Herpotrichiellaceae	g__Capronia	0.0119604	0.0239208	0.0113485	0.0125723	3	2	5	0	0	0.0136091	0.0637078	0.00337029	0	0.002345	0.00741601	0	0.00561861	0.017912	0.0135655	0	0.00863726	0.0030722	0.0193302	0.0782632	0.00512847	0.0101225	0	0.00242225	0.0107012	0.00285128	0.0116475	0	0.00732896
k__Fungi	p__Ascomycota	c__Sordariomycetes	o__Hypocreales	f__Stachybotryaceae	g__Stachybotrys	0.184848	0.369696	0.213035	0.15666	3	4	7	0	0	0.00226819	0	1.64807	0.0419851	0.021105	0.002472	0	0.126419	0.00511771	0.178612	0.530369	0	0.0030722	0	0.0068055	0	1.27881	0	0.00968898	0	0.53604	0.00291189	0.00228985	0.0403093
k__Fungi	p__Basidiomycota	c__Agaricomycetes	o__Cantharellales	f__Ceratobasidiaceae	g__Rhizoctonia	0.139378	0.278755	0.164054	0.114701	3	6	9	0	0	0.149701	0.613188	0.0438138	0.00209925	0.00468999	0	0	0.151702	0.069089	0	0.0015373	0.932824	0.632873	0	0	0.107698	0.0303674	0	0.00726674	0	0.00285128	0	0.595361	0
k__Fungi	p__Glomeromycota	c__Glomeromycetes	o__Glomerales	f__Glomeraceae	g__Funneliformis	0.244499	0.488998	0.465248	0.0237499	3	9	12	0	0	0.331156	0	0.11796	0.00209925	0	3.98734	0.594116	0	0.437564	0.0271309	0.0445818	0.041027	0	0	0	0.0948767	0	0	0	0.187271	0.00285128	0	0	0
k__Fungi	p__Ascomycota	c__Sordariomycetes	o__Sordariales	f__Lasiosphaeriaceae	g__Cercophora	0.0216091	0.0432183	0.0202325	0.0229857	5	2	7	0	0	0.0181455	0.00265449	0.0101109	0.0986649	0.02345	0	0.0852427	0	0	0.00452182	0	0	0.0184332	0.140144	0.0204165	0.00256423	0.00674832	0.0105335	0.0581339	0	0.00570255	0.00582377	0	0.00732896
k__Fungi	p__Basidiomycota	c__Malasseziomycetes	o__Malasseziales	f__Malasseziaceae	g__Malassezia	0.0136196	0.0272392	0.00569085	0.0215483	5	7	12	0	0	0.0294865	0.0132725	0.00674059	0.00209925	0	0	0.00774933	0	0	0.00678273	0	0.00215931	0.015361	0.2078	0	0.0076927	0	0.0131669	0	0	0	0.0145594	0	0
k__Fungi	p__Ascomycota	c__Sordariomycetes	o__Conioscyphales	f__Conioscyphaceae	g__Conioscypha	0.00521551	0.010431	0.0092356	0.00119542	5	10	15	0	0	0	0.00265449	0	0	0.002345	0	0.0103324	0.0702326	0.00511771	0.0158264	0	0.00431863	0.00921659	0	0	0.00512847	0	0	0	0	0	0	0	0
k__Fungi	p__Basidiomycota	c__Agaricostilbomycetes	o__Agaricostilbales	f__Chionosphaeraceae	g__Kurtzmanomyces	0.00513414	0.0102683	0.0071587	0.00310957	5	10	15	0	0	0	0	0	0.0125955	0.00937998	0.002472	0	0.00842791	0.00511771	0.00904364	0	0.0388677	0.0276498	0.0096651	0	0	0	0	0	0	0	0	0	0
k__Fungi	p__Ascomycota	c__Pezizomycetes	o__Pezizales	f__Pezizaceae	g__Terfezia	0.00177202	0.00354403	0.00164286	0.00190118	6	7	13	0	0	0.00453638	0.00265449	0.00337029	0	0	0.002472	0	0	0	0.00452182	0	0.00215931	0.0030722	0	0	0.0076927	0.00337416	0	0	0	0.00285128	0.00582377	0	0
k__Fungi	p__Ascomycota	c__Sordariomycetes	o__Hypocreales	f__Hypocreales_fam_Incertae_sedis	g__Acremonium	0.166947	0.333895	0.183215	0.15068	6	8	14	0	0	0.0408274	1.58473	0	0	0.0468999	0	0	0	0.184237	0.0158264	0	0.326056	0.015361	0	0	1.28212	0	0	0	0	0.496122	0.0145594	0	0
k__Fungi	p__Ascomycota	c__Dothideomycetes	o__Pleosporales	f__Phaeosphaeriaceae	g__Paraphoma	0.0112662	0.0225323	0.0181698	0.00436253	6	8	14	0	0	0.00453638	0	0	0	0	0.002472	0.154987	0	0.017912	0.0316527	0	0.00647794	0.0368664	0	0	0	0	0	0	0	0.00570255	0.00291189	0.00686955	0
k__Fungi	p__Ascomycota	c__Sordariomycetes	o__Xylariales	f__Diatrypaceae	g__Monosporascus	0.15351	0.30702	0.128499	0.17852	6	10	16	0	0	1.15451	0	0	0.00209925	0	0	0	0.328689	0.00255885	0	0.0476564	0.00647794	0	0	0.00340275	0	0	0	2.13884	0	0	0	0	0
k__Fungi	p__Basidiomycota	c__Agaricomycetes	o__Agaricales	f__Entolomataceae	g__Entoloma	0.00961978	0.0192396	0.0101437	0.00909581	6	10	16	0	0	0	0.00265449	0.0202218	0	0	0.0791041	0.00774933	0	0.00767656	0	0	0.00431863	0	0	0.105485	0	0	0	0	0	0	0	0	0.00366448
k__Fungi	p__Ascomycota	c__Dothideomycetes	o__Pleosporales	f__Lophiotremataceae	g__Lophiotrema	0.00638022	0.0127604	0.00394773	0.0088127	6	10	16	0	0	0.00453638	0.0185814	0	0	0	0.00741601	0.00258311	0.00561861	0	0	0	0.00863726	0	0	0	0	0.00674832	0	0	0	0	0.0990041	0	0
k__Fungi	p__Ascomycota	c__Sordariomycetes	o__Microascales	f__Halosphaeriaceae	g__Cirrenalia	0.00164663	0.00329325	0.00288954	0.000403708	6	11	17	0	0	0	0.00265449	0.00337029	0.0125955	0.002345	0.002472	0	0.0112372	0	0	0	0	0	0	0	0	0	0	0.00484449	0	0	0	0	0
k__Fungi	p__Ascomycota	c__Dothideomycetes	o__Pleosporales	f__Pleosporaceae	g__Alternaria	0.00403713	0.00807425	0.00385855	0.0042157	7	5	12	0	0	0.0204137	0.00796347	0.0134812	0.00209925	0.002345	0	0	0	0	0	0	0	0.0030722	0	0.0204165	0.0102569	0.00337416	0.00526676	0	0.0053506	0.00285128	0	0	0
k__Fungi	p__Basidiomycota	c__Tremellomycetes	o__Filobasidiales	f__Piskurozymaceae	g__Solicoccozyma	0.00243677	0.00487354	0.00162838	0.00324516	7	6	13	0	0	0	0	0	0.00209925	0	0.00494401	0.00516622	0.0028093	0	0.00452182	0	0	0	0	0	0	0	0.00790014	0.00726674	0.0053506	0.00285128	0	0.0045797	0.0109934
k__Fungi	p__Mortierellomycota	c__Mortierellomycetes	o__Mortierellales	f__Mortierellaceae	g__Mortierella	0.00209645	0.00419289	0.0018224	0.00237049	7	6	13	0	0	0.00907276	0.00265449	0.00337029	0	0	0	0	0	0	0	0.00461191	0.00215931	0.0030722	0	0.0068055	0.00256423	0	0	0	0	0.00285128	0.00582377	0	0.00732896
k__Fungi	p__Ascomycota	c__Leotiomycetes	o__Helotiales	f__Helotiaceae	g__Tetracladium	0.0103076	0.0206152	0.0157112	0.00490399	7	8	15	0	0	0.0249501	0.0291994	0	0	0	0	0	0.0870884	0	0.0180873	0.0292088	0	0	0	0	0	0.0101225	0.0263338	0	0.0187271	0	0	0	0.00366448
k__Fungi	p__Basidiomycota	c__Agaricomycetes	o__Cantharellales	f__Ceratobasidiaceae	g__Thanatephorus	0.615286	1.23057	0.810038	0.420534	7	11	18	0	0	0	0	0	0.00839701	0.00937998	9.67543	0	0	0.0204708	0.00678273	0	0	0	0	0	5.04641	0	0	0	0	0	0	0	0
k__Fungi	p__Ascomycota	c__Saccharomycetes	o__Saccharomycetales	f__Saccharomycetales_fam_Incertae_sedis	g__Candida	0.00176349	0.00352698	0.0032216	0.000305373	7	11	18	0	0	0	0.00265449	0	0	0	0	0.023248	0.0028093	0	0.00226091	0.00768651	0	0	0	0	0	0	0	0	0	0	0	0	0.00366448
k__Fungi	p__Ascomycota	c__Leotiomycetes	o__Helotiales	f__Helotiales_fam_Incertae_sedis	g__Cadophora	0.157376	0.314752	0.314752	0	7	12	19	0	0	0	0	0	3.6527	0.0375199	0.002472	0	0.0674233	0	0	0.0169103	0	0	0	0	0	0	0	0	0	0	0	0	0
k__Fungi	p__Ascomycota	c__Dothideomycetes	o__Capnodiales	f__Mycosphaerellaceae	g__Mycosphaerella	0.00428836	0.00857672	0.00146542	0.0071113	8	5	13	0	0	0.00907276	0	0.00337029	0	0	0	0.00258311	0	0.00255885	0	0	0	0.00921659	0.00483255	0	0.0153854	0.00337416	0	0.029067	0	0.00285128	0	0.0206086	0
k__Fungi	p__Ascomycota	c__Sordariomycetes	o__Hypocreales	f__Hypocreales_fam_Incertae_sedis	g__Sarocladium	0.0149194	0.0298389	0.00837339	0.0214655	8	6	14	0	0	0	0.00530898	0	0.0902679	0.002345	0	0	0	0.00255885	0	0	0	0.0030722	0	0.00340275	0.153854	0.0101225	0	0	0	0.00285128	0	0	0.084283
k__Fungi	p__Ascomycota	c__Eurotiomycetes	o__Onygenales	f__Onygenales_fam_Incertae_sedis	g__Malbranchea	0.0496805	0.099361	0.0373735	0.0619875	8	7	15	0	0	0	0	0.00337029	0.0125955	0.0820749	0	0	0	0	0.350441	0	0	0.0030722	0	0	0	0	0	0.00484449	0.0133765	0	0.0116475	0	0.710909
k__Fungi	p__Glomeromycota	c__Glomeromycetes	o__Glomerales	f__Glomeraceae	g__Kamienskia	0.0129225	0.025845	0.0214953	0.00434973	8	7	15	0	0	0	0	0	0	0	0.002472	0	0	0	0.2487	0.00461191	0.00215931	0	0	0.013611	0.0153854	0.00337416	0.00526676	0	0	0	0.0145594	0	0
k__Fungi	p__Ascomycota	c__Eurotiomycetes	o__Onygenales	f__Onygenales_fam_Incertae_sedis	g__Chrysosporium	0.00318009	0.00636017	0.00207938	0.00428079	8	7	15	0	0	0	0	0.00337029	0	0.011725	0	0	0	0	0.00678273	0.00307461	0	0.015361	0	0	0	0.00674832	0	0	0.0080259	0	0.00291189	0	0.0183224
k__Fungi	p__Basidiomycota	c__Agaricomycetes	o__Agaricales	f__Tricholomataceae	g__Calyptella	0.129461	0.258923	0.0808306	0.178092	8	8	16	0	0	0	0	0	0	0	0	0.524372	0	0.00255885	0.440877	0	0.00215931	2.12596	0.00483255	0.00340275	0	0	0	0	0	0	0.00291189	0	0
k__Fungi	p__Ascomycota	c__Dothideomycetes	o__Pleosporales	f__Phaeosphaeriaceae	g__Setophaeosphaeria	0.00155992	0.00311984	0.00228478	0.000835065	8	8	16	0	0	0	0	0	0	0	0	0	0	0.00255885	0.0180873	0.00461191	0.00215931	0	0	0	0	0	0.00263338	0.00242225	0.0026753	0	0	0.00228985	0
k__Fungi	p__Ascomycota	c__Sordariomycetes	o__Hypocreales	f__Nectriaceae	g__Gibberella	0.00674323	0.0134865	0.00653742	0.00694904	8	10	18	0	0	0.058973	0	0	0	0	0.00494401	0.00774933	0	0	0.00678273	0	0	0.030722	0	0	0	0	0	0	0	0	0	0.0526665	0
k__Fungi	p__Ascomycota	c__Sordariomycetes	o__Sordariales	f__Sordariales_fam_Incertae_sedis	g__Madurella	0.0862813	0.172563	0.0899581	0.0826046	9	5	14	0	0	0	0	0	0	1.02007	0	0	0.00561861	0	0	0.0538056	0	0.156682	0.0096651	0.040833	0.033335	0.448763	0	0.111423	0	0	0	0	0.190553
k__Fungi	p__Ascomycota	c__Dothideomycetes	o__Pleosporales	f__Lophiostomataceae	g__Lophiostoma	0.0451275	0.0902551	0.00191155	0.0883435	9	6	15	0	0	0.00226819	0	0	0	0	0	0.00258311	0	0	0.0180873	0	0	0.599078	0	0.176943	0	0.138341	0.00263338	0	0.0080259	0	0	0.135101	0
k__Fungi	p__Ascomycota	c__Sordariomycetes	o__Sordariales	f__Chaetomiaceae	g__Acrophialophora	0.00543472	0.0108694	0.00313316	0.00773627	9	8	17	0	0	0	0	0	0.0209925	0	0	0	0.0140465	0.00255885	0	0	0	0	0	0	0	0	0	0.00726674	0	0.00570255	0.00291189	0	0.0769541
k__Fungi	p__Ascomycota	c__Eurotiomycetes	o__Chaetothyriales	f__Herpotrichiellaceae	g__Coniosporium	0.00104112	0.00208224	0.000954338	0.0011279	9	8	17	0	0	0	0	0	0.00629776	0.002345	0	0	0.0028093	0	0	0	0	0.0030722	0	0	0.00512847	0	0	0.00242225	0	0	0.00291189	0	0
k__Fungi	p__Ascomycota	c__Sordariomycetes	o__Coniochaetales	f__Coniochaetaceae	g__Coniochaeta	0.000679757	0.00135951	0.000617513	0.000742001	9	9	18	0	0	0.00226819	0	0	0	0	0	0.00258311	0	0.00255885	0	0	0	0	0	0	0.00256423	0	0	0	0.0026753	0	0	0	0.00366448
k__Fungi	p__Ascomycota	c__Sordariomycetes	o__Sordariales	f__Chaetomiaceae	g__Humicola	0.00378365	0.0075673	0.00485907	0.00270823	9	10	19	0	0	0	0	0	0.00209925	0.01407	0	0	0.0421396	0	0	0	0	0.0215054	0	0	0	0	0	0	0	0	0	0	0.0109934
k__Fungi	p__Chytridiomycota	c__Spizellomycetes	o__Spizellomycetales	f__Spizellomycetaceae	g__Spizellomyces	0.000925036	0.00185007	0.00134706	0.000503011	9	10	19	0	0	0	0	0	0	0	0	0	0.0028093	0.00255885	0	0	0.0107966	0	0	0.00340275	0	0	0.00263338	0	0	0	0	0	0
k__Fungi	p__Ascomycota	c__Sordariomycetes	o__Hypocreales	f__Cordycipitaceae	g__Simplicillium	0.00102462	0.00204923	0.00148211	0.000567125	9	11	20	0	0	0	0	0	0.0104963	0.002345	0.00494401	0	0	0	0	0	0	0	0	0.0068055	0	0	0	0	0	0	0	0	0
k__Fungi	p__Ascomycota	c__Dothideomycetes	o__Pleosporales	f__Phaeosphaeriaceae	g__Phaeosphaeria	0.000814056	0.00162811	0.00140517	0.000222942	9	11	20	0	0	0	0	0	0	0	0.002472	0.00516622	0	0	0	0.00922382	0	0	0	0	0	0	0	0	0.0026753	0	0	0	0
k__Fungi	p__Basidiomycota	c__Agaricomycetes	o__Agaricales	f__Psathyrellaceae	g__Psathyrella	0.00324138	0.00648275	0.00648275	0	9	12	21	0	0	0	0	0	0.0587791	0.01407	0.00494401	0	0	0	0	0	0	0	0	0	0	0	0	0	0	0	0	0	0
k__Fungi	p__Ascomycota	c__Sordariomycetes	o__Sordariales	f__Lasiosphaeriaceae	g__Schizothecium	0.00170482	0.00340964	0.00340964	0	9	12	21	0	0	0	0	0	0	0	0	0.0129156	0	0	0	0.0215222	0.00647794	0	0	0	0	0	0	0	0	0	0	0	0
k__Fungi	p__Basidiomycota	c__Agaricomycetes	o__Sebacinales	f__Sebacinaceae	g__Craterocolla	0.00121441	0.00242881	0.00242881	0	9	12	21	0	0	0	0	0	0.0146948	0.00703499	0.00741601	0	0	0	0	0	0	0	0	0	0	0	0	0	0	0	0	0	0
k__Fungi	p__Ascomycota	c__Sordariomycetes	o__Glomerellales	f__Plectosphaerellaceae	g__Plectosphaerella	0.0946943	0.189389	0.0234612	0.165927	10	2	12	0	0	0	0	0	0	0	0	0.278976	0	0.00255885	0	0	0	0	0.140144	0.108888	0.0512847	0.00337416	0	0.00968898	0.173894	0.0684307	0.00582377	0.029768	1.39983
k__Fungi	p__Ascomycota	c__Sordariomycetes	o__Sordariales	f__Chaetomiaceae	g__Subramaniula	0.00107408	0.00214815	0.000652922	0.00149523	10	8	18	0	0	0	0	0	0.00629776	0	0	0	0	0	0	0.0015373	0	0	0	0	0.00256423	0	0	0.00484449	0	0	0	0.00686955	0.00366448
k__Fungi	p__Ascomycota	c__Dothideomycetes	o__Pleosporales	f__Didymellaceae	g__Nothophoma	0.00590059	0.0118012	0.00261401	0.00918717	10	9	19	0	0	0	0	0	0	0	0	0	0	0	0	0.0292088	0.00215931	0	0	0	0.0923124	0.00337416	0	0	0	0	0.0145594	0	0
k__Fungi	p__Ascomycota	c__Pezizomycetes	o__Pezizales	f__Pyronemataceae	g__Pulvinula	0.00180223	0.00360447	0.00273244	0.000872031	10	10	20	0	0	0	0	0	0	0	0	0	0	0.00255885	0	0	0.0302304	0	0	0	0.00256423	0	0.00790014	0	0	0	0	0	0
k__Fungi	p__Ascomycota	c__Dothideomycetes	o__Dothideales	f__Aureobasidiaceae	g__Aureobasidium	0.000870946	0.00174189	0.00127219	0.000469703	10	10	20	0	0	0	0	0	0	0	0.002472	0	0	0.0127943	0	0	0	0.0030722	0	0	0.00256423	0	0	0	0	0	0	0	0
k__Fungi	p__Ascomycota	c__Dothideomycetes	o__Pleosporales	f__Didymosphaeriaceae	g__Paraphaeosphaeria	0.0074573	0.0149146	0.014631	0.000283562	10	11	21	0	0	0	0.0557443	0	0	0	0	0	0	0	0.119828	0	0	0	0	0.00340275	0	0	0	0	0	0	0	0	0
k__Fungi	p__Basidiomycota	c__Agaricomycetes	o__Cantharellales	f__Botryobasidiaceae	g__Botryobasidium	0.0032968	0.0065936	0.00321944	0.00337416	10	11	21	0	0	0	0	0	0	0	0	0	0.0028093	0.035824	0	0	0	0	0	0	0	0.0404899	0	0	0	0	0	0	0
k__Fungi	p__Ascomycota	c__Sordariomycetes	o__Sordariales	f__Sordariales_fam_Incertae_sedis	g__Ramophialophora	0.000341612	0.000683224	0.000427208	0.000256016	10	11	21	0	0	0	0.00265449	0	0	0	0.002472	0	0	0	0	0	0	0.0030722	0	0	0	0	0	0	0	0	0	0	0
k__Fungi	p__Ascomycota	c__Sordariomycetes	o__Hypocreales	f__Ophiocordycipitaceae	g__Hyaloseta	0.0959392	0.191878	0.191878	0	10	12	22	0	0	0	0	0	0.00209925	2.30044	0	0	0	0	0	0	0	0	0	0	0	0	0	0	0	0	0	0	0
k__Fungi	p__Ascomycota	c__Dothideomycetes	o__Tubeufiales	f__Tubeufiaceae	g__Tubeufia	0.000944776	0.00188955	0.00188955	0	10	12	22	0	0	0.0204137	0	0	0	0	0	0	0	0	0.00226091	0	0	0	0	0	0	0	0	0	0	0	0	0	0
k__Fungi	p__Basidiomycota	c__Agaricomycetes	o__Agaricales	f__Clavariaceae	g__Clavaria	0.000421233	0.000842466	0.000842466	0	10	12	22	0	0	0	0	0	0	0.00703499	0	0	0	0	0	0.00307461	0	0	0	0	0	0	0	0	0	0	0	0	0
k__Fungi	p__Ascomycota	c__Dothideomycetes	o__Pleosporales	f__Didymellaceae	g__Phoma	0.000328838	0.000657676	0.000657676	0	10	12	22	0	0	0	0	0.00337029	0	0	0	0	0	0	0.00452182	0	0	0	0	0	0	0	0	0	0	0	0	0	0
k__Fungi	p__Basidiomycota	c__Cystobasidiomycetes	o__Cystobasidiales	f__Cystobasidiaceae	g__Cystobasidium	0.00030602	0.00061204	0.00061204	0	10	12	22	0	0	0	0.00265449	0	0	0.00468999	0	0	0	0	0	0	0	0	0	0	0	0	0	0	0	0	0	0	0
k__Fungi	p__Basidiomycota	c__Tremellomycetes	o__Tremellales	f__Bulleribasidiaceae	g__Vishniacozyma	0.000285262	0.000570524	0.000570524	0	10	12	22	0	0	0	0.00530898	0	0	0	0	0	0	0	0	0.0015373	0	0	0	0	0	0	0	0	0	0	0	0	0
k__Fungi	p__Ascomycota	c__Leotiomycetes	o__Helotiales	f__Helotiaceae	g__Glarea	0.000251033	0.000502065	0.000502065	0	10	12	22	0	0	0	0.00265449	0.00337029	0	0	0	0	0	0	0	0	0	0	0	0	0	0	0	0	0	0	0	0	0
k__Fungi	p__Ascomycota	c__Dothideomycetes	o__Venturiales	f__Sympoventuriaceae	g__Ochroconis	0.000227898	0.000455796	0.000455796	0	10	12	22	0	0	0	0	0.00337029	0.00209925	0	0	0	0	0	0	0	0	0	0	0	0	0	0	0	0	0	0	0	0
k__Fungi	p__Basidiomycota	c__Microbotryomycetes	o__Sporidiobolales	f__Sporidiobolaceae	g__Sporobolomyces	0.000209619	0.000419238	0.000419238	0	10	12	22	0	0	0	0	0	0	0	0.002472	0	0	0.00255885	0	0	0	0	0	0	0	0	0	0	0	0	0	0	0
k__Fungi	p__Ascomycota	c__Pezizomycetes	o__Pezizales	f__Pyronemataceae	g__Ascorhizoctonia	0.000564861	0.00112972	0.000189016	0.000940705	11	8	19	0	0	0.00226819	0	0	0	0	0	0	0	0	0	0	0	0	0	0	0	0	0	0.00242225	0	0	0.00291189	0.00228985	0.00366448
k__Fungi	p__Ascomycota	c__Sordariomycetes	o__Sordariales	f__Cephalothecaceae	g__Phialemonium	0.00192848	0.00385696	0.000206	0.00365096	11	9	20	0	0	0	0	0	0	0	0.002472	0	0	0	0	0	0	0.00921659	0	0	0.00256423	0	0	0	0	0	0.0320307	0	0
k__Fungi	p__Basidiomycota	c__Agaricomycetes	o__Cantharellales	f__Tulasnellaceae	g__Tulasnella	0.00225323	0.00450646	0.00410374	0.000402713	11	11	22	0	0	0	0	0	0	0.0492449	0	0	0	0	0	0	0	0	0.00483255	0	0	0	0	0	0	0	0	0	0
k__Fungi	p__Ascomycota	c__Eurotiomycetes	o__Eurotiales	f__Trichocomaceae	g__Thermomyces	0.000731085	0.00146217	0.00122456	0.000237606	11	11	22	0	0	0	0	0	0.0146948	0	0	0	0	0	0	0	0	0	0	0	0	0	0	0	0	0.00285128	0	0	0
k__Fungi	p__Ascomycota	c__Sordariomycetes	o__Microascales	f__Halosphaeriaceae	g__Remispora	0.000552265	0.00110453	0.000188409	0.00091612	11	11	22	0	0	0	0	0	0	0	0	0	0	0	0.00226091	0	0	0	0	0	0	0	0	0	0	0	0	0	0.0109934
k__Fungi	p__Ascomycota	c__Leotiomycetes	o__Helotiales	f__Helotiaceae	g__Articulospora	0.000239489	0.000478979	0.000195416	0.000283562	11	11	22	0	0	0	0	0	0	0.002345	0	0	0	0	0	0	0	0	0	0.00340275	0	0	0	0	0	0	0	0	0
k__Fungi	p__Ascomycota	c__Leotiomycetes	o__Thelebolales	f__Pseudeurotiaceae	g__Pseudogymnoascus	0.00020304	0.00040608	0.000215259	0.000190821	11	11	22	0	0	0	0	0	0	0	0	0.00258311	0	0	0	0	0	0	0	0	0	0	0	0	0	0	0	0.00228985	0
k__Fungi	p__Ascomycota	c__Sordariomycetes	o__Hypocreales	f__Ophiocordycipitaceae	g__Haptocillium	0.000488541	0.000977082	0.000977082	0	11	12	23	0	0	0	0	0	0	0.011725	0	0	0	0	0	0	0	0	0	0	0	0	0	0	0	0	0	0	0
k__Fungi	p__Basidiomycota	c__Tremellomycetes	o__Cystofilobasidiales	f__Cystofilobasidiaceae	g__Guehomyces	0.000206	0.000412001	0.000412001	0	11	12	23	0	0	0	0	0	0	0	0.00494401	0	0	0	0	0	0	0	0	0	0	0	0	0	0	0	0	0	0
k__Fungi	p__Basidiomycota	c__Agaricomycetes	o__Agaricales	f__Pluteaceae	g__Pluteus	0.000117054	0.000234109	0.000234109	0	11	12	23	0	0	0	0	0	0	0	0	0	0.0028093	0	0	0	0	0	0	0	0	0	0	0	0	0	0	0	0
k__Fungi	p__Basidiomycota	c__Agaricomycetes	o__Agaricales	f__Agaricaceae	g__Leucocoprinus	0.000110604	0.000221208	0.000221208	0	11	12	23	0	0	0	0.00265449	0	0	0	0	0	0	0	0	0	0	0	0	0	0	0	0	0	0	0	0	0	0
k__Fungi	p__Chytridiomycota	c__Rhizophlyctidomycetes	o__Rhizophlyctidales	f__Rhizophlyctidaceae	g__Rhizophlyctis	9.77082e-05	0.000195416	0.000195416	0	11	12	23	0	0	0	0	0	0	0.002345	0	0	0	0	0	0	0	0	0	0	0	0	0	0	0	0	0	0	0
k__Fungi	p__Ascomycota	c__Pezizomycetes	o__Pezizales	f__Pyronemataceae	g__Ramsbottomia	9.77082e-05	0.000195416	0.000195416	0	11	12	23	0	0	0	0	0	0	0.002345	0	0	0	0	0	0	0	0	0	0	0	0	0	0	0	0	0	0	0
k__Fungi	p__Ascomycota	c__Sordariomycetes	o__Microascales	f__Microascaceae	g__Scedosporium	9.4508e-05	0.000189016	0.000189016	0	11	12	23	0	0	0.00226819	0	0	0	0	0	0	0	0	0	0	0	0	0	0	0	0	0	0	0	0	0	0	0
k__Fungi	p__Basidiomycota	c__Tremellomycetes	o__Filobasidiales	f__Filobasidiaceae	g__Naganishia	9.42045e-05	0.000188409	0.000188409	0	11	12	23	0	0	0	0	0	0	0	0	0	0	0	0.00226091	0	0	0	0	0	0	0	0	0	0	0	0	0	0
k__Fungi	p__Basidiomycota	c__Tremellomycetes	o__Trichosporonales	f__Trichosporonaceae	g__Cutaneotrichosporon	8.99714e-05	0.000179943	0.000179943	0	11	12	23	0	0	0	0	0	0	0	0	0	0	0	0	0	0.00215931	0	0	0	0	0	0	0	0	0	0	0	0
k__Fungi	p__Ascomycota	c__Lecanoromycetes	o__Peltigerales	f__Collemataceae	g__Physma	8.99714e-05	0.000179943	0.000179943	0	11	12	23	0	0	0	0	0	0	0	0	0	0	0	0	0	0.00215931	0	0	0	0	0	0	0	0	0	0	0	0
k__Fungi	p__Ascomycota	c__Sordariomycetes	o__Savoryellales	f__Savoryellaceae	g__Savoryella	0.0982749	0.19655	0	0.19655	12	4	16	0	0	0	0	0	0	0	0	0	0	0	0	0	0	0.0030722	0.376939	1.04124	0.0128212	0	0	0	0.157843	0	0.594025	0.158	0.0146579
k__Fungi	p__Basidiomycota	c__Agaricomycetes	o__Agaricales	f__Agaricaceae	g__Leucoagaricus	0.284909	0.569817	0	0.569817	12	6	18	0	0	0	0	0	0	0	0	0	0	0	0	0	0	0.00921659	0.0193302	0.0170137	0.033335	0	0	0	0	0	6.74975	0.0091594	0
k__Fungi	p__Ascomycota	c__Sordariomycetes	o__Glomerellales	f__Plectosphaerellaceae	g__Verticillium	0.00925107	0.0185021	0	0.0185021	12	8	20	0	0	0	0	0	0	0	0	0	0	0	0	0	0	0.113671	0	0	0.0512847	0	0	0	0	0.0456204	0	0.0114492	0
k__Fungi	p__Ascomycota	c__Dothideomycetes	o__Pleosporales	f__Pleosporales_fam_Incertae_sedis	g__Pseudochaetosphaeronema	0.0175322	0.0350643	0	0.0350643	12	9	21	0	0	0	0	0	0	0	0	0	0	0	0	0	0	0.0030722	0	0.415135	0.00256423	0	0	0	0	0	0	0	0
k__Fungi	p__Ascomycota	c__Sordariomycetes	o__Microascales	f__Halosphaeriaceae	g__Tinhaudeus	0.00774753	0.0154951	0	0.0154951	12	9	21	0	0	0	0	0	0	0	0	0	0	0	0	0	0	0	0	0.0102082	0	0	0	0	0.0214024	0	0.15433	0	0
k__Fungi	p__Ascomycota	c__Sordariomycetes	o__Hypocreales	f__Cordycipitaceae	g__Beauveria	0.00913609	0.0182722	0	0.0182722	12	10	22	0	0	0	0	0	0	0	0	0	0	0	0	0	0	0	0	0	0	0	0	0.0266447	0.192622	0	0	0	0
k__Fungi	p__Ascomycota	c__Sordariomycetes	o__Microascales	f__Halosphaeriaceae	g__Natantispora	0.00249697	0.00499394	0	0.00499394	12	10	22	0	0	0	0	0	0	0	0	0	0	0	0	0	0	0.0122888	0	0.0476385	0	0	0	0	0	0	0	0	0
k__Fungi	p__Ascomycota	c__Dothideomycetes	o__Pleosporales	f__Trematosphaeriaceae	g__Trematosphaeria	0.00283562	0.00567125	0	0.00567125	12	11	23	0	0	0	0	0	0	0	0	0	0	0	0	0	0	0	0	0.068055	0	0	0	0	0	0	0	0	0
k__Fungi	p__Basidiomycota	c__Agaricomycetes	o__Agaricales	f__Bolbitiaceae	g__Conocybe	0.00242657	0.00485314	0	0.00485314	12	11	23	0	0	0	0	0	0	0	0	0	0	0	0	0	0	0	0	0	0	0	0	0	0	0	0.0582377	0	0
k__Fungi	p__Basidiomycota	c__Tremellomycetes	o__Filobasidiales	f__Filobasidiaceae	g__Filobasidium	0.000237606	0.000475213	0	0.000475213	12	11	23	0	0	0	0	0	0	0	0	0	0	0	0	0	0	0	0	0	0	0	0	0	0	0.00570255	0	0	0
k__Fungi	p__Ascomycota	c__Sordariomycetes	o__Hypocreales	f__Cordycipitaceae	g__Lecanicillium	0.000201356	0.000402713	0	0.000402713	12	11	23	0	0	0	0	0	0	0	0	0	0	0	0	0	0	0	0.00483255	0	0	0	0	0	0	0	0	0	0
k__Fungi	p__Ascomycota	c__Leotiomycetes	o__Helotiales	f__Helotiales_fam_Incertae_sedis	g__Leptodontidium	0.000121329	0.000242657	0	0.000242657	12	11	23	0	0	0	0	0	0	0	0	0	0	0	0	0	0	0	0	0	0	0	0	0	0	0	0.00291189	0	0
k__Fungi	p__Ascomycota	c__Leotiomycetes	o__Thelebolales	f__Pseudeurotiaceae	g__Pseudeurotium	0	0	0	0	12	12	24	0	0	0	0	0	0	0	0	0	0	0	0	0	0	0	0	0	0	0	0	0	0	0	0	0	0
k__Fungi	p__Ascomycota	c__Lichinomycetes	o__Lichinales	f__Lichinaceae	g__Lempholemma	0	0	0	0	12	12	24	0	0	0	0	0	0	0	0	0	0	0	0	0	0	0	0	0	0	0	0	0	0	0	0	0	0
k__Fungi	p__Ascomycota	c__Leotiomycetes	o__Thelebolales	f__Pseudeurotiaceae	g__Geomyces	0	0	0	0	12	12	24	0	0	0	0	0	0	0	0	0	0	0	0	0	0	0	0	0	0	0	0	0	0	0	0	0	0
k__Fungi	p__Ascomycota	c__Dothideomycetes	o__Dothideales	f__Dothioraceae	g__Hormonema	0	0	0	0	12	12	24	0	0	0	0	0	0	0	0	0	0	0	0	0	0	0	0	0	0	0	0	0	0	0	0	0	0
k__Fungi	p__Basidiomycota	c__Tremellomycetes	o__Tremellales	f__Rhynchogastremataceae	g__Papiliotrema	0	0	0	0	12	12	24	0	0	0	0	0	0	0	0	0	0	0	0	0	0	0	0	0	0	0	0	0	0	0	0	0	0
k__Fungi	p__Chytridiomycota	c__Spizellomycetes	o__Spizellomycetales	f__Powellomycetaceae	g__Powellomyces	0	0	0	0	12	12	24	0	0	0	0	0	0	0	0	0	0	0	0	0	0	0	0	0	0	0	0	0	0	0	0	0	0
k__Fungi	p__Ascomycota	c__Leotiomycetes	o__Helotiales	f__Leotiaceae	g__Neobulgaria	0	0	0	0	12	12	24	0	0	0	0	0	0	0	0	0	0	0	0	0	0	0	0	0	0	0	0	0	0	0	0	0	0
k__Fungi	p__Basidiomycota	c__Tremellomycetes	o__Trichosporonales	f__Trichosporonaceae	g__Apiotrichum	0	0	0	0	12	12	24	0	0	0	0	0	0	0	0	0	0	0	0	0	0	0	0	0	0	0	0	0	0	0	0	0	0
k__Fungi	p__Ascomycota	c__Leotiomycetes	o__Helotiales	f__Helotiaceae	g__Meliniomyces	0	0	0	0	12	12	24	0	0	0	0	0	0	0	0	0	0	0	0	0	0	0	0	0	0	0	0	0	0	0	0	0	0
k__Fungi	p__Ascomycota	c__Sordariomycetes	o__Lulworthiales	f__Lulworthiaceae	g__Moleospora	0	0	0	0	12	12	24	0	0	0	0	0	0	0	0	0	0	0	0	0	0	0	0	0	0	0	0	0	0	0	0	0	0
k__Fungi	p__Ascomycota	c__Dothideomycetes	o__Capnodiales	f__Cladosporiaceae	g__Cladosporium	0	0	0	0	12	12	24	0	0	0	0	0	0	0	0	0	0	0	0	0	0	0	0	0	0	0	0	0	0	0	0	0	0
k__Fungi	p__Ascomycota	c__Leotiomycetes	o__Helotiales	f__Dermateaceae	g__Patinella	0	0	0	0	12	12	24	0	0	0	0	0	0	0	0	0	0	0	0	0	0	0	0	0	0	0	0	0	0	0	0	0	0
k__Fungi	p__Mucoromycota	c__Umbelopsidomycetes	o__Umbelopsidales	f__Umbelopsidaceae	g__Umbelopsis	0	0	0	0	12	12	24	0	0	0	0	0	0	0	0	0	0	0	0	0	0	0	0	0	0	0	0	0	0	0	0	0	0
k__Fungi	p__Ascomycota	c__Sordariomycetes	o__Sordariales	f__Lasiosphaeriaceae	g__Cladorrhinum	0	0	0	0	12	12	24	0	0	0	0	0	0	0	0	0	0	0	0	0	0	0	0	0	0	0	0	0	0	0	0	0	0
k__Fungi	p__Ascomycota	c__Pezizomycetes	o__Pezizales	f__Pyronemataceae	g__Pustularia	0	0	0	0	12	12	24	0	0	0	0	0	0	0	0	0	0	0	0	0	0	0	0	0	0	0	0	0	0	0	0	0	0
k__Fungi	p__Ascomycota	c__Pezizomycetes	o__Pezizales	f__Pyronemataceae	g__Tricharina	0	0	0	0	12	12	24	0	0	0	0	0	0	0	0	0	0	0	0	0	0	0	0	0	0	0	0	0	0	0	0	0	0
k__Fungi	p__Basidiomycota	c__Agaricomycetes	o__Agaricales	f__Agaricaceae	g__Lepiota	0	0	0	0	12	12	24	0	0	0	0	0	0	0	0	0	0	0	0	0	0	0	0	0	0	0	0	0	0	0	0	0	0
k__Fungi	p__Ascomycota	c__Sordariomycetes	o__Hypocreales	f__Niessliaceae	g__Eucasphaeria	0	0	0	0	12	12	24	0	0	0	0	0	0	0	0	0	0	0	0	0	0	0	0	0	0	0	0	0	0	0	0	0	0
k__Fungi	p__Ascomycota	c__Sordariomycetes	o__Hypocreales	f__Nectriaceae	g__Cosmospora	0	0	0	0	12	12	24	0	0	0	0	0	0	0	0	0	0	0	0	0	0	0	0	0	0	0	0	0	0	0	0	0	0
k__Fungi	p__Basidiomycota	c__Agaricomycetes	o__Agaricales	f__Amanitaceae	g__Amanita	0	0	0	0	12	12	24	0	0	0	0	0	0	0	0	0	0	0	0	0	0	0	0	0	0	0	0	0	0	0	0	0	0
k__Fungi	p__Basidiomycota	c__Agaricomycetes	o__Agaricales	f__Marasmiaceae	g__Marasmius	0	0	0	0	12	12	24	0	0	0	0	0	0	0	0	0	0	0	0	0	0	0	0	0	0	0	0	0	0	0	0	0	0
k__Fungi	p__Ascomycota	c__Leotiomycetes	o__Helotiales	f__Helotiales_fam_Incertae_sedis	g__Mycoarthris	0	0	0	0	12	12	24	0	0	0	0	0	0	0	0	0	0	0	0	0	0	0	0	0	0	0	0	0	0	0	0	0	0
k__Fungi	p__Ascomycota	c__Pezizomycetes	o__Pezizales	f__Pyronemataceae	g__Pseudotricharina	0	0	0	0	12	12	24	0	0	0	0	0	0	0	0	0	0	0	0	0	0	0	0	0	0	0	0	0	0	0	0	0	0
k__Fungi	p__Basidiomycota	c__Agaricomycetes	o__Cantharellales	f__Clavulinaceae	g__Clavulina	0	0	0	0	12	12	24	0	0	0	0	0	0	0	0	0	0	0	0	0	0	0	0	0	0	0	0	0	0	0	0	0	0
k__Fungi	p__Ascomycota	c__Dothideomycetes	o__Pleosporales	f__Lophiostomataceae	g__Sigarispora	0	0	0	0	12	12	24	0	0	0	0	0	0	0	0	0	0	0	0	0	0	0	0	0	0	0	0	0	0	0	0	0	0

## Sheet: rhizoDNA
Kingdom	Phylum	Class	Order	Family	Genus	Average	Sum	Frantoio	Picual	Core_Fra 90%	Core_Pic 90%	Shared	Fra_1vd_08_S	Fra_1vd_15_S	Fra_1vd_30_S	Fra_2vd_08_S	Fra_2vd_15_S	Fra_2vd_30_S	Fra_3vd_08_S	Fra_3vd_15_S	Fra_3vd_30_S	Fra_4vd_08_S	Fra_4vd_15_S	Fra_4vd_30_S	Pic_1vd_08_S	Pic_1vd_15_S	Pic_2vd_08_S	Pic_2vd_15_S	Pic_2vd_30_S	Pic_3vd_08_S	Pic_3vd_15_S	Pic_3vd_30_S	Pic_4vd_08_S	Pic_4vd_15_S	Pic_4vd_30_S
k__Fungi	p__Ascomycota	c__Dothideomycetes	o__Pleosporales	f__Corynesporascaceae	g__Corynespora	9.09862	18.1972	9.32298	8.87426	0	0	0	3.68918	16.9367	9.97499	9.53754	28.3188	0.0653026	1.98113	3.62166	19.4021	1.01898	17.1558	0.173604	4.68969	0.232401	0.161513	33.9974	1.62262	0.578353	20.0678	0.212889	2.45871	33.025	0.570413
k__Fungi	p__Chytridiomycota	c__Spizellomycetes	o__Spizellomycetales	f__Spizellomycetaceae	g__Spizellomyces	8.4617	16.9234	6.21506	10.7083	0	0	0	4.19967	3.29504	7.19739	2.83649	3.06619	14.8854	5.49997	8.66899	7.32243	4.40499	8.33523	4.86899	13.5531	24.1814	4.404	2.80956	6.88866	4.23781	14.9252	16.1248	10.3021	9.98291	10.3823
k__Fungi	p__Ascomycota	c__Sordariomycetes	o__Glomerellales	f__Plectosphaerellaceae	g__Verticillium	6.56387	13.1277	8.37446	4.75329	0	0	0	19.7563	1.83309	1.75739	12.6014	5.92396	7.49891	8.6891	2.97398	7.3517	5.48133	23.2794	3.34693	3.51727	0.623658	8.27415	1.53589	2.56334	8.04875	2.16349	0.0304127	3.45964	7.03144	15.0382
k__Fungi	p__Ascomycota	c__Sordariomycetes	o__Sordariales	f__Chaetomiaceae	g__Zopfiella	3.53066	7.06133	3.32867	3.73266	0	0	0	1.95511	3.19822	2.3366	1.80165	3.62195	3.62066	1.77363	8.75331	1.03927	2.19344	1.46249	8.18765	1.88333	2.27694	1.06525	1.14085	1.25429	1.52506	2.99965	7.78869	1.63816	3.29328	16.1938
k__Fungi	p__Ascomycota	c__Leotiomycetes	o__Thelebolales	f__Pseudeurotiaceae	g__Geomyces	3.26082	6.52164	3.80105	2.72059	0	0	0	1.32621	5.15394	2.09965	6.77909	6.00291	1.62531	1.56046	8.18994	2.50302	1.69376	5.53728	3.14102	1.62534	2.76233	0.541254	7.03923	1.51312	2.09997	3.56099	1.64229	2.17632	3.64322	3.32247
k__Fungi	p__Ascomycota	c__Dothideomycetes	o__Pleosporales	f__Sporormiaceae	g__Preussia	3.13287	6.26574	3.54363	2.7221	0	0	0	1.02097	14.0547	1.40525	0.105181	1.53783	0.81991	1.03462	2.0197	1.74919	2.48328	3.64809	12.6448	1.31862	4.21263	0.87291	1.76066	7.90901	0.568025	3.33002	2.95916	0.529296	3.35296	3.12986
k__Fungi	p__Mortierellomycota	c__Mortierellomycetes	o__Mortierellales	f__Mortierellaceae	g__Mortierella	1.81838	3.63677	1.27448	2.36229	0	0	0	0.657843	2.3559	1.36247	1.58111	1.27574	0.696561	1.38707	1.12291	1.06488	2.05909	0.462526	1.26771	2.36778	1.01197	2.65325	0.224765	5.19138	1.19113	2.36522	0.59913	0.759939	1.06068	8.55989
k__Fungi	p__Ascomycota	c__Sordariomycetes	o__Sordariales	f__Chaetomiaceae	g__Humicola	1.77679	3.55358	1.92926	1.62432	0	0	0	1.21306	0.309817	1.84954	0.648051	2.52621	1.20447	0.21602	2.35695	0.223222	1.29825	4.15947	7.14603	0.303856	2.35931	0.114662	0.306498	1.9113	0.502616	2.18688	9.1968	0.186289	0.377072	0.422254
k__Fungi	p__Ascomycota	c__Sordariomycetes	o__Sordariales	f__Lasiosphaeriaceae	g__Podospora	1.731	3.462	2.23383	1.22817	0	0	0	2.68926	5.67998	2.64925	3.52865	2.17254	1.10652	1.76511	1.8894	1.4052	1.12012	1.98039	0.819573	1.12083	0.729562	1.98254	1.09999	1.00045	0.402782	1.29809	0.0699492	1.12956	0.816537	3.85955
k__Fungi	p__Ascomycota	c__Saccharomycetes	o__Saccharomycetales	f__Saccharomycetales_fam_Incertae_sedis	g__Candida	1.68471	3.36942	1.87522	1.4942	0	0	0	0.860458	2.22036	1.1683	1.27574	3.20829	1.28428	0.852709	2.72487	1.95045	1.45978	3.39403	2.10344	1.62821	1.33557	0.431523	2.03651	1.82669	1.40801	1.39165	1.29254	1.08964	2.11052	1.88532
k__Fungi	p__Glomeromycota	c__Glomeromycetes	o__Glomerales	f__Glomeraceae	g__Rhizophagus	1.67903	3.35805	1.96044	1.39761	0	0	0	3.12607	2.63345	1.36576	0.268042	0.0915751	1.99536	1.68836	2.99697	5.05727	2.31874	0.449497	1.53418	1.56228	1.81508	2.11323	0.0306498	4.64387	0.464748	0.476552	0.203765	0.958056	2.01286	1.09267
k__Fungi	p__Ascomycota	c__Leotiomycetes	o__Thelebolales	f__Pseudeurotiaceae	g__Pseudeurotium	1.42411	2.84822	1.64715	1.20107	0	0	0	1.13675	1.97831	1.49082	1.30628	1.46836	1.97359	0.980615	1.80508	1.76748	1.29372	0.983681	3.58109	1.84033	1.18848	0.578241	0.830949	1.37873	1.38047	0.94141	0.81506	1.0719	1.08239	2.10386
k__Fungi	p__Ascomycota	c__Sordariomycetes	o__Sordariales	f__Chaetomiaceae	g__Chaetomium	0.740582	1.48116	0.560035	0.921128	0	0	0	0.321027	0.548635	0.217205	0.19679	0.0978906	1.45117	0.724802	0.636186	0.728218	1.56847	0.0846878	0.145343	0.495915	0.0441267	0.205898	0.500613	0.0497735	0.247866	1.16361	1.92817	1.25819	3.11966	1.1186
k__Fungi	p__Ascomycota	c__Eurotiomycetes	o__Onygenales	f__Onygenales_fam_Incertae_sedis	g__Chrysosporium	0.713388	1.42678	0.611795	0.814982	0	0	0	0.423651	0.471181	0.595669	1.01449	0.372616	0.631258	0.315502	1.32603	0.614777	0.789517	0.237777	0.549073	0.45865	0.391257	0.0554816	0.381419	0.358369	1.439	0.488247	3.84112	0.631311	0.290264	0.629676
k__Fungi	p__Ascomycota	c__Sordariomycetes	o__Hypocreales	f__Nectriaceae	g__Ilyonectria	0.57492	1.14984	0.651524	0.498315	1	2	0	1.72092	0.655135	0.134931	0.390188	0	0.243071	0.255813	0.605526	0.439126	3.03579	0.224748	0.113045	1.0033	0.664843	0.114662	0.299687	0	0.822776	0.394691	0	0.245428	0.469305	1.46678
k__Fungi	p__Ascomycota	c__Eurotiomycetes	o__Chaetothyriales	f__Herpotrichiellaceae	g__Phialophora	0.492548	0.985096	0.533048	0.452047	0	0	0	0.189459	0.690634	0.496939	0.206969	1.10522	0.863445	0.341084	0.751159	0.186629	0.480051	0.64493	0.440066	0.702308	0.223575	0.134389	0.895655	0.283709	0.179014	0.195884	0.00912381	0.402147	1.02813	0.918587
k__Fungi	p__Ascomycota	c__Sordariomycetes	o__Sordariales	f__Chaetomiaceae	g__Acrophialophora	0.450356	0.900712	0.125007	0.775705	4	0	0	0.00526274	0	0.141513	0.0916093	0	0.0616746	0.031266	0	0	0.0317015	0.882707	0.25435	0.0114662	0.529521	0.0135622	0.0136221	1.23438	0.161801	0.330371	4.89949	1.32472	0.00271275	0.0111119
k__Fungi	p__Ascomycota	c__Sordariomycetes	o__Hypocreales	f__Nectriaceae	g__Fusarium	0.333748	0.667497	0.36719	0.300307	0	0	0	0.171039	0.490544	0.105312	0.223934	0.135784	0.123349	0.218862	1.43333	0.219563	1.1956	0.0162861	0.0726715	0.708041	0.185332	0.234256	0.0204332	0.104524	0.815891	0.0964799	0.234178	0.56478	0.0542549	0.285206
k__Fungi	p__Glomeromycota	c__Glomeromycetes	o__Glomerales	f__Glomeraceae	g__Glomus	0.265023	0.530047	0.319504	0.210543	0	0	0	0.339447	0.722907	0.0822747	0.0305364	0.195781	0.341025	0.170542	0.762657	0.77579	0.285313	0.0228006	0.10497	0.799771	0.0647192	0.183706	0.122599	0.223981	0.32016	0.453163	0.00608254	0.0783595	0.0189892	0.0444477
k__Fungi	p__Ascomycota	c__Eurotiomycetes	o__Chaetothyriales	f__Herpotrichiellaceae	g__Capronia	0.256759	0.513519	0.272612	0.240907	0	0	0	0.763098	0.158136	0.144804	0.0746446	0.255779	0.272094	0.153488	0.467558	0.0622095	0.600818	0.0684017	0.250313	0.464383	0.0911952	0.256448	0.180493	0.104524	0.223768	0.549643	0.0881968	0.2336	0.257711	0.200015
k__Fungi	p__Ascomycota	c__Eurotiomycetes	o__Chaetothyriales	f__Herpotrichiellaceae	g__Coniosporium	0.24197	0.48394	0.275844	0.208096	0	0	0	0.092098	0.148454	0.289607	0.285007	0.359985	0.0761863	0.14496	0.797149	0.146375	0.415138	0.244292	0.310872	0.493049	0.0294178	0.0937022	0.234982	0.2638	0.268521	0.108174	0.182476	0.384405	0.0786697	0.151863
k__Fungi	p__Ascomycota	c__Leotiomycetes	o__Helotiales	f__Helotiaceae	g__Tetracladium	0.212589	0.425177	0.257384	0.167793	0	0	0	0.0789411	0.0677725	0.230369	0.223934	0.161046	0.355536	0.15633	0.191622	1.05756	0.344187	0.104231	0.117082	0.200659	0.170623	0.0443853	0.262226	0.253845	0.158359	0.108174	0.152064	0.255777	0.124786	0.114823
k__Fungi	p__Ascomycota	c__Sordariomycetes	o__Coniochaetales	f__Coniochaetaceae	g__Coniochaeta	0.212546	0.425093	0.226754	0.198339	0	0	0	0.131569	0.0839089	0.283025	0.678587	0.21157	0.170512	0.153488	0.314261	0.0548908	0.134354	0.218234	0.286649	0.212126	0.126497	0.119594	0.0476774	0.104524	0.220325	0.403462	0.179435	0.313438	0.154627	0.300022
k__Fungi	p__Ascomycota	c__Sordariomycetes	o__Conioscyphales	f__Conioscyphaceae	g__Conioscypha	0.132481	0.264961	0.182953	0.0820084	0	0	0	0.218404	0.135545	0.0526558	0.054287	0.0915751	0.090698	0.0795862	0.214617	0.0439126	0.131335	0.0977167	0.985102	0.0859968	0.0970788	0.0369877	0.214548	0.00497735	0.0103277	0.22512	0.0152064	0.0428759	0.135637	0.0333358
k__Fungi	p__Ascomycota	c__Lichinomycetes	o__Lichinales	f__Lichinaceae	g__Lempholemma	0.101608	0.203216	0.10781	0.0954066	0	0	0	0.0894666	0.109727	0.164549	0.0407152	0.157888	0.047163	0.125064	0.0881462	0.0219563	0.226439	0.0651445	0.157455	0.17486	0.026476	0.0628791	0.0749217	0.0895924	0.203112	0.0087709	0.079073	0.119757	0.0840952	0.125935
k__Fungi	p__Ascomycota	c__Dothideomycetes	o__Pleosporales	f__Didymellaceae	g__Nothophoma	0.0947831	0.189566	0.112719	0.0768475	0	0	0	0.092098	0.132318	0.16784	0.271435	0.0473664	0.0507909	0.0994827	0.153298	0.0658689	0.197757	0.00977167	0.0645969	0.126129	0.026476	0.140553	0.102166	0.0199094	0.0688516	0.0292363	0.0304127	0.147848	0.0759569	0.0777835
k__Fungi	p__Ascomycota	c__Leotiomycetes	o__Thelebolales	f__Pseudeurotiaceae	g__Pseudogymnoascus	0.0759139	0.151828	0.0875264	0.0643015	0	0	0	0.0815725	0.112954	0.0789837	0.0712517	0.161046	0.0253954	0.0483202	0.126471	0.109782	0.0573646	0.136803	0.040373	0.0401319	0.0823699	0.0246585	0.0953549	0.0199094	0.0757367	0.0467782	0.0912381	0.0591392	0.0868079	0.0851915
k__Fungi	p__Ascomycota	c__Eurotiomycetes	o__Chaetothyriales	f__Herpotrichiellaceae	g__Exophiala	0.0662611	0.132522	0.106477	0.0260451	2	3	0	0.00789411	0.0774543	0	0.11536	0.0378931	0.0653026	0.51731	0.298931	0.0402532	0.089066	0	0.0282611	0.0687975	0.00294178	0.00616462	0	0.0398188	0	0.00292363	0.0881968	0.036962	0.0406912	0
k__Fungi	p__Ascomycota	c__Sordariomycetes	o__Hypocreales	f__Stachybotryaceae	g__Stachybotrys	0.0588357	0.117671	0.0879448	0.0297266	3	5	0	0	0	0.434411	0.0983951	0.0221043	0.0580467	0.0369507	0.222282	0.0914846	0.0634029	0	0.0282611	0.0229325	0.00588356	0	0	0	0.0929496	0	0.130775	0.0310481	0.043404	0
k__Fungi	p__Ascomycota	c__Leotiomycetes	o__Helotiales	f__Leotiaceae	g__Neobulgaria	0.0537302	0.10746	0.0614979	0.0459624	0	0	0	0.00263137	0.0225908	0.0197459	0.2884	0.0442087	0.0834422	0.00568473	0.0306596	0.0512314	0.0634029	0.0977167	0.0282611	0.157661	0.0205925	0.00123292	0.0272442	0.0597282	0.0103277	0.0292363	0.0273714	0.0724456	0.010851	0.0888955
k__Fungi	p__Ascomycota	c__Dothideomycetes	o__Pleosporales	f__Testudinaceae	g__Lepidosphaeria	0.0507884	0.101577	0.061184	0.0403928	0	0	0	0.0605215	0.0387272	0.128349	0.0271435	0.053682	0.0725584	0.0540049	0.0383245	0.047572	0.081518	0.0228006	0.109007	0.045865	0.0411849	0.0110963	0.0170277	0.0647056	0.00344258	0.131564	0.00608254	0.036962	0.0271275	0.0592636
k__Fungi	p__Basidiomycota	c__Malasseziomycetes	o__Malasseziales	f__Malasseziaceae	g__Malassezia	0.0476881	0.0953761	0.0594122	0.0359639	1	3	0	0.0473647	0	0.0658198	0.176433	0.0505242	0.0653026	0.00568473	0.122638	0.0329345	0.00452878	0.0488583	0.092858	0	0.00588356	0	0	0.24389	0.0172129	0.0263127	0.00608254	0.0192202	0.032553	0.0444477
k__Fungi	p__Ascomycota	c__Dothideomycetes	o__Pleosporales	f__Pleosporaceae	g__Alternaria	0.0273894	0.0547787	0.0300948	0.024684	4	2	0	0.00789411	0.00645453	0	0.0848234	0.0378931	0	0.0170542	0	0.0439126	0.0588741	0.104231	0	0.0630644	0	0.0197268	0	0.0298641	0.0481961	0.00292363	0.0364952	0.0340051	0.0298402	0.00740796
k__Fungi	p__Ascomycota	c__Sordariomycetes	o__Togniniales	f__Togniniaceae	g__Phaeoacremonium	0.0234922	0.0469843	0.0308343	0.01615	4	4	0	0.00526274	0.119409	0.0329099	0.0678587	0	0.00725584	0.00852709	0.0804814	0	0.048307	0	0	0.0171994	0	0	0.0476774	0	0.0344258	0.03216	0.00304127	0.0133063	0.0298402	0
k__Fungi	p__Ascomycota	c__Dothideomycetes	o__Pleosporales	f__Lophiotremataceae	g__Lophiotrema	0.00990811	0.0198162	0.0103614	0.00945477	6	3	0	0.0131569	0.00968179	0.0230369	0	0	0.0108838	0.00568473	0	0	0.0618933	0	0	0.0114662	0.00588356	0.0172609	0	0	0	0.0146182	0.00912381	0.00887088	0.010851	0.0259278
k__Fungi	p__Ascomycota	c__Pezizomycetes	o__Pezizales	f__Pezizaceae	g__Terfezia	0.000141372	0.000282745	0.000282745	0	11	11	0	0	0	0	0.00339294	0	0	0	0	0	0	0	0	0	0	0	0	0	0	0	0	0	0	0
k__Fungi	p__Ascomycota	c__Sordariomycetes	o__Hypocreales	f__Hypocreaceae	g__Trichoderma	0.173837	0.347673	0.226817	0.120856	1	0	1	0.0894666	0.0709998	0.138222	0.478404	0.0410509	0.217675	0.304133	0.590197	0.0768471	0.448349	0	0.266462	0.163394	0.0558939	0.0308231	0.0340553	0.109502	0.537042	0.0555491	0.0486603	0.100537	0.0976589	0.0963034
k__Fungi	p__Ascomycota	c__Dothideomycetes	o__Capnodiales	f__Mycosphaerellaceae	g__Mycosphaerella	0.0931179	0.186236	0.0978232	0.0884125	1	0	1	0.0868352	0.0354999	0.0329099	0.271435	0.00631552	0.043535	0.187596	0.264439	0.0402532	0.146431	0.05863	0	0.18346	0.00294178	0.0567145	0.0102166	0.0497735	0.0791793	0.143258	0.0273714	0.124192	0.113935	0.181495
k__Fungi	p__Ascomycota	c__Dothideomycetes	o__Dothideales	f__Dothioraceae	g__Hormonema	0.0892131	0.178426	0.0957258	0.0827004	0	1	1	0.0394706	0.0806816	0.0329099	0.145896	0.0378931	0.116093	0.0852709	0.126471	0.0768471	0.217381	0.100974	0.0888207	0.26659	0.00882535	0.0690437	0	0.0447962	0.0550812	0.00292363	0.0486603	0.137499	0.0244147	0.251871
k__Fungi	p__Ascomycota	c__Leotiomycetes	o__Helotiales	f__Helotiaceae	g__Articulospora	0.078368	0.156736	0.100468	0.0562681	0	1	1	0.11578	0.0387272	0.111894	0.111967	0.18315	0.0326513	0.0767438	0.0536542	0.234201	0.117748	0.0846878	0.0444104	0.189193	0.0147089	0.0702767	0	0.0398188	0.0309832	0.0584727	0.0364952	0.109408	0.032553	0.0370398
k__Fungi	p__Ascomycota	c__Sordariomycetes	o__Microascales	f__Halosphaeriaceae	g__Cirrenalia	0.216225	0.43245	0.309659	0.122791	1	1	2	0.313133	0.116182	1.89561	0.183219	0.0157888	0.0834422	0.255813	0.195455	0	0.14794	0.267092	0.242238	0.0315322	0.338305	0.0049317	0.051083	0	0.110162	0.266051	0.364952	0.0606177	0.119361	0.00370398
k__Fungi	p__Glomeromycota	c__Glomeromycetes	o__Glomerales	f__Glomeraceae	g__Kamienskia	0.161882	0.323764	0.105758	0.218005	1	1	2	0.0947294	0.122636	0.157967	0.0237506	0	0.101582	0.0341084	0.0919787	0.204926	0.227949	0.136803	0.0726715	2.15852	0.0205925	0	0.00681106	0.0597282	0.0172129	0.0204654	0.0182476	0.00591392	0.0461167	0.0444477
k__Fungi	p__Glomeromycota	c__Glomeromycetes	o__Glomerales	f__Glomeraceae	g__Septoglomus	0.133078	0.266156	0.168204	0.0979521	2	0	2	0.310502	0.132318	0.161258	0.0373223	0	0.0253954	0.289921	0.37558	0.256157	0.341168	0	0.0888207	0.0429984	0.067661	0.0702767	0.0408664	0.114479	0.0722941	0.228044	0.0608254	0.0591392	0.0949462	0.225943
k__Fungi	p__Basidiomycota	c__Tremellomycetes	o__Filobasidiales	f__Piskurozymaceae	g__Solicoccozyma	0.0855594	0.171119	0.085497	0.0856219	1	1	2	0.0184196	0.0225908	0.161258	0.0339294	0.0347354	0.0253954	0.0653743	0.429234	0.102463	0.055855	0	0.0767088	0.186327	0.0323596	0.0172609	0	0.258822	0.110162	0.0146182	0.0273714	0.039919	0.0623932	0.192607
k__Fungi	p__Ascomycota	c__Sordariomycetes	o__Hypocreales	f__Nectriaceae	g__Gibberella	0.0691708	0.138342	0.083047	0.0552945	1	1	2	0.0105255	0.0225908	0.0263279	0.0339294	0.135784	0.0653026	0.0795862	0.249109	0	0.265688	0.0390867	0.0686342	0.123262	0.0500103	0.097401	0.153249	0.0298641	0.0344258	0.0350836	0.00608254	0.0680101	0.010851	0
k__Fungi	p__Basidiomycota	c__Agaricomycetes	o__Agaricales	f__Entolomataceae	g__Entoloma	0.357831	0.715662	0.664541	0.0511211	0	3	3	0.849933	0.480862	0.00329099	0.050894	0.0568397	3.58076	1.23643	0.180125	0.285432	0.0392494	0.0358295	1.17486	0.00859968	0.152973	0.0345219	0	0.0796376	0.117048	0.00584727	0	0	0.00813824	0.155567
k__Fungi	p__Ascomycota	c__Leotiomycetes	o__Helotiales	f__Dermateaceae	g__Patinella	0.0262411	0.0524821	0.031304	0.0211782	2	1	3	0.0184196	0.0258181	0.0526558	0	0.078944	0.0145117	0.00852709	0.0613191	0	0.0392494	0.0358295	0.040373	0.0171994	0	0.00616462	0.0170277	0.0149321	0.0585238	0.0175418	0.00608254	0.0103494	0.0406912	0.0444477
k__Fungi	p__Ascomycota	c__Sordariomycetes	o__Sordariales	f__Chaetomiaceae	g__Subramaniula	0.213556	0.427112	0.130783	0.296329	4	0	4	0.00789411	0.0839089	0.00987297	0.0644658	1.11785	0	0.00284236	0.260606	0.0219563	0	0	0	0.00859968	2.6682	0.00369877	0.0681106	0.233936	0.0172129	0.166647	0.0638667	0.0073924	0.010851	0.0111119
k__Fungi	p__Basidiomycota	c__Tremellomycetes	o__Cystofilobasidiales	f__Cystofilobasidiaceae	g__Guehomyces	0.0642047	0.128409	0.080617	0.0477924	2	2	4	0.0473647	0.0290454	0	0.00339294	0.198939	0.0253954	0.0710591	0.291266	0	0.0513262	0.205205	0.0444104	0.160527	0	0.110963	0	0.0447962	0.0344258	0.0409309	0.0152064	0.036962	0.0596804	0.0222239
k__Fungi	p__Ascomycota	c__Sordariomycetes	o__Hypocreales	f__Cordycipitaceae	g__Lecanicillium	0.181416	0.362831	0.0787675	0.284064	3	2	5	0.0342078	0	0.210623	0.0407152	0.138942	0.0798143	0	0.222282	0	0.167565	0.0228006	0.0282611	0.811237	0.205925	0.149184	0	0.0149321	0.358028	0.0818618	1.45373	0.0118278	0.0379785	0
k__Fungi	p__Chytridiomycota	c__Rhizophlyctidomycetes	o__Rhizophlyctidales	f__Rhizophlyctidaceae	g__Rhizophlyctis	0.104581	0.209163	0.147807	0.0613555	2	3	5	0.297345	0	0	0.145896	0.192623	0.19228	0.0767438	0.429234	0.113441	0.211343	0.110746	0.0040373	0.0945965	0	0.00986339	0	0.119456	0.065409	0	0.00912381	0.0487899	0.00542549	0.322246
k__Fungi	p__Chytridiomycota	c__Spizellomycetes	o__Spizellomycetales	f__Powellomycetaceae	g__Powellomyces	0.0722552	0.14451	0.054396	0.0901145	2	3	5	0.0236823	0.0161363	0.00329099	0.0305364	0	0.00362792	0.093798	0.130303	0	0.141902	0.136803	0.0726715	0.0343987	0.00588356	0.103566	0	0.572396	0.0757367	0.0526254	0	0.100537	0.0461167	0
k__Fungi	p__Basidiomycota	c__Tremellomycetes	o__Trichosporonales	f__Trichosporonaceae	g__Cutaneotrichosporon	0.0492359	0.0984718	0.0287778	0.069694	5	0	5	0	0.0193636	0.125058	0.0814305	0.0189466	0	0.0341084	0.0498218	0	0.0166055	0	0	0.0257991	0.0382432	0.0123292	0.0408664	0.0696829	0.0860644	0.0116945	0.395365	0.0251342	0.0244147	0.0370398
k__Fungi	p__Ascomycota	c__Sordariomycetes	o__Sordariales	f__Lasiosphaeriaceae	g__Schizothecium	0.0202722	0.0405445	0.0262583	0.0142861	2	3	5	0.0236823	0.0225908	0.0197459	0.0339294	0	0.0580467	0.0284236	0.00383245	0.0658689	0.0226439	0	0.0363357	0.0143328	0.0117671	0	0.00681106	0	0	0.0146182	0.00912381	0.00147848	0.00271275	0.0963034
k__Fungi	p__Ascomycota	c__Dothideomycetes	o__Pleosporales	f__Cucurbitariaceae	g__Pyrenochaeta	0.0303657	0.0607313	0.0315265	0.0292048	4	2	6	0.0499961	0.0322726	0	0	0.0505242	0.0217675	0.0426354	0.0268271	0	0.0452878	0	0.109007	0.0573312	0	0.00616462	0.0204332	0.0348415	0	0.0087709	0.0182476	0.0147848	0.0569677	0.103711
k__Fungi	p__Ascomycota	c__Dothideomycetes	o__Pleosporales	f__Didymellaceae	g__Phoma	0.0248396	0.0496792	0.0252347	0.0244445	4	2	6	0.0342078	0.0225908	0.0263279	0.0576799	0	0	0.00568473	0.0804814	0.0365938	0.0392494	0	0	0.0315322	0.00882535	0.0419194	0.0170277	0	0.0688516	0.0087709	0.0273714	0.0266127	0.0379785	0
k__Fungi	p__Ascomycota	c__Leotiomycetes	o__Helotiales	f__Helotiales_fam_Incertae_sedis	g__Leptodontidium	0.0198114	0.0396228	0.0152589	0.0243638	5	1	6	0.0131569	0.0129091	0	0	0.0631552	0.0145117	0.00284236	0.068984	0	0.00754797	0	0	0.0257991	0.0117671	0	0.0170277	0.0348415	0.0206555	0.0175418	0.0364952	0.0266127	0.021702	0.0555597
k__Fungi	p__Ascomycota	c__Sordariomycetes	o__Sordariales	f__Lasiosphaeriaceae	g__Cercophora	0.173436	0.346872	0.16326	0.183612	4	3	7	0.418388	0	0	0.65823	0.347354	0.221303	0.235916	0.0459893	0	0.0286823	0.00325722	0	0.19206	0	0.0172609	0.0272442	0	0.0206555	0.087709	0	0.307524	1.32653	0.0407438
k__Fungi	p__Ascomycota	c__Pezizomycetes	o__Pezizales	f__Pyronemataceae	g__Pulvinula	0.0906019	0.181204	0.135665	0.0455389	2	5	7	0.315765	0.0258181	0.240242	0.0576799	0.0378931	0.224931	0.130749	0.0268271	0.563545	0.00452878	0	0	0.0945965	0	0.0554816	0	0	0.182457	0.0789381	0	0.0813164	0.00813824	0
k__Fungi	p__Ascomycota	c__Dothideomycetes	o__Botryosphaeriales	f__Botryosphaeriaceae	g__Macrophomina	0.0266921	0.0533841	0.0312152	0.0221689	4	3	7	0.0315765	0.119409	0	0	0.0410509	0	0.00852709	0.034492	0.0365938	0.00603837	0	0.0968953	0	0.00882535	0.0332889	0.0306498	0.0149321	0	0.0263127	0	0.00443544	0.021702	0.103711
k__Fungi	p__Ascomycota	c__Dothideomycetes	o__Pleosporales	f__Phaeosphaeriaceae	g__Setophaeosphaeria	0.0212527	0.0425054	0.0178308	0.0246746	4	3	7	0.021051	0.00322726	0.0230369	0.0780375	0	0.0181396	0.0142118	0	0.0109782	0.0452878	0	0	0.106063	0	0.0110963	0.0306498	0.0298641	0.0309832	0	0.0212889	0.00443544	0	0.0370398
k__Fungi	p__Ascomycota	c__Dothideomycetes	o__Pleosporales	f__Phaeosphaeriaceae	g__Phaeosphaeria	0.0210594	0.0421188	0.0249906	0.0171283	4	3	7	0.0157882	0	0.0362009	0	0.0221043	0.0145117	0.0142118	0.034492	0.0146375	0.14794	0	0	0.0859968	0	0.0172609	0	0	0.00688516	0.00292363	0.0121651	0.0133063	0.00542549	0.0444477
k__Fungi	p__Ascomycota	c__Leotiomycetes	o__Helotiales	f__Helotiaceae	g__Meliniomyces	0.017576	0.0351519	0.0147118	0.0204401	4	3	7	0.00526274	0	0.00658198	0.105181	0	0.00362792	0.00284236	0.0459893	0	0.00301919	0	0.0040373	0.00286656	0.026476	0	0	0.0199094	0.0413109	0.0350836	0	0.0192202	0.0244147	0.0555597
k__Fungi	p__Ascomycota	c__Pezizomycetes	o__Pezizales	f__Pyronemataceae	g__Scutellinia	0.0989903	0.197981	0.169204	0.028777	4	4	8	0.0789411	0.30659	0.164549	0	0.527346	0.355536	0	0.498218	0.0841658	0.0150959	0	0	0.0343987	0.0323596	0.0123292	0.0272442	0	0	0	0.00304127	0.118278	0	0.0888955
k__Fungi	p__Glomeromycota	c__Glomeromycetes	o__Glomerales	f__Glomeraceae	g__Dominikia	0.0343847	0.0687694	0.0595737	0.00919574	2	6	8	0.0973607	0	0.00658198	0	0.0157888	0.0253954	0.119379	0.00766489	0.047572	0.0166055	0.172633	0.205903	0	0.0323596	0.00616462	0	0	0	0	0	0.036962	0.010851	0.0148159
k__Fungi	p__Ascomycota	c__Eurotiomycetes	o__Onygenales	f__Onygenales_fam_Incertae_sedis	g__Malbranchea	0.174598	0.349195	0.227228	0.121967	6	3	9	0	0	0.141513	0.0746446	2.04939	0	0.0142118	0	0	0.398533	0	0.0484477	0.0401319	0.597182	0	0	0.114479	0.00688516	0.242662	0.328457	0	0.00813824	0.00370398
k__Fungi	p__Ascomycota	c__Sordariomycetes	o__Sordariales	f__Sordariales_fam_Incertae_sedis	g__Madurella	0.0918376	0.183675	0.0467946	0.136881	6	3	9	0.131569	0	0	0	0.00947329	0	0.0682167	0	0.131738	0.0120767	0.208462	0	0.0802637	0.0235343	0.558515	0.0340553	0	0.0103277	0.523331	0.237219	0.0384405	0	0
k__Fungi	p__Mucoromycota	c__Umbelopsidomycetes	o__Umbelopsidales	f__Umbelopsidaceae	g__Umbelopsis	0.0135045	0.027009	0.00462332	0.0223857	7	2	9	0.0131569	0	0.00987297	0	0	0.0145117	0.00284236	0	0	0.0150959	0	0	0.0343987	0.0147089	0.00246585	0	0.0547509	0.00688516	0.00584727	0.0304127	0	0.0189892	0.0777835
k__Fungi	p__Ascomycota	c__Dothideomycetes	o__Capnodiales	f__Cladosporiaceae	g__Cladosporium	0.0104761	0.0209522	0.00929659	0.0116556	4	5	9	0	0.00322726	0.0197459	0.0169647	0	0	0.0170542	0.0153298	0.0256157	0.00150959	0	0.0121119	0.00573312	0.00588356	0	0	0	0	0.00584727	0.0121651	0.076881	0.021702	0
k__Fungi	p__Ascomycota	c__Sordariomycetes	o__Hypocreales	f__Ophiocordycipitaceae	g__Haptocillium	0.02693	0.0538601	0.00554912	0.048311	6	4	10	0.00789411	0	0	0	0.00947329	0.0108838	0.00568473	0	0	0.0196247	0.0130289	0	0	0.00294178	0.417961	0	0.00497735	0.0550812	0	0.0152064	0.0162633	0.0189892	0
k__Fungi	p__Ascomycota	c__Sordariomycetes	o__Lulworthiales	f__Lulworthiaceae	g__Moleospora	0.0266283	0.0532565	0.0363116	0.016945	4	6	10	0.0131569	0.00968179	0.0691108	0.0441082	0	0.17414	0.0397931	0.0574867	0	0	0	0.0282611	0	0	0.0295902	0	0.104524	0	0	0.0456191	0.00295696	0	0.00370398
k__Fungi	p__Basidiomycota	c__Tremellomycetes	o__Trichosporonales	f__Trichosporonaceae	g__Apiotrichum	0.017739	0.035478	0.0167393	0.0187387	6	4	10	0	0.0225908	0.0954387	0	0	0.0217675	0.0113695	0.0421569	0	0.00754797	0	0	0.0257991	0.00294178	0.00739754	0	0	0.0275406	0	0.124692	0.00147848	0.0162765	0
k__Fungi	p__Basidiomycota	c__Tremellomycetes	o__Tremellales	f__Bulleribasidiaceae	g__Vishniacozyma	0.0136876	0.0273753	0.0179267	0.00944857	5	5	10	0.0263137	0.00645453	0	0.0678587	0	0.0145117	0.0142118	0	0.0329345	0.0528358	0	0	0.00286656	0	0.0135622	0	0	0	0	0.00608254	0.0206987	0.0162765	0.0444477
k__Fungi	p__Ascomycota	c__Sordariomycetes	o__Sordariales	f__Cephalothecaceae	g__Phialemonium	0.0295772	0.0591545	0.0307275	0.028427	8	3	11	0	0	0.00329099	0	0	0.00362792	0	0	0	0.357774	0	0.0040373	0.0114662	0.0235343	0	0	0.0149321	0.0447535	0.0175418	0.0304127	0.15524	0	0.0148159
k__Fungi	p__Basidiomycota	c__Tremellomycetes	o__Tremellales	f__Rhynchogastremataceae	g__Papiliotrema	0.018428	0.036856	0.0264934	0.0103626	5	6	11	0.0263137	0	0	0.0441082	0	0.00725584	0	0.0421569	0.0988034	0.0467974	0	0.052485	0.0171994	0.0176507	0.0271243	0	0.0248868	0	0	0	0	0.0271275	0
k__Fungi	p__Basidiomycota	c__Cystobasidiomycetes	o__Cystobasidiales	f__Cystobasidiaceae	g__Cystobasidium	0.0252613	0.0505227	0.0354672	0.0150555	5	7	12	0	0	0.0263279	0.0271435	0	0.0253954	0.0511625	0.199287	0.0585502	0.0377398	0	0	0.0945965	0	0.0419194	0	0	0	0	0	0.0073924	0.021702	0
k__Fungi	p__Basidiomycota	c__Tremellomycetes	o__Filobasidiales	f__Filobasidiaceae	g__Naganishia	0.0152913	0.0305826	0.0187043	0.0118783	4	8	12	0	0.00645453	0.0394919	0	0.012631	0	0.0142118	0.0613191	0.0695283	0.00452878	0.0162861	0	0.0573312	0	0	0	0	0.0481961	0	0	0.0251342	0	0
k__Fungi	p__Ascomycota	c__Sordariomycetes	o__Glomerellales	f__Plectosphaerellaceae	g__Plectosphaerella	0.0110334	0.0220668	0.0022286	0.0198382	10	2	12	0.0131569	0	0	0	0	0	0	0	0	0.0135863	0	0	0.0401319	0.00588356	0.0258914	0	0	0.0103277	0.0087709	0.0425778	0.0103494	0.0298402	0.0444477
k__Fungi	p__Basidiomycota	c__Agaricostilbomycetes	o__Agaricostilbales	f__Chionosphaeraceae	g__Kurtzmanomyces	0.00938567	0.0187713	0.0062137	0.0125576	7	5	12	0	0	0	0	0.0252621	0.0290234	0.00284236	0.00766489	0	0	0.00977167	0	0	0.00588356	0	0.0544885	0.0298641	0.0172129	0	0.0121651	0	0	0.0185199
k__Fungi	p__Glomeromycota	c__Glomeromycetes	o__Glomerales	f__Glomeraceae	g__Funneliformis	0.362552	0.725105	0.668025	0.0570802	7	6	13	0.281557	0	2.15889	0.054287	0	3.48643	2.03513	0	0	0	0	0	0	0	0.0172609	0	0	0.0275406	0.339142	0	0	0.214307	0.0296318
k__Fungi	p__Basidiomycota	c__Agaricomycetes	o__Cantharellales	f__Ceratobasidiaceae	g__Rhizoctonia	0.127527	0.255054	0.221911	0.0331426	5	8	13	0.0368392	0.0290454	0.013164	0.0305364	0	0.373676	0.00284236	2.17683	0	0	0	0	0.0286656	0	0.00739754	0	0.328505	0	0	0	0	0	0
k__Fungi	p__Ascomycota	c__Pezizomycetes	o__Pezizales	f__Pyronemataceae	g__Tricharina	0.0441024	0.0882048	0.0344512	0.0537536	7	6	13	0.194721	0	0	0.054287	0	0.0725584	0.062532	0	0	0	0.029315	0	0.487315	0	0.081373	0.00340553	0	0.0137703	0	0	0	0.00542549	0
k__Fungi	p__Ascomycota	c__Lecanoromycetes	o__Peltigerales	f__Collemataceae	g__Physma	0.0434169	0.0868338	0.0777509	0.00908286	7	6	13	0	0	0.111894	0	0	0	0.0483202	0.0613191	0	0.0332111	0	0.678267	0	0	0.0110963	0	0	0.0275406	0.0292363	0	0.0266127	0.00542549	0
k__Fungi	p__Ascomycota	c__Dothideomycetes	o__Pleosporales	f__Phaeosphaeriaceae	g__Paraphoma	0.0308957	0.0617914	0.0588073	0.00298408	7	6	13	0	0.00645453	0	0.0237506	0.0189466	0	0	0	0	0.0105672	0	0.645969	0	0.00882535	0	0	0.00995471	0.00344258	0	0.00912381	0.00147848	0	0
k__Fungi	p__Ascomycota	c__Dothideomycetes	o__Dothideales	f__Aureobasidiaceae	g__Aureobasidium	0.0133941	0.0267882	0.00994458	0.0168436	6	7	13	0.0131569	0	0.00987297	0.00339294	0	0	0.00284236	0	0.0402532	0.0498166	0	0	0	0	0.0258914	0.136221	0	0	0	0	0.0177418	0.00542549	0
k__Fungi	p__Basidiomycota	c__Agaricomycetes	o__Agaricales	f__Agaricaceae	g__Leucocoprinus	1.15042	2.30085	1.53082	0.770026	5	9	14	0.294714	0	7.97407	0.0746446	0	0.217675	0	0.0728165	0.0548908	9.68102	0	0	0	0	0	0	0	8.43776	0	0	0.0325266	0	0
k__Fungi	p__Basidiomycota	c__Agaricomycetes	o__Agaricales	f__Bolbitiaceae	g__Conocybe	0.81908	1.63816	0.0659588	1.5722	11	3	14	0	0	0	0	0	0	0	0	0	0	0.791505	0	0.00286656	0	0.00863047	0	0.0597282	0.0963922	0	0.0881968	11.0842	0.0352657	5.91896
k__Fungi	p__Ascomycota	c__Sordariomycetes	o__Sordariales	f__Sordariales_fam_Incertae_sedis	g__Conlarium	0.0403835	0.080767	0.0677287	0.0130382	8	6	14	0.157882	0.0419544	0	0	0	0	0.0483202	0	0	0.564588	0	0	0.00859968	0	0.00123292	0	0	0.113605	0	0	0.00887088	0	0.0111119
k__Fungi	p__Ascomycota	c__Sordariomycetes	o__Sordariales	f__Lasiosphaeriaceae	g__Cladorrhinum	0.0124657	0.0249314	0.00490005	0.0200313	8	7	15	0	0.0193636	0	0	0	0.00362792	0	0	0	0.00754797	0	0.0282611	0	0	0	0.0374608	0	0.134261	0.0146182	0	0.0340051	0	0
k__Fungi	p__Ascomycota	c__Leotiomycetes	o__Helotiales	f__Helotiales_fam_Incertae_sedis	g__Mycoarthris	0.00515925	0.0103185	0.00377323	0.00654527	9	6	15	0	0	0	0.0305364	0	0	0.00568473	0	0	0.00905756	0	0	0.00859968	0	0.0135622	0.0204332	0	0	0.0146182	0	0.0147848	0	0
k__Fungi	p__Basidiomycota	c__Agaricomycetes	o__Agaricales	f__Agaricaceae	g__Lepiota	0.487237	0.974474	0.15903	0.815443	9	7	16	0	0	0	0.156075	0	0	0.335399	0	0	0	1.41689	0	8.91787	0.00294178	0.0456182	0	0	0.00344258	0	0	0	0	0
k__Fungi	p__Basidiomycota	c__Agaricomycetes	o__Cantharellales	f__Ceratobasidiaceae	g__Thanatephorus	0.373693	0.747385	0.587946	0.159439	8	8	16	0	0	0.138222	0	0	6.4577	0	0	0.398873	0	0	0.0605596	0	0.0764863	1.02086	0	0	0	0	0	0	0.656485	0
k__Fungi	p__Ascomycota	c__Pezizomycetes	o__Pezizales	f__Pyronemataceae	g__Pustularia	0.0455599	0.0911197	0.0742713	0.0168484	6	10	16	0.0394706	0.00645453	0.710854	0	0	0	0.0113695	0.0383245	0	0	0	0.0847834	0	0.185332	0	0	0	0	0	0	0	0	0
k__Fungi	p__Basidiomycota	c__Agaricomycetes	o__Agaricales	f__Pluteaceae	g__Pluteus	0.0155139	0.0310278	0.0289871	0.00204068	7	9	16	0.00263137	0.267863	0	0.0712517	0	0	0.00284236	0	0	0	0.00325722	0	0	0.00882535	0	0.0136221	0	0	0	0	0	0	0
k__Fungi	p__Ascomycota	c__Eurotiomycetes	o__Chaetothyriales	f__Herpotrichiellaceae	g__Minimelanolocus	0.00672523	0.0134505	0.0046087	0.00884176	8	8	16	0	0.0419544	0	0	0	0.00362792	0.00568473	0	0	0	0	0.0040373	0.0343987	0.0147089	0	0	0	0	0	0	0	0	0.0481517
k__Fungi	p__Ascomycota	c__Sordariomycetes	o__Microascales	f__Microascaceae	g__Scedosporium	0.00614646	0.0122929	0.0114892	0.000803684	7	9	16	0.0157882	0.0161363	0	0	0	0	0.0142118	0	0	0.0392494	0	0.052485	0	0.00588356	0	0	0	0	0	0	0.00295696	0	0
k__Fungi	p__Basidiomycota	c__Tremellomycetes	o__Filobasidiales	f__Filobasidiaceae	g__Filobasidium	0.00412254	0.00824509	0.00491817	0.00332692	9	7	16	0	0	0	0	0.0189466	0	0	0	0.0219563	0.0181151	0	0	0	0	0.0135622	0	0	0	0.0116945	0	0.00591392	0.00542549	0
k__Fungi	p__Ascomycota	c__Sordariomycetes	o__Hypocreales	f__Cordycipitaceae	g__Simplicillium	0.262828	0.525655	0.518023	0.00763263	9	8	17	0	0	0	6.17854	0	0.00362792	0.0341084	0	0	0	0	0	0	0.00294178	0	0	0.0597282	0	0	0.0212889	0	0	0
k__Fungi	p__Ascomycota	c__Eurotiomycetes	o__Eurotiales	f__Trichocomaceae	g__Thermomyces	0.176894	0.353789	0.00413441	0.349654	9	8	17	0	0.0225908	0.0164549	0	0	0	0	0	0	0.0105672	0	0	0	0	0	0	0	0	0.0964799	3.7438	0.00591392	0	0
k__Fungi	p__Ascomycota	c__Sordariomycetes	o__Hypocreales	f__Hypocreales_fam_Incertae_sedis	g__Acremonium	0.0721131	0.144226	0.0602305	0.0839958	8	9	17	0.1342	0	0	0	0	0	0.0824285	0	0	0.0135863	0	0.492551	0.09173	0	0.832224	0	0	0	0	0	0	0	0
k__Fungi	p__Ascomycota	c__Sordariomycetes	o__Hypocreales	f__Niessliaceae	g__Eucasphaeria	0.0407902	0.0815805	0.0802298	0.00135063	8	9	17	0.849933	0	0.0230369	0	0.0852596	0	0	0	0	0.00452878	0	0	0.00573312	0	0	0	0	0	0	0.00912381	0	0	0
k__Fungi	p__Ascomycota	c__Sordariomycetes	o__Hypocreales	f__Nectriaceae	g__Cosmospora	0.00452603	0.00905206	0.00563012	0.00342195	8	9	17	0	0	0	0	0	0	0.00284236	0.034492	0	0.0181151	0	0.0121119	0.0229325	0.0147089	0	0	0	0	0	0	0	0	0
k__Fungi	p__Ascomycota	c__Dothideomycetes	o__Pleosporales	f__Didymosphaeriaceae	g__Paraphaeosphaeria	0.00232812	0.00465625	0.00163743	0.00301881	10	7	17	0	0	0	0	0	0.0181396	0	0	0	0.00150959	0	0	0	0	0.016028	0	0	0	0	0.00608254	0.0073924	0	0.00370398
k__Fungi	p__Basidiomycota	c__Agaricomycetes	o__Agaricales	f__Agaricaceae	g__Leucoagaricus	1.08215	2.1643	0.00720695	2.15709	9	9	18	0	0	0.0197459	0.0576799	0	0	0	0	0	0.00905756	0	0	0	0	0.141786	0	0	0	0	0	23.5862	0	0
k__Fungi	p__Ascomycota	c__Sordariomycetes	o__Savoryellales	f__Savoryellaceae	g__Savoryella	0.0606225	0.121245	0	0.121245	12	6	18	0	0	0	0	0	0	0	0	0	0	0	0	0	0	0.1011	0	0	0	0.0584727	0	0.366663	0.77042	0.0370398
k__Fungi	p__Basidiomycota	c__Agaricomycetes	o__Cantharellales	f__Tulasnellaceae	g__Tulasnella	0.0207516	0.0415033	0.0188125	0.0226908	10	8	18	0	0.0968179	0	0.128932	0	0	0	0	0	0	0	0	0.212126	0	0.0271243	0	0	0	0	0	0.0103494	0	0
k__Fungi	p__Ascomycota	c__Pezizomycetes	o__Pezizales	f__Pyronemataceae	g__Ascorhizoctonia	0.0126398	0.0252797	0.00574297	0.0195367	9	9	18	0	0	0	0	0	0.0217675	0	0.0229947	0	0.0241535	0	0	0	0	0	0	0	0	0.213425	0	0.00147848	0	0
k__Fungi	p__Ascomycota	c__Leotiomycetes	o__Helotiales	f__Helotiales_fam_Incertae_sedis	g__Cadophora	0.0102038	0.0204077	0.0196103	0.000797355	8	10	18	0.00526274	0	0	0.203576	0	0	0	0	0.0219563	0.00452878	0	0	0	0	0	0	0	0	0.0087709	0	0	0	0
k__Fungi	p__Ascomycota	c__Sordariomycetes	o__Hypocreales	f__Hypocreales_fam_Incertae_sedis	g__Sarocladium	0.00490089	0.00980177	0.00446106	0.00534071	10	8	18	0.0315765	0	0	0	0	0	0	0	0.0219563	0	0	0	0.0315322	0	0.0172609	0	0.00995471	0	0	0	0	0	0
k__Fungi	p__Basidiomycota	c__Microbotryomycetes	o__Sporidiobolales	f__Sporidiobolaceae	g__Sporobolomyces	0.00367767	0.00735534	0.00143592	0.00591943	10	8	18	0	0	0	0	0	0	0.0142118	0	0	0.00301919	0	0	0	0	0.0147951	0.0340553	0	0	0	0	0.0162633	0	0
k__Fungi	p__Ascomycota	c__Sordariomycetes	o__Sordariales	f__Sordariales_fam_Incertae_sedis	g__Ramophialophora	0.00229626	0.00459252	0.00139401	0.00319851	9	9	18	0	0.00322726	0.00987297	0	0	0.00362792	0	0	0	0	0	0	0	0	0	0	0	0	0.0263127	0	0.00887088	0	0
k__Fungi	p__Basidiomycota	c__Agaricomycetes	o__Cantharellales	f__Botryobasidiaceae	g__Botryobasidium	0.00525214	0.0105043	0.00931681	0.00118746	10	9	19	0	0	0.0559468	0	0	0	0	0	0	0.055855	0	0	0	0	0	0	0	0	0	0	0.0103494	0.00271275	0
k__Fungi	p__Basidiomycota	c__Agaricomycetes	o__Agaricales	f__Psathyrellaceae	g__Psathyrella	0.120396	0.240792	0.240792	0	9	11	20	0	0	0	0.166254	2.7062	0	0.0170542	0	0	0	0	0	0	0	0	0	0	0	0	0	0	0	0
k__Fungi	p__Basidiomycota	c__Agaricomycetes	o__Agaricales	f__Amanitaceae	g__Amanita	0.0669698	0.13394	0.000806816	0.133133	11	9	20	0	0.00968179	0	0	0	0	0	0	0	0	0	0	0	0	0	0	1.43348	0.0309832	0	0	0	0	0
k__Fungi	p__Ascomycota	c__Dothideomycetes	o__Pleosporales	f__Lophiostomataceae	g__Lophiostoma	0.0154413	0.0308825	0.0118412	0.0190413	11	9	20	0.142094	0	0	0	0	0	0	0	0	0	0	0	0.111796	0	0	0	0	0	0	0	0	0.0976589	0
k__Fungi	p__Ascomycota	c__Pezizomycetes	o__Pezizales	f__Pyronemataceae	g__Ramsbottomia	0.00738476	0.0147695	0.00848234	0.00628719	11	9	20	0	0	0	0.101788	0	0	0	0	0	0	0	0	0.0573312	0	0	0	0	0	0	0	0.0118278	0	0
k__Fungi	p__Ascomycota	c__Dothideomycetes	o__Venturiales	f__Sympoventuriaceae	g__Ochroconis	0.000815034	0.00163007	0.000848278	0.00078179	10	10	20	0.00263137	0	0	0	0	0	0	0	0	0.00754797	0	0	0.00859968	0	0	0	0	0	0	0	0	0	0
k__Fungi	p__Basidiomycota	c__Agaricomycetes	o__Agaricales	f__Clavariaceae	g__Clavaria	0.000807685	0.00161537	0.00054287	0.0010725	11	9	20	0	0	0	0	0	0	0	0	0	0	0.00651445	0	0	0.00588356	0	0	0	0	0	0	0.00591392	0	0
k__Fungi	p__Ascomycota	c__Dothideomycetes	o__Tubeufiales	f__Tubeufiaceae	g__Tubeufia	0.00307555	0.00615109	0	0.00615109	12	9	21	0	0	0	0	0	0	0	0	0	0	0	0	0	0	0	0.0647051	0	0	0	0	0.00295696	0	0
k__Fungi	p__Ascomycota	c__Sordariomycetes	o__Microascales	f__Halosphaeriaceae	g__Tinhaudeus	0.00220712	0.00441423	0	0.00441423	12	9	21	0	0	0	0	0	0	0	0	0	0	0	0	0	0	0	0	0	0	0.0204654	0	0.0280911	0	0
k__Fungi	p__Basidiomycota	c__Agaricomycetes	o__Sebacinales	f__Sebacinaceae	g__Craterocolla	0.0017931	0.00358619	0.00332559	0.000260597	11	10	21	0	0	0	0	0	0.0399071	0	0	0	0	0	0	0.00286656	0	0	0	0	0	0	0	0	0	0
k__Fungi	p__Ascomycota	c__Sordariomycetes	o__Hypocreales	f__Cordycipitaceae	g__Beauveria	0.000760815	0.00152163	0	0.00152163	12	9	21	0	0	0	0	0	0	0	0	0	0	0	0	0.00859968	0	0	0	0	0	0	0	0	0.00813824	0
k__Fungi	p__Ascomycota	c__Dothideomycetes	o__Pleosporales	f__Lophiostomataceae	g__Sigarispora	0.0479162	0.0958324	0	0.0958324	12	10	22	0	0	0	0	0	0	0	0	0	0	0	0	0	0	0	0	0	0	0	0	1.05416	0	0
k__Fungi	p__Ascomycota	c__Pezizomycetes	o__Pezizales	f__Pyronemataceae	g__Pseudotricharina	0.0387462	0.0774925	0.0774925	0	11	11	22	0	0	0	0	0	0	0	0	0	0.92991	0	0	0	0	0	0	0	0	0	0	0	0	0
k__Fungi	p__Basidiomycota	c__Agaricomycetes	o__Cantharellales	f__Clavulinaceae	g__Clavulina	0.00350849	0.00701699	0.00701699	0	11	11	22	0.0842039	0	0	0	0	0	0	0	0	0	0	0	0	0	0	0	0	0	0	0	0	0	0
k__Fungi	p__Ascomycota	c__Sordariomycetes	o__Xylariales	f__Diatrypaceae	g__Monosporascus	0.00109537	0.00219073	0	0.00219073	12	10	22	0	0	0	0	0	0	0	0	0	0	0	0	0	0	0	0	0	0.024098	0	0	0	0	0
k__Fungi	p__Basidiomycota	c__Agaricomycetes	o__Agaricales	f__Tricholomataceae	g__Calyptella	0.000440298	0.000880596	0.000880596	0	11	11	22	0	0	0	0	0	0	0	0	0	0.0105672	0	0	0	0	0	0	0	0	0	0	0	0	0
k__Fungi	p__Ascomycota	c__Sordariomycetes	o__Microascales	f__Halosphaeriaceae	g__Natantispora	0.000141372	0.000282745	0.000282745	0	11	11	22	0	0	0	0.00339294	0	0	0	0	0	0	0	0	0	0	0	0	0	0	0	0	0	0	0
k__Fungi	p__Ascomycota	c__Sordariomycetes	o__Microascales	f__Halosphaeriaceae	g__Remispora	0.000118432	0.000236864	0.000236864	0	11	11	22	0	0	0	0	0	0	0.00284236	0	0	0	0	0	0	0	0	0	0	0	0	0	0	0	0
k__Fungi	p__Ascomycota	c__Dothideomycetes	o__Pleosporales	f__Morosphaeriaceae	g__Acrocalymma	0	0	0	0	12	11	23	0	0	0	0	0	0	0	0	0	0	0	0	0	0	0	0	0	0	0	0	0	0	0
k__Fungi	p__Ascomycota	c__Sordariomycetes	o__Glomerellales	f__Glomerellaceae	g__Colletotrichum	0	0	0	0	12	11	23	0	0	0	0	0	0	0	0	0	0	0	0	0	0	0	0	0	0	0	0	0	0	0
k__Fungi	p__Ascomycota	c__Leotiomycetes	o__Helotiales	f__Helotiaceae	g__Glarea	0	0	0	0	12	11	23	0	0	0	0	0	0	0	0	0	0	0	0	0	0	0	0	0	0	0	0	0	0	0
k__Fungi	p__Ascomycota	c__Sordariomycetes	o__Hypocreales	f__Ophiocordycipitaceae	g__Hyaloseta	0	0	0	0	12	11	23	0	0	0	0	0	0	0	0	0	0	0	0	0	0	0	0	0	0	0	0	0	0	0
k__Fungi	p__Basidiomycota	c__Agaricomycetes	o__Agaricales	f__Marasmiaceae	g__Marasmius	0	0	0	0	12	11	23	0	0	0	0	0	0	0	0	0	0	0	0	0	0	0	0	0	0	0	0	0	0	0
k__Fungi	p__Ascomycota	c__Sordariomycetes	o__Hypocreales	f__Nectriaceae	g__Neonectria	0	0	0	0	12	11	23	0	0	0	0	0	0	0	0	0	0	0	0	0	0	0	0	0	0	0	0	0	0	0
k__Fungi	p__Ascomycota	c__Dothideomycetes	o__Pleosporales	f__Pleosporales_fam_Incertae_sedis	g__Pseudochaetosphaeronema	0	0	0	0	12	11	23	0	0	0	0	0	0	0	0	0	0	0	0	0	0	0	0	0	0	0	0	0	0	0
k__Fungi	p__Ascomycota	c__Dothideomycetes	o__Pleosporales	f__Trematosphaeriaceae	g__Trematosphaeria	0	0	0	0	12	11	23	0	0	0	0	0	0	0	0	0	0	0	0	0	0	0	0	0	0	0	0	0	0	0

## Sheet: rhizoRNA
Kingdom	Phylum	Class	Order	Family	Genus	Average	Sum	Frantoio	Picual	Core_Fra 90%	Core_Pic 90%	Shared	Solo_Fra	Solo_Pic	Fra1_T08_VD_S	Fra1_T15_VD_S	Fra1_T30_VD_S	Fra2_T08_VD_S	Fra2_T15_VD_S	Fra2_T30_VD_S	Fra3_T08_VD_S	Fra3_T15_VD_S	Fra3_T30_VD_S	Fra4_T08_VD_S	Fra4_T15_VD_S	Fra4_T30_VD_S	Pic1_T08_VD_S	Pic1_T15_VD_S	Pic2_T08_VD_S	Pic2_T15_VD_S	Pic2_T30_VD_S	Pic3_T08_vd_S	Pic3_T15_VD_S	Pic3_T30_VD_S	Pic4_T08_VD_S	Pic4_T15_VD_S	Pic4_T30_VD_S
k__Fungi	p__Glomeromycota	c__Glomeromycetes	o__Glomerales	f__Glomeraceae	g__Rhizophagus	9.85915	19.7183	12.6175	7.10082	0	0	0	0	0	20.9385	8.60405	13.3495	5.18716	0.439842	21.7447	11.9204	1.19371	28.0141	28.098	1.51789	10.402	14.2149	3.29606	11.19	0.934445	17.1901	3.12702	0.435385	0.208603	10.4738	4.13884	12.8998
k__Fungi	p__Mortierellomycota	c__Mortierellomycetes	o__Mortierellales	f__Mortierellaceae	g__Mortierella	7.30757	14.6151	5.6006	9.01454	0	0	0	0	0	0.335644	21.6769	1.52189	2.32409	13.8856	0.951586	1.45235	9.07393	1.5443	0.868049	9.96609	3.60677	2.0049	12.1804	4.90106	18.8162	9.79259	1.10366	27.1658	0.820026	0.895154	16.9018	4.57824
k__Fungi	p__Ascomycota	c__Saccharomycetes	o__Saccharomycetales	f__Saccharomycetales_fam_Incertae_sedis	g__Candida	3.98175	7.9635	4.07603	3.88746	0	0	0	0	0	0.950469	11.0744	2.36163	2.92736	4.73441	0.953161	0.372319	12.5704	1.53978	3.41135	4.29382	3.72334	1.70766	7.66201	0.0549652	4.97009	3.36556	2.98194	2.61509	2.53561	6.31432	5.44354	5.11132
k__Fungi	p__Chytridiomycota	c__Spizellomycetes	o__Spizellomycetales	f__Spizellomycetaceae	g__Spizellomyces	3.96916	7.93832	1.77558	6.16274	0	0	0	0	0	2.30873	1.22837	1.17865	4.01029	1.24011	2.33958	2.77239	0.493243	1.47431	2.47029	0.988687	0.802267	18.8542	2.18297	3.82008	1.79682	1.75129	6.53385	1.86633	14.4548	6.61985	4.01086	5.89918
k__Fungi	p__Ascomycota	c__Leotiomycetes	o__Thelebolales	f__Pseudeurotiaceae	g__Geomyces	2.82817	5.65634	3.02918	2.62716	0	0	0	0	0	0.282318	9.29823	0.643295	1.62686	4.10214	0.256802	0.160005	14.4442	0.288991	1.03841	2.9724	1.23654	0.431286	9.27573	0.0595456	4.25665	0.578132	1.01298	5.56018	0.444181	2.16552	3.86416	1.25039
k__Fungi	p__Ascomycota	c__Dothideomycetes	o__Pleosporales	f__Sporormiaceae	g__Preussia	2.50931	5.01863	2.25339	2.76523	0	0	0	0	0	0.21017	4.61793	0.744754	0.321416	2.01594	0.291463	0.532324	1.24041	0.293507	2.17418	2.13265	12.466	1.17729	2.25413	0.201539	6.97831	5.0061	1.24356	3.96561	1.48899	1.18461	2.81541	4.10199
k__Fungi	p__Ascomycota	c__Sordariomycetes	o__Sordariales	f__Chaetomiaceae	g__Humicola	2.46603	4.93205	2.56298	2.36907	0	0	0	0	0	0.112927	0.409458	2.19325	0.949414	5.5133	0.346604	0.141543	2.008	0.18062	0.709853	8.51792	9.67292	0.326378	4.59212	0.0412239	1.4389	5.31957	0.396383	3.96007	7.84779	0.294811	0.62738	1.21511
k__Fungi	p__Glomeromycota	c__Glomeromycetes	o__Glomerales	f__Glomeraceae	g__Septoglomus	1.35224	2.70448	1.72829	0.97619	0	0	0	0	0	0.975564	1.22024	1.96442	0.469762	0.47955	0.756227	2.26776	8.73537	0.553147	2.17012	0.155275	0.991977	0.460427	1.50445	0.655002	0.098489	0.825903	1.3705	1.00388	1.05381	0.584262	1.0706	2.11077
k__Fungi	p__Ascomycota	c__Sordariomycetes	o__Sordariales	f__Chaetomiaceae	g__Zopfiella	1.16087	2.32174	0.866935	1.45481	0	0	0	0	0	0.213307	0.813493	0.815992	0.632943	1.58221	1.30134	0.221545	1.26084	0.329631	0.770697	0.884114	1.57711	0.728523	1.07497	0.989373	0.502054	0.638198	1.04666	1.32002	0.938714	1.62414	1.33903	5.80119
k__Fungi	p__Glomeromycota	c__Glomeromycetes	o__Glomerales	f__Glomeraceae	g__Glomus	0.722781	1.44556	0.879649	0.565914	0	0	0	0	0	0.74971	0.946364	0.60228	0.939524	0.311555	1.22099	0.529247	0.872661	1.49463	0.932949	0.719333	1.23654	1.84753	0.302414	0.4214	0.45401	0.281558	1.15288	0.4132	0.0197813	0.964837	0.134216	0.233224
k__Fungi	p__Ascomycota	c__Eurotiomycetes	o__Chaetothyriales	f__Herpotrichiellaceae	g__Phialophora	0.667989	1.33598	0.491926	0.844052	0	0	0	0	0	0.134885	0.631813	0.418789	0.286802	0.864412	0.4175	0.209237	0.653766	0.128691	0.29611	1.52739	0.333707	0.955822	0.398983	0.0778674	2.82255	0.257156	0.113993	0.36883	0.0161847	0.852273	1.31406	2.10685
k__Fungi	p__Ascomycota	c__Pezizomycetes	o__Pezizales	f__Pezizaceae	g__Terfezia	0.614262	1.22852	0.343989	0.884534	0	0	0	0	0	0.228991	0.404035	0.252569	0.0494486	0.0733071	0.162274	0.218468	0.169279	0.0112887	0.758528	1.07742	0.722269	0.157361	0.543837	3.15134	0.201782	0.43923	3.75398	0.108153	0.325493	0.852273	0.159186	0.0372374
k__Fungi	p__Ascomycota	c__Sordariomycetes	o__Hypocreales	f__Nectriaceae	g__Gibberella	0.607711	1.21542	0.745144	0.470278	0	0	0	0	0	0.0627372	2.16389	0.103618	0.128566	2.99948	0.00945284	0.0184621	2.03718	0.338662	0.377236	0.297874	0.404562	0.0174846	0.508259	0.0549652	1.47013	0.285312	0.0155444	1.26179	0.142066	0.439537	0.674199	0.303779
k__Fungi	p__Ascomycota	c__Sordariomycetes	o__Hypocreales	f__Nectriaceae	g__Fusarium	0.598762	1.19752	0.542726	0.654798	0	0	0	0	0	0.106653	1.08466	0.103618	1.82466	0.445951	0.214264	0.0892335	0.484488	0.162558	1.6063	0.145768	0.244566	0.681898	0.312579	0.0595456	0.417978	0.518067	1.47672	0.180255	0.670767	1.04524	0.209127	1.63061
k__Fungi	p__Basidiomycota	c__Malasseziomycetes	o__Malasseziales	f__Malasseziaceae	g__Malassezia	0.454547	0.909095	0.124764	0.784331	0	0	0	0	0	0.0564635	0.127447	0.0129522	0.276912	0.0610892	0.0393868	0.221545	0.110907	0.176104	0.214984	0.133092	0.0662842	0.0757664	0.0813215	5.85837	0.103293	0.142656	0.0336796	0.0693289	0.0431593	0.230489	1.8759	0.113672
k__Fungi	p__Ascomycota	c__Eurotiomycetes	o__Chaetothyriales	f__Herpotrichiellaceae	g__Capronia	0.399213	0.798426	0.252657	0.545769	0	0	0	0	0	0.467392	0.474538	0.0993006	0.281857	0.476496	0.200085	0.0276932	0.148849	0.130949	0.101408	0.301043	0.322278	0.279753	0.114358	0.0732869	0.598141	0.300328	0.129537	1.37826	0.129478	0.637864	1.9352	0.42725
k__Fungi	p__Ascomycota	c__Sordariomycetes	o__Coniochaetales	f__Coniochaetaceae	g__Coniochaeta	0.343784	0.687569	0.211276	0.476293	0	0	0	0	0	0.0282318	0.417593	0.0453329	0.18296	0.577293	0.0252076	0.0153851	0.592476	0.0541859	0.0689571	0.449979	0.0777125	0.134048	0.574333	0.0229022	1.58063	0.0807133	0.347159	1.26456	0.0989066	0.428816	0.415132	0.292019
k__Fungi	p__Basidiomycota	c__Tremellomycetes	o__Filobasidiales	f__Piskurozymaceae	g__Solicoccozyma	0.325614	0.651228	0.279803	0.371425	0	0	0	0	0	0.0596004	0.463691	0.148951	0.306582	0.403189	0.0378114	0.00615404	1.00692	0.232548	0.0892386	0.186963	0.41599	0.244784	0.973316	0.0549652	0.379543	0.202722	0.953393	0.0831947	0.0809236	0.144726	0.521256	0.446849
k__Fungi	p__Ascomycota	c__Sordariomycetes	o__Sordariales	f__Chaetomiaceae	g__Chaetomium	0.293933	0.587865	0.139484	0.448381	0	0	0	0	0	0.0345055	0.159987	0.0194284	0.0791178	0.442897	0.278859	0.184621	0.131337	0.088052	0.190646	0.00950661	0.0548559	0.0407973	0.726811	0.0229022	0.30988	0.0488034	0.0621778	1.69717	0.239174	0.498499	1.03315	0.252822
k__Fungi	p__Ascomycota	c__Eurotiomycetes	o__Onygenales	f__Onygenales_fam_Incertae_sedis	g__Chrysosporium	0.290121	0.580242	0.221616	0.358625	0	0	0	0	0	0.144296	0.292858	0.088507	0.385699	0.305446	0.0425378	0.0492323	0.717976	0.0248352	0.251491	0.237665	0.118854	0.145705	0.35324	0.0229022	0.233011	0.0844674	0.878261	0.452024	0.86858	0.450257	0.215369	0.241063
k__Fungi	p__Ascomycota	c__Dothideomycetes	o__Capnodiales	f__Mycosphaerellaceae	g__Mycosphaerella	0.209222	0.418444	0.17925	0.239194	0	0	0	0	0	0.0878321	0.0108466	0.0539677	1.13732	0.0305446	0.0252076	0.14462	0.364825	0.0654746	0.166308	0.0411953	0.0228566	0.530365	0.0127065	0.10077	0.679815	0.069451	0.303117	0.0305047	0.0125881	0.616424	0.118609	0.156789
k__Fungi	p__Ascomycota	c__Eurotiomycetes	o__Chaetothyriales	f__Herpotrichiellaceae	g__Coniosporium	0.119714	0.239427	0.0896387	0.149788	0	0	0	0	0	0.0533266	0.122024	0.101459	0.202739	0.0549803	0.0504151	0.0707714	0.0204302	0.103856	0.121689	0.0665462	0.107426	0.425458	0.025413	0.169476	0.124913	0.21023	0.111402	0.0693289	0.041361	0.166166	0.053062	0.250862
k__Fungi	p__Ascomycota	c__Eurotiomycetes	o__Chaetothyriales	f__Herpotrichiellaceae	g__Exophiala	0.0618971	0.123794	0.0805847	0.0432095	0	0	0	0	0	0.00941058	0.0677911	0.00647612	0.573604	0.0305446	0.0126038	0.0523093	0.128418	0.00903098	0.0446193	0.025351	0.00685699	0.0116564	0.0330368	0.0137413	0.0816738	0.0412952	0.0414519	0.0554631	0.0845202	0.0214408	0.0655472	0.0254782
k__Fungi	p__Ascomycota	c__Sordariomycetes	o__Glomerellales	f__Plectosphaerellaceae	g__Verticillium	4.86155	9.72309	5.7061	4.01699	0	1	1	0	0	14.875	1.24464	0.112253	22.3706	6.66178	0.373387	1.87698	0.837638	0.431229	1.90646	16.9376	0.845695	4.16715	0.790343	2.32686	4.41519	1.19193	9.21008	4.87521	0	6.79674	6.61714	3.79625
k__Fungi	p__Ascomycota	c__Sordariomycetes	o__Hypocreales	f__Nectriaceae	g__Ilyonectria	1.04719	2.09437	0.651828	1.44254	0	1	1	0	0	0.818721	0.97348	0.220188	1.04831	0.152723	0.0630189	0.0830795	1.27251	0.171589	1.76043	0.995025	0.262851	1.59109	2.75985	0	1.04735	0.035664	1.30832	1.12313	0.107898	0.814751	2.34097	4.73895
k__Fungi	p__Ascomycota	c__Sordariomycetes	o__Sordariales	f__Chaetomiaceae	g__Acrophialophora	0.47365	0.947299	0.318574	0.628726	0	1	1	0	0	0.00313686	0.00271164	1.59313	0.18296	0.0183268	0.0708963	0.00615404	0.0029186	0.00451549	0.0446193	1.5781	0.315421	0	0.734435	0.0137413	0.266641	1.25387	0.124356	0.199667	3.52647	0.755789	0.0312129	0.00979931
k__Fungi	p__Ascomycota	c__Sordariomycetes	o__Sordariales	f__Lasiosphaeriaceae	g__Podospora	0.344078	0.688156	0.357032	0.331124	0	1	1	0	0	0.37015	0.724009	0.783611	0.55877	0.366535	0.144944	0.264624	0.207221	0.167073	0.0892386	0.443642	0.164568	0.419629	0.142313	0.251924	0.506858	0.257156	0.0777222	0.310593	0	0.289451	0.103003	1.28371
k__Fungi	p__Ascomycota	c__Leotiomycetes	o__Thelebolales	f__Pseudeurotiaceae	g__Pseudeurotium	0.310056	0.620112	0.318309	0.301802	0	1	1	0	0	0.0941058	0.938229	0.114412	0.316471	0.62311	0.056717	0.0430782	0.45822	0.171589	0.182534	0.535539	0.285708	0.186502	0.54892	0	0.629369	0.165181	0.059587	0.415973	0.0701338	0.51458	0.312129	0.417451
k__Fungi	p__Ascomycota	c__Sordariomycetes	o__Microascales	f__Halosphaeriaceae	g__Cirrenalia	0.206592	0.413183	0.250155	0.163029	0	1	1	0	0	0.0690109	0.0894842	1.55211	0.346141	0.0763615	0.0630189	0.147697	0.0992324	0.0135465	0.198759	0.234496	0.111997	0.157361	0.541296	0	0.0888803	0.00187705	0.0958574	0.388242	0.215796	0.134005	0.109245	0.0607557
k__Fungi	p__Ascomycota	c__Sordariomycetes	o__Hypocreales	f__Hypocreaceae	g__Trichoderma	0.160586	0.321172	0.180045	0.141127	0	1	1	0	0	0.0282318	0.319974	0.0841896	0.37581	0.189377	0.0756227	0.0615404	0.297697	0.0451549	0.523263	0.0316887	0.127997	0.110736	0.144854	0	0.259435	0.110746	0.24353	0.0942873	0.041361	0.176887	0.053062	0.317498
k__Fungi	p__Ascomycota	c__Dothideomycetes	o__Pleosporales	f__Pleosporaceae	g__Alternaria	0.116195	0.232391	0.163562	0.0688286	0	1	1	0	0	0.00627372	1.56733	0.015111	0.0593384	0.0183268	0.0110283	0.0461553	0.0671278	0.0338662	0.101408	0.025351	0.0114283	0.116564	0.0177891	0.00916086	0.196978	0.0168935	0.0259074	0	0.0197813	0.123285	0.0249703	0.205786
k__Fungi	p__Ascomycota	c__Lichinomycetes	o__Lichinales	f__Lichinaceae	g__Lempholemma	0.0641581	0.128316	0.0674075	0.0609087	0	1	1	0	0	0.0125474	0.0460979	0.0539677	0.0296692	0.0244357	0.00945284	0.0276932	0.0262674	0.0677323	0.0689571	0.0443642	0.397705	0.0466255	0.0127065	0.0366435	0.192174	0.0844674	0.0984481	0.0471436	0.0125881	0.0804031	0	0.0587959
k__Fungi	p__Ascomycota	c__Leotiomycetes	o__Thelebolales	f__Pseudeurotiaceae	g__Pseudogymnoascus	0.0205101	0.0410202	0.0163465	0.0246737	0	1	1	0	0	0.00313686	0.0406747	0.00863483	0.0296692	0.0274901	0.00157547	0.00307702	0.0496162	0.00677323	0.0040563	0.00316887	0.0182853	0.00582819	0.025413	0	0.0312282	0.00187705	0.0414519	0.0388242	0.0017983	0.0375214	0.0717897	0.0156789
k__Fungi	p__Ascomycota	c__Sordariomycetes	o__Togniniales	f__Togniniaceae	g__Phaeoacremonium	0.0155337	0.0310674	0.0168101	0.0142573	0	1	1	0	0	0.00941058	0.00813493	0.00431742	0.0197795	0.00610892	0.00787737	0.00307702	0.029186	0.00225774	0.0851823	0.0126755	0.013714	0.00582819	0.0152478	0	0.00720651	0.00563116	0.0492241	0.0194121	0.00719321	0.0107204	0.0187278	0.0176388
k__Fungi	p__Ascomycota	c__Dothideomycetes	o__Pleosporales	f__Lophiotremataceae	g__Lophiotrema	0.00902755	0.0180551	0.00697336	0.0110817	1	0	1	0	0	0.00941058	0.0189815	0.0172697	0	0.00610892	0.00472642	0.00615404	0.0029186	0.00225774	0.0081126	0.00316887	0.00457132	0.00582819	0.0025413	0.00458043	0.00480434	0.00750821	0.00259074	0.0138658	0.0233779	0.0160806	0.00936388	0.0313578
k__Fungi	p__Ascomycota	c__Dothideomycetes	o__Pleosporales	f__Corynesporascaceae	g__Corynespora	2.82482	5.64963	2.87715	2.77249	1	1	2	0	0	0.796763	1.40463	5.16579	2.31914	5.36058	0.0535661	0.563094	0.344395	7.28122	0.158196	11.0784	0	1.60858	0.0508259	0.0824478	8.03046	0.405443	0.256483	8.31115	0	1.70991	9.6011	0.440969
k__Fungi	p__Glomeromycota	c__Glomeromycetes	o__Glomerales	f__Glomeraceae	g__Kamienskia	0.244461	0.488922	0.185464	0.303458	0	2	2	1	0	0.0784215	0.037963	0.269839	0.0148346	0.0305446	0.0441132	0.0184621	0.110907	0.232548	0.344786	0.00316887	1.03998	1.64938	0.177891	0	0.132119	0.51619	0.00259074	0.57127	0.0323694	0	0.19352	0.0627156
k__Fungi	p__Ascomycota	c__Sordariomycetes	o__Hypocreales	f__Stachybotryaceae	g__Stachybotrys	0.146933	0.293866	0.20871	0.0851557	1	1	2	0	0	0	0.0325397	0.3346	1.61697	0.0183268	0.059868	0.0184621	0.0496162	0.196424	0.0040563	0.0982349	0.0754268	0.0291409	0.00762389	0.0503848	0.223402	0.00750821	0.0777222	0.036051	0.0143864	0.439537	0	0.0509564
k__Fungi	p__Ascomycota	c__Dothideomycetes	o__Pleosporales	f__Testudinaceae	g__Lepidosphaeria	0.0450648	0.0901295	0.0421252	0.0480043	2	0	2	0	1	0.0250949	0.0162699	0.215871	0	0.0305446	0.00945284	0	0.0262674	0.0564436	0.0486756	0.0380264	0.0388563	0.110736	0.0127065	0.00916086	0.100891	0.0412952	0.0233167	0.0554631	0.00719321	0.0482419	0.0249703	0.0940734
k__Fungi	p__Ascomycota	c__Leotiomycetes	o__Helotiales	f__Helotiaceae	g__Articulospora	0.0347884	0.0695767	0.0318743	0.0377024	0	2	2	1	0	0.0125474	0.0189815	0.0604438	0.00494486	0.0274901	0.00315095	0.00923105	0.0321046	0.0496704	0.125745	0.0221821	0.0159996	0.0990791	0.094028	0	0.0336304	0.00750821	0.0155444	0.0637826	0.00899151	0.0804031	0	0.0117592
k__Fungi	p__Ascomycota	c__Dothideomycetes	o__Pleosporales	f__Didymellaceae	g__Nothophoma	0.172006	0.344011	0.121211	0.222801	0	3	3	1	0	0.0596004	0.219643	0.0949832	0.707116	0.0549803	0.00630189	0.0369242	0.0350232	0.169331	0.0243378	0.0348576	0.0114283	0.145705	0	0.0183217	0.766293	0.0525575	0.119174	0	0	0.996998	0.0499407	0.301819
k__Fungi	p__Ascomycota	c__Dothideomycetes	o__Pleosporales	f__Cucurbitariaceae	g__Pyrenochaeta	0.0925766	0.185153	0.0613045	0.123849	1	2	3	1	0	0.00941058	0.0867726	0.0453329	0.0840627	0.192431	0.029934	0.0123081	0.213058	0.0203197	0	0.00316887	0.0388563	0.00582819	0.162643	0	0.259435	0.373534	0.132128	0.249584	0.0503525	0.00536021	0	0.123471
k__Fungi	p__Ascomycota	c__Dothideomycetes	o__Pleosporales	f__Didymellaceae	g__Phoma	0.0871995	0.174399	0.0276913	0.146708	1	2	3	1	0	0.021958	0.0867726	0.0172697	0.0692281	0.0335991	0.00472642	0	0.0029186	0.00225774	0.0081126	0.00316887	0.0822838	0.0466255	0.0127065	0	0.245021	0.0544345	0	0.0915141	0.0683355	0.0643225	1.02691	0.00391972
k__Fungi	p__Ascomycota	c__Dothideomycetes	o__Dothideales	f__Dothioraceae	g__Hormonema	0.0703285	0.140657	0.0654804	0.0751767	1	2	3	1	0	0.0125474	0.233201	0.0302219	0.0791178	0.0977428	0.029934	0	0.0788022	0.0406394	0.0243378	0.0792217	0.0799982	0.104907	0.0101652	0	0.0552499	0.0244017	0.0155444	0.0804215	0.219393	0.026801	0	0.29006
k__Fungi	p__Ascomycota	c__Leotiomycetes	o__Helotiales	f__Helotiaceae	g__Tetracladium	0.0629645	0.125929	0.0323474	0.0935816	2	1	3	0	1	0	0.0894842	0.0388567	0	0.0183268	0.0126038	0.00307702	0.0262674	0.133207	0.0081126	0.0285198	0.0297136	0	0.0889454	0.0137413	0.715847	0.0619427	0.010363	0.036051	0.0107898	0.0160806	0.00312129	0.0725149
k__Fungi	p__Ascomycota	c__Sordariomycetes	o__Conioscyphales	f__Conioscyphaceae	g__Conioscypha	0.0466434	0.0932867	0.0590705	0.0342162	1	2	3	1	0	0.0407792	0.0108466	0.0302219	0.0840627	0	0.0425378	0.0892335	0.0204302	0.00903098	0.0446193	0.0285198	0.308564	0.0233127	0.144854	0	0.0360326	0.0244017	0.0129537	0.0221852	0.0017983	0.0696827	0	0.0411571
k__Fungi	p__Ascomycota	c__Sordariomycetes	o__Glomerellales	f__Glomerellaceae	g__Colletotrichum	0.0213274	0.0426548	0.0314186	0.0112362	2	1	3	0	1	0.00313686	0.0189815	0.00647612	0.00494486	0.00610892	0	0.00307702	0.0029186	0.164815	0.0202815	0	0.146282	0.0233127	0.0025413	0	0.00480434	0.0168935	0.0155444	0.00831947	0.0197813	0.0214408	0.00312129	0.00783945
k__Fungi	p__Basidiomycota	c__Cystobasidiomycetes	o__Cystobasidiales	f__Cystobasidiaceae	g__Cystobasidium	0.17563	0.351259	0.266458	0.084801	2	2	4	0	0	0.131748	0	0.0345393	2.64056	0	0.0472642	0.0553863	0.0525348	0.00677323	0.210928	0.00633774	0.0114283	0.402145	0.0127065	0.0274826	0.175359	0	0.080313	0.0110926	0.0017983	0.0964837	0	0.125431
k__Fungi	p__Glomeromycota	c__Glomeromycetes	o__Glomerales	f__Glomeraceae	g__Dominikia	0.143386	0.286772	0.20817	0.078602	1	3	4	1	0	0.232128	0.0189815	0.0259045	0	0.00916338	0.086651	1.10465	0.0116744	0.0903098	0.040563	0.247172	0.630843	0	0.0304956	0.0137413	0.014413	0.00938527	0	0.00277316	0	0.209048	0.0967601	0.488006
k__Fungi	p__Ascomycota	c__Pezizomycetes	o__Pezizales	f__Pyronemataceae	g__Pulvinula	0.0727787	0.145557	0.101057	0.0445	2	2	4	0	0	0.0376423	0.0108466	0.235299	0	0.0183268	0.0787737	0.00615404	0.0029186	0.706674	0.0040563	0	0.111997	0.0349691	0.0152478	0	0.00240217	0.0262787	0.310889	0.00831947	0.00539491	0.0428816	0	0.043117
k__Fungi	p__Ascomycota	c__Dothideomycetes	o__Pleosporales	f__Phaeosphaeriaceae	g__Setophaeosphaeria	0.0316458	0.0632916	0.0274297	0.0358619	1	3	4	1	0	0.0156843	0.0244048	0.0410155	0.0148346	0.0213812	0.00787737	0.00615404	0.0525348	0	0.0202815	0.120417	0.00457132	0.0116564	0.0584498	0	0.0312282	0.0563116	0	0.036051	0.0125881	0.0804031	0	0.107792
k__Fungi	p__Ascomycota	c__Dothideomycetes	o__Capnodiales	f__Cladosporiaceae	g__Cladosporium	0.0260348	0.0520696	0.00881543	0.0432542	1	3	4	1	0	0.00627372	0	0.00215871	0.0445038	0.00305446	0.00945284	0.00307702	0.0029186	0.0248352	0.0040563	0.00316887	0.00228566	0.0291409	0.0101652	0.00916086	0.00240217	0	0	0	0.0017983	0.337693	0.00312129	0.0823142
k__Fungi	p__Ascomycota	c__Sordariomycetes	o__Hypocreales	f__Nectriaceae	g__Neonectria	0.0125215	0.025043	0.00946802	0.0155749	2	2	4	0	0	0.0125474	0.00813493	0	0.00988973	0	0.00315095	0.00615404	0.0087558	0.00451549	0.0486756	0.00950661	0.00228566	0.0291409	0.0304956	0	0.00480434	0.00187705	0.0284981	0.0221852	0	0.0214408	0.00936388	0.0235183
k__Fungi	p__Ascomycota	c__Eurotiomycetes	o__Onygenales	f__Onygenales_fam_Incertae_sedis	g__Malbranchea	1.18837	2.37674	1.85602	0.520714	2	3	5	0	0	0.00313686	0.0406747	0.131681	0.766454	20.92	0	0.0215391	0.0058372	0	0.332617	0.0411953	0.00914265	0.0116564	3.49428	0.032063	0.00240217	0.289066	0	0.732113	1.15451	0	0	0.0117592
k__Fungi	p__Basidiomycota	c__Tremellomycetes	o__Trichosporonales	f__Trichosporonaceae	g__Cutaneotrichosporon	0.109704	0.219409	0.0560622	0.163346	2	3	5	0	0	0	0.162699	0.0323806	0.163181	0.079416	0.026783	0	0.0408604	0.00451549	0.0040563	0.0697151	0.0891408	0	0.0152478	0	0.53088	0.0732051	0.362704	0.0748752	0.142066	0	0.321493	0.276341
k__Fungi	p__Basidiomycota	c__Tremellomycetes	o__Tremellales	f__Rhynchogastremataceae	g__Papiliotrema	0.0512322	0.102464	0.0270711	0.0753934	4	1	5	0	1	0.00313686	0.0488096	0.0302219	0.0296692	0	0	0	0.0262674	0.0158042	0.129802	0	0.0411419	0.25644	0.121982	0	0.00240217	0.00938527	0.0284981	0.0804215	0.00539491	0.219768	0.00312129	0.101913
k__Fungi	p__Ascomycota	c__Leotiomycetes	o__Helotiales	f__Dermateaceae	g__Patinella	0.0134884	0.0269768	0.00422955	0.0227472	3	2	5	0	0	0.00941058	0.00542329	0.00431742	0	0.00305446	0.00157547	0.00923105	0	0.00225774	0.0040563	0	0.0114283	0	0.0152478	0	0.0960869	0.00187705	0.0310889	0.00831947	0.0161847	0.0482419	0.0312129	0.00195986
k__Fungi	p__Ascomycota	c__Sordariomycetes	o__Sordariales	f__Chaetomiaceae	g__Subramaniula	1.01491	2.02982	0.457933	1.57188	2	4	6	0	0	0.00627372	0.387765	0.0323806	0.153291	3.86389	0	0.00615404	1.03318	0.00451549	0	0.00316887	0.00457132	0	14.1957	0	1.63107	0.854059	0.0569963	0.51858	0.0323694	0	0	0.00195986
k__Fungi	p__Basidiomycota	c__Tremellomycetes	o__Cystofilobasidiales	f__Cystofilobasidiaceae	g__Guehomyces	0.0603	0.1206	0.0819735	0.0386266	2	4	6	0	0	0.00941058	0.0623678	0.00863483	0.0593384	0.0305446	0	0.00615404	0.665441	0.0316084	0	0.0918972	0.0182853	0.19233	0.0127065	0	0.0888803	0.0319099	0	0.0665557	0.00899151	0	0	0.0235183
k__Fungi	p__Ascomycota	c__Leotiomycetes	o__Helotiales	f__Leotiaceae	g__Neobulgaria	0.0229763	0.0459527	0.0268959	0.0190568	2	4	6	0	0	0	0.0542329	0.00215871	0.143401	0.0427625	0.00157547	0.00307702	0.029186	0.00677323	0	0.0190132	0.020571	0.0174846	0.0584498	0	0.0720651	0.0225246	0.00777222	0.0277316	0.0035966	0	0	0
k__Fungi	p__Ascomycota	c__Dothideomycetes	o__Pleosporales	f__Phaeosphaeriaceae	g__Phaeosphaeria	0.0189684	0.0379369	0.0102683	0.0276686	3	3	6	0	0	0	0.0298281	0.00863483	0	0.00610892	0.00472642	0.00307702	0.0496162	0.00677323	0.0121689	0	0.00228566	0	0.0330368	0	0.182565	0.0112623	0	0.00277316	0.0107898	0.0107204	0.0218491	0.0313578
k__Fungi	p__Ascomycota	c__Leotiomycetes	o__Helotiales	f__Helotiaceae	g__Meliniomyces	0.00850287	0.0170057	0.00946593	0.00753981	3	3	6	0	0	0.00627372	0.0162699	0	0.0247243	0.0152723	0	0	0.0175116	0.00677323	0.0121689	0.00316887	0.0114283	0.00582819	0.00508259	0	0.00480434	0	0	0.0471436	0.0017983	0.00536021	0.00312129	0.00979931
k__Fungi	p__Ascomycota	c__Sordariomycetes	o__Sordariales	f__Cephalothecaceae	g__Phialemonium	0.0328448	0.0656896	0.0145141	0.0511755	4	3	7	0	0	0.00313686	0	0.00431742	0.00494486	0	0	0.00307702	0.0058372	0.00225774	0.146027	0	0.00457132	0.0174846	0.0355781	0	0	0.00750821	0.0492241	0.00554631	0	0.407376	0.0343342	0.00587959
k__Fungi	p__Basidiomycota	c__Tremellomycetes	o__Tremellales	f__Bulleribasidiaceae	g__Vishniacozyma	0.0311579	0.0623157	0.0264847	0.0358311	3	4	7	0	0	0.0313686	0.0135582	0.00647612	0.0395589	0	0.0252076	0.0676944	0	0.0158042	0.113576	0	0.00457132	0.0233127	0	0	0.00480434	0	0.010363	0.0110926	0	0.209048	0.0218491	0.113672
k__Fungi	p__Chytridiomycota	c__Rhizophlyctidomycetes	o__Rhizophlyctidales	f__Rhizophlyctidaceae	g__Rhizophlyctis	0.0297332	0.0594664	0.0253919	0.0340744	3	4	7	0	0	0.0596004	0	0.00215871	0	0	0.00787737	0.0184621	0.0321046	0.018062	0.141971	0.0221821	0.00228566	0.0874228	0.0025413	0	0	0	0.0932667	0	0.00539491	0.0321612	0.0873962	0.0666353
k__Fungi	p__Chytridiomycota	c__Spizellomycetes	o__Spizellomycetales	f__Powellomycetaceae	g__Powellomyces	0.0165965	0.0331931	0.014265	0.018928	2	5	7	0	0	0.00313686	0.00542329	0.00431742	0.0296692	0	0.00157547	0.0584633	0.0058372	0	0.0527319	0.00316887	0.00685699	0.0349691	0	0	0.0672608	0.0131394	0.0414519	0.0138658	0	0.0375214	0	0
k__Fungi	p__Basidiomycota	c__Agaricomycetes	o__Agaricales	f__Entolomataceae	g__Entoloma	0.12938	0.258761	0.243118	0.0156425	2	6	8	0	0	0.414066	0.108466	0.0647612	0	0.00305446	0.929529	0.840026	0.014593	0.187393	0.0081126	0	0.347421	0	0.0355781	0	0	0.0262787	0.059587	0.00554631	0	0	0	0.0450768
k__Fungi	p__Ascomycota	c__Dothideomycetes	o__Dothideales	f__Aureobasidiaceae	g__Aureobasidium	0.0800491	0.160098	0.0679042	0.092194	5	3	8	0	0	0.53954	0.0108466	0	0.0395589	0	0.00157547	0.0984646	0	0.0112887	0.113576	0	0	0	0.0025413	0	0.485239	0	0.0259074	0.0249584	0.0017983	0.284091	0.0249703	0.164628
k__Fungi	p__Ascomycota	c__Sordariomycetes	o__Sordariales	f__Sordariales_fam_Incertae_sedis	g__Madurella	0.060326	0.120652	0.016802	0.10385	5	3	8	0	0	0.00941058	0	0.00215871	0	0.0183268	0	0.0676944	0	0.0270929	0.0040563	0.072884	0	0.390488	0.0127065	0.0595456	0.00480434	0	0.0129537	0.357737	0.0575457	0.246569	0	0
k__Fungi	p__Ascomycota	c__Sordariomycetes	o__Hypocreales	f__Cordycipitaceae	g__Lecanicillium	0.0554884	0.110977	0.0201038	0.0908729	6	2	8	0	0	0.0188212	0	0.0798722	0	0.0274901	0.0204811	0	0.0175116	0	0.0770697	0	0	0.373004	0.0508259	0.00458043	0.0192174	0.00750821	0.150263	0.0277316	0.30751	0.0589623	0	0
k__Fungi	p__Basidiomycota	c__Tremellomycetes	o__Filobasidiales	f__Filobasidiaceae	g__Naganishia	0.0360295	0.0720589	0.0292289	0.04283	4	4	8	0	0	0.0188212	0.0705027	0.00863483	0.0939524	0.0549803	0	0.0153851	0	0.0541859	0	0	0.0342849	0.0757664	0.0279543	0.0778674	0	0.0244017	0	0	0.00719321	0.0482419	0	0.209705
k__Fungi	p__Ascomycota	c__Sordariomycetes	o__Sordariales	f__Lasiosphaeriaceae	g__Schizothecium	0.00933556	0.0186711	0.00594054	0.0127306	3	5	8	0	0	0.00941058	0.00271164	0	0	0.0152723	0.00315095	0.00923105	0.0029186	0.00677323	0	0.0126755	0.00914265	0	0.0152478	0	0.00480434	0	0	0.0388242	0.00719321	0	0.0249703	0.0489966
k__Fungi	p__Glomeromycota	c__Glomeromycetes	o__Glomerales	f__Glomeraceae	g__Funneliformis	2.22782	4.45564	4.00212	0.453523	3	6	9	0	0	1.57157	0	13.2825	0.899965	0.0305446	15.9958	16.0805	0	0.11966	0.0243378	0	0.020571	0	0	0.329791	0	0	0.577735	3.1198	0	0	0.945752	0.0156789
k__Fungi	p__Ascomycota	c__Pezizomycetes	o__Pezizales	f__Pyronemataceae	g__Scutellinia	0.0369002	0.0738003	0.0434615	0.0303389	3	6	9	0	0	0	0.176257	0.18349	0	0.0519258	0.0519906	0.00923105	0.029186	0.00677323	0.0081126	0	0.00457132	0.00582819	0	0	0.0360326	0	0.010363	0.00277316	0	0.278731	0	0
k__Fungi	p__Ascomycota	c__Sordariomycetes	o__Sordariales	f__Lasiosphaeriaceae	g__Cercophora	0.0197452	0.0394904	0.0168804	0.02261	4	5	9	0	0	0.00941058	0	0.00215871	0.0593384	0.0335991	0.0645944	0.0215391	0.0087558	0	0	0.00316887	0	0.151533	0	0	0	0.00375411	0	0.0194121	0	0.0482419	0.0218491	0.00391972
k__Fungi	p__Ascomycota	c__Eurotiomycetes	o__Chaetothyriales	f__Herpotrichiellaceae	g__Minimelanolocus	0.0104138	0.0208277	0.00980333	0.0110243	5	4	9	0	0	0	0.0325397	0.00863483	0	0	0.00315095	0.00923105	0.0204302	0	0.0162252	0	0.0274279	0	0.0025413	0	0.014413	0.0168935	0.0310889	0.0277316	0.0017983	0.026801	0	0
k__Fungi	p__Ascomycota	c__Leotiomycetes	o__Helotiales	f__Helotiales_fam_Incertae_sedis	g__Leptodontidium	0.00672963	0.0134593	0.00772187	0.00573738	5	4	9	0	0	0.00313686	0	0.00431742	0.0197795	0.0213812	0.0126038	0	0.029186	0.00225774	0	0	0	0.0233127	0.00508259	0	0.00480434	0	0.0129537	0	0.0017983	0.00536021	0	0.00979931
k__Fungi	p__Ascomycota	c__Sordariomycetes	o__Lulworthiales	f__Lulworthiaceae	g__Moleospora	0.036363	0.0727259	0.0462762	0.0264497	4	6	10	0	0	0	0.00271164	0.26768	0.00494486	0	0.23317	0.00615404	0.0058372	0.0158042	0	0.0190132	0	0	0.00508259	0.0274826	0	0.153918	0	0	0.102503	0	0	0.00195986
k__Fungi	p__Basidiomycota	c__Tremellomycetes	o__Filobasidiales	f__Filobasidiaceae	g__Filobasidium	0.0166189	0.0332377	0.00966675	0.023571	5	5	10	0	0	0.00627372	0.00542329	0	0.0247243	0	0.0126038	0.00923105	0	0.0293507	0.0283941	0	0	0	0.00508259	0.0458043	0.0552499	0	0	0	0.00719321	0.0107204	0	0.13523
k__Fungi	p__Basidiomycota	c__Microbotryomycetes	o__Sporidiobolales	f__Sporidiobolaceae	g__Sporobolomyces	0.0166122	0.0332244	0.019172	0.0140525	4	6	10	0	0	0.0282318	0	0.00431742	0.108787	0	0.00787737	0.0492323	0	0.00677323	0.0121689	0.0126755	0	0.00582819	0	0	0.0624565	0	0	0.00277316	0	0.0482419	0	0.0352775
k__Fungi	p__Basidiomycota	c__Tremellomycetes	o__Trichosporonales	f__Trichosporonaceae	g__Apiotrichum	0.00502915	0.0100583	0.0035726	0.0064857	4	6	10	0	0	0.00313686	0.0108466	0.00215871	0	0.00916338	0.00630189	0	0.0058372	0.00225774	0	0.00316887	0	0	0	0	0.014413	0	0.0155444	0.00277316	0.0323694	0	0.00624259	0
k__Fungi	p__Ascomycota	c__Lecanoromycetes	o__Peltigerales	f__Collemataceae	g__Physma	0.0350163	0.0700326	0.0586817	0.0113509	6	5	11	0	0	0	0.00271164	0.138157	0	0	0	0.0369242	0	0.00451549	0.0121689	0	0.509703	0.0174846	0	0	0	0.00938527	0.0207259	0.0277316	0	0.0214408	0.0280916	0
k__Fungi	p__Ascomycota	c__Dothideomycetes	o__Pleosporales	f__Didymosphaeriaceae	g__Paraphaeosphaeria	0.0173419	0.0346838	0.0273911	0.00729264	6	5	11	0	0	0.0188212	0.0108466	0.00431742	0	0	0	0	0.274348	0.00451549	0	0.0158443	0	0	0.00508259	0	0.00960869	0.00187705	0	0.05269	0	0	0.00312129	0.00783945
k__Fungi	p__Ascomycota	c__Dothideomycetes	o__Botryosphaeriales	f__Botryosphaeriaceae	g__Macrophomina	0.0159626	0.0319251	0.0151617	0.0167634	7	4	11	0	0	0	0.00813493	0	0	0.0366535	0	0	0.0350232	0.0587013	0	0	0.0434276	0	0.00762389	0.0274826	0.0576521	0.0244017	0.0233167	0	0	0.0321612	0	0.0117592
k__Fungi	p__Ascomycota	c__Sordariomycetes	o__Sordariales	f__Sordariales_fam_Incertae_sedis	g__Conlarium	0.00885102	0.017702	0.0107877	0.00691434	5	6	11	0	0	0.0125474	0.00542329	0	0.0247243	0	0	0.0246161	0.0233488	0	0.0365067	0	0.00228566	0.0116564	0.0025413	0	0	0	0.0388611	0	0	0.00536021	0	0.0176388
k__Fungi	p__Ascomycota	c__Sordariomycetes	o__Hypocreales	f__Nectriaceae	g__Cosmospora	0.0228214	0.0456427	0.0356621	0.00998059	6	6	12	0	0	0.00627372	0.00271164	0.00647612	0.133511	0.235194	0	0	0.043779	0	0	0	0	0	0.0101652	0	0.0312282	0.00187705	0	0	0.0449576	0	0	0.0215585
k__Fungi	p__Ascomycota	c__Sordariomycetes	o__Microascales	f__Microascaceae	g__Scedosporium	0.0106083	0.0212166	0.0151369	0.0060797	5	7	12	0	0	0.0407792	0.00542329	0.00215871	0.0445038	0	0.00787737	0	0	0	0.0649008	0	0.0159996	0.0233127	0.0025413	0	0	0	0.0155444	0	0	0	0	0.0254782
k__Fungi	p__Ascomycota	c__Pezizomycetes	o__Pezizales	f__Pyronemataceae	g__Tricharina	0.0396681	0.0793363	0.0153748	0.0639614	7	6	13	0	0	0.0941058	0	0	0	0	0.0346604	0.0400012	0.0116744	0	0.0040563	0	0	0.571162	0.0025413	0.0687065	0.0504456	0	0	0	0	0.0107204	0	0
k__Fungi	p__Ascomycota	c__Dothideomycetes	o__Pleosporales	f__Phaeosphaeriaceae	g__Paraphoma	0.0740215	0.148043	0.137421	0.0106217	7	7	14	0	0	0	0.0135582	0.015111	0	0.384862	0	0	0.0058372	0	0	0	1.22969	0	0	0	0	0.00938527	0	0.0859678	0	0	0.0156065	0.00587959
k__Fungi	p__Ascomycota	c__Dothideomycetes	o__Pleosporales	f__Morosphaeriaceae	g__Acrocalymma	0.00206687	0.00413374	0.00202225	0.00211149	7	7	14	0	0	0	0.00271164	0.00215871	0	0	0.00315095	0	0.0116744	0	0	0	0.00457132	0	0.00508259	0	0	0.00187705	0	0.00554631	0	0.0107204	0	0
k__Fungi	p__Ascomycota	c__Sordariomycetes	o__Hypocreales	f__Cordycipitaceae	g__Simplicillium	0.869397	1.73879	1.73755	0.00124097	7	8	15	0	0	0	0	0	20.8228	0.00610892	0	0.0153851	0	0.00225774	0.0040563	0	0	0	0	0.00458043	0	0.00187705	0	0	0.00719321	0	0	0
k__Fungi	p__Basidiomycota	c__Agaricomycetes	o__Cantharellales	f__Ceratobasidiaceae	g__Thanatephorus	0.119579	0.239158	0.169902	0.0692556	7	8	15	0	0	0	0	0.036698	0	0.00916338	1.76926	0	0	0.207712	0	0	0.0159996	0	0.0177891	0.581715	0	0	0	0	0	0	0.162307	0
k__Fungi	p__Ascomycota	c__Sordariomycetes	o__Glomerellales	f__Plectosphaerellaceae	g__Plectosphaerella	0.0303008	0.0606016	0.000528145	0.0600734	11	4	15	0	0	0	0	0	0	0	0	0	0	0	0	0.00633774	0	0.0233127	0.147395	0	0	0	0	0.0110926	0.0305711	0.0750429	0.287159	0.0862339
k__Fungi	p__Basidiomycota	c__Agaricomycetes	o__Cantharellales	f__Ceratobasidiaceae	g__Rhizoctonia	0.0257265	0.051453	0.0456725	0.00578046	9	6	15	0	0	0	0.00271164	0	0	0	0.192208	0	0.353151	0	0	0	0	0.0116564	0	0	0	0.0450493	0	0	0.0017983	0	0.00312129	0.00195986
k__Fungi	p__Basidiomycota	c__Agaricomycetes	o__Agaricales	f__Agaricaceae	g__Leucocoprinus	0.4392	0.8784	0.50863	0.369769	6	10	16	0	0	0.257223	0	2.97254	0	0	0.0535661	0	0	0.0406394	2.77045	0	0.00914265	0	0	0	0	0	4.06746	0	0	0	0	0
k__Fungi	p__Basidiomycota	c__Agaricomycetes	o__Agaricales	f__Agaricaceae	g__Lepiota	0.30205	0.604099	0.018915	0.585184	9	7	16	0	0	0	0	0	0.00988973	0	0	0.0523093	0	0	0	0.164781	0	6.31192	0	0.0916086	0.00240217	0	0.0310889	0	0	0	0	0
k__Fungi	p__Ascomycota	c__Eurotiomycetes	o__Eurotiales	f__Trichocomaceae	g__Thermomyces	0.100529	0.201057	0.00484598	0.196211	8	8	16	0	0	0	0.0108466	0.00863483	0.0346141	0	0	0	0	0	0.0040563	0	0	0	0	0	0	0	0	0.133111	2.02129	0	0	0.00391972
k__Fungi	p__Mucoromycota	c__Umbelopsidomycetes	o__Umbelopsidales	f__Umbelopsidaceae	g__Umbelopsis	0.0442845	0.0885689	0.000754115	0.0878148	10	6	16	0	0	0	0.00271164	0	0	0	0	0	0	0	0	0.00633774	0	0	0.160102	0	0	0	0.0362704	0.0305047	0	0	0.0374555	0.701631
k__Fungi	p__Ascomycota	c__Sordariomycetes	o__Sordariales	f__Lasiosphaeriaceae	g__Cladorrhinum	0.0436403	0.0872806	0.00704919	0.0802314	10	6	16	0	0	0	0	0	0	0.00916338	0	0	0	0	0	0	0.0754268	0	0	0	0.434793	0	0.295344	0.00277316	0	0.0536021	0	0.0960332
k__Fungi	p__Ascomycota	c__Pezizomycetes	o__Pezizales	f__Pyronemataceae	g__Pustularia	0.0177631	0.0355262	0.0176412	0.017885	7	9	16	0	0	0.00627372	0	0.153268	0	0	0	0	0.0466976	0	0	0.00316887	0.00228566	0	0.193139	0	0	0	0	0	0.0035966	0	0	0
k__Fungi	p__Basidiomycota	c__Agaricomycetes	o__Agaricales	f__Bolbitiaceae	g__Conocybe	0.303388	0.606775	0.00686588	0.599909	11	6	17	0	0	0	0	0	0	0	0	0	0	0	0	0.0823906	0	0	0	0.00458043	0	0	0.0284981	0.00554631	0	5.49421	0	1.06616
k__Fungi	p__Ascomycota	c__Pezizomycetes	o__Pezizales	f__Pyronemataceae	g__Ascorhizoctonia	0.0130271	0.0260542	0.00522033	0.0208339	9	8	17	0	0	0	0	0	0	0	0.00945284	0	0	0.00451549	0.0486756	0	0	0	0	0	0	0	0	0.221852	0	0.00536021	0	0.00195986
k__Fungi	p__Ascomycota	c__Leotiomycetes	o__Helotiales	f__Helotiales_fam_Incertae_sedis	g__Cadophora	0.00920578	0.0184116	0.0184116	0	6	11	17	0	0	0	0	0	0.178015	0	0.00315095	0	0	0.0270929	0.0040563	0.00633774	0.00228566	0	0	0	0	0	0	0	0	0	0	0
k__Fungi	p__Ascomycota	c__Dothideomycetes	o__Venturiales	f__Sympoventuriaceae	g__Ochroconis	0.0615727	0.123145	0.123145	0	7	11	18	0	0	0.404655	0	0	1.04831	0	0	0	0.0058372	0.00677323	0.0121689	0	0	0	0	0	0	0	0	0	0	0	0	0
k__Fungi	p__Ascomycota	c__Sordariomycetes	o__Savoryellales	f__Savoryellaceae	g__Savoryella	0.0275867	0.0551734	0	0.0551734	12	6	18	0	0	0	0	0	0	0	0	0	0	0	0	0	0	0.0874228	0	0	0	0	0	0.0332779	0	0.407376	0.074911	0.00391972
k__Fungi	p__Ascomycota	c__Sordariomycetes	o__Hypocreales	f__Hypocreales_fam_Incertae_sedis	g__Acremonium	0.0206815	0.041363	0.0144117	0.0269513	9	9	18	0	0	0.0313686	0	0	0	0	0	0	0	0.0112887	0	0	0.130283	0.0582819	0	0.238182	0	0	0	0	0	0	0	0
k__Fungi	p__Ascomycota	c__Dothideomycetes	o__Pleosporales	f__Lophiostomataceae	g__Lophiostoma	0.0115038	0.0230077	0.00339827	0.0196094	11	7	18	0	0	0.0407792	0	0	0	0	0	0	0	0	0	0	0	0.139876	0	0	0	0	0	0	0.0017983	0.00536021	0.0686685	0
k__Fungi	p__Basidiomycota	c__Agaricomycetes	o__Agaricales	f__Pluteaceae	g__Pluteus	0.0110777	0.0221555	0.0206015	0.00155395	9	9	18	0	0	0	0.203373	0	0.0346141	0	0	0.00923105	0	0	0	0	0	0	0.00508259	0	0.0120109	0	0	0	0	0	0	0
k__Fungi	p__Basidiomycota	c__Agaricomycetes	o__Cantharellales	f__Clavulinaceae	g__Clavulina	0.0602377	0.120475	0.114461	0.00601429	10	9	19	0	0	1.35826	0	0	0	0.0152723	0	0	0	0	0	0	0	0	0	0.00916086	0	0	0.0569963	0	0	0	0	0
k__Fungi	p__Basidiomycota	c__Agaricomycetes	o__Cantharellales	f__Tulasnellaceae	g__Tulasnella	0.040807	0.0816141	0.00700523	0.0746089	11	8	19	0	0	0	0	0	0.0840627	0	0	0	0	0	0	0	0	0.70521	0	0.0458043	0	0	0	0	0	0.0696827	0	0
k__Fungi	p__Ascomycota	c__Pezizomycetes	o__Pezizales	f__Pyronemataceae	g__Ramsbottomia	0.0290963	0.0581925	0.0498607	0.00833182	11	8	19	0	0	0	0	0	0.598329	0	0	0	0	0	0	0	0	0.0699382	0	0	0	0.00563116	0	0	0	0.0160806	0	0
k__Fungi	p__Basidiomycota	c__Agaricomycetes	o__Agaricales	f__Amanitaceae	g__Amanita	0.0276644	0.0553288	0.00101815	0.0543106	11	8	19	0	0	0	0	0	0	0.0122178	0	0	0	0	0	0	0	0	0	0	0	0.555608	0.0310889	0	0	0.0107204	0	0
k__Fungi	p__Ascomycota	c__Sordariomycetes	o__Microascales	f__Halosphaeriaceae	g__Remispora	0.0216865	0.043373	0.0426665	0.000706566	9	10	19	0	0	0	0	0	0.479652	0	0.00157547	0.0307702	0	0	0	0	0	0	0	0	0	0	0.00777222	0	0	0	0	0
k__Fungi	p__Ascomycota	c__Sordariomycetes	o__Hypocreales	f__Ophiocordycipitaceae	g__Haptocillium	0.00408865	0.00817729	0	0.00817729	12	7	19	0	0	0	0	0	0	0	0	0	0	0	0	0	0	0	0.0152478	0.0641261	0	0	0.00518148	0	0.00539491	0	0	0
k__Fungi	p__Basidiomycota	c__Agaricomycetes	o__Sebacinales	f__Sebacinaceae	g__Craterocolla	0.00269168	0.00538337	0.00408818	0.00129519	10	9	19	0	0	0	0	0	0.00494486	0	0.0441132	0	0	0	0	0	0	0.0116564	0	0	0	0	0.00259074	0	0	0	0	0
k__Fungi	p__Basidiomycota	c__Agaricostilbomycetes	o__Agaricostilbales	f__Chionosphaeraceae	g__Kurtzmanomyces	0.00188319	0.00376639	0.00152911	0.00223728	10	9	19	0	0	0	0	0	0	0.0152723	0	0.00307702	0	0	0	0	0	0.0116564	0	0	0	0	0.0129537	0	0	0	0	0
k__Fungi	p__Basidiomycota	c__Agaricomycetes	o__Agaricales	f__Agaricaceae	g__Leucoagaricus	0.438985	0.87797	0	0.87797	12	8	20	0	0	0	0	0	0	0	0	0	0	0	0	0	0	0	0	0.0229022	0	0	0	0	0	9.62693	0	0.00783945
k__Fungi	p__Ascomycota	c__Sordariomycetes	o__Hypocreales	f__Niessliaceae	g__Eucasphaeria	0.0621553	0.124311	0.124311	0	9	11	20	0	0	0.963016	0	0	0	0.519258	0.00945284	0	0	0	0	0	0	0	0	0	0	0	0	0	0	0	0	0
k__Fungi	p__Ascomycota	c__Leotiomycetes	o__Helotiales	f__Helotiales_fam_Incertae_sedis	g__Mycoarthris	0.00371358	0.00742717	0	0.00742717	12	8	20	0	0	0	0	0	0	0	0	0	0	0	0	0	0	0	0	0	0.0720651	0.00375411	0	0	0	0	0	0.00587959
k__Fungi	p__Ascomycota	c__Sordariomycetes	o__Xylariales	f__Diatrypaceae	g__Monosporascus	0.00181131	0.00362262	0.000560836	0.00306178	10	10	20	0	0	0	0	0.00215871	0	0	0	0	0	0	0	0	0.00457132	0	0	0	0	0	0.0336796	0	0	0	0	0
k__Fungi	p__Ascomycota	c__Sordariomycetes	o__Hypocreales	f__Hypocreales_fam_Incertae_sedis	g__Sarocladium	0.000812753	0.00162551	0.00104562	0.000579885	11	9	20	0	0	0.0125474	0	0	0	0	0	0	0	0	0	0	0	0	0	0.00458043	0	0	0	0	0.0017983	0	0	0
k__Fungi	p__Basidiomycota	c__Agaricomycetes	o__Agaricales	f__Clavariaceae	g__Clavaria	0.0006499	0.0012998	0.0012998	0	9	11	20	0	0	0	0	0	0	0.00610892	0.00315095	0	0	0	0	0.00633774	0	0	0	0	0	0	0	0	0	0	0	0
k__Fungi	p__Ascomycota	c__Sordariomycetes	o__Hypocreales	f__Cordycipitaceae	g__Beauveria	0.00210643	0.00421286	0.00370865	0.00050421	11	10	21	0	0	0	0	0	0.0445038	0	0	0	0	0	0	0	0	0	0	0	0	0	0	0.00554631	0	0	0	0
k__Fungi	p__Basidiomycota	c__Agaricomycetes	o__Agaricales	f__Psathyrellaceae	g__Psathyrella	0.00155749	0.00311499	0.00311499	0	10	11	21	0	0	0	0	0	0.00988973	0.0274901	0	0	0	0	0	0	0	0	0	0	0	0	0	0	0	0	0	0
k__Fungi	p__Ascomycota	c__Sordariomycetes	o__Microascales	f__Halosphaeriaceae	g__Natantispora	0.00141453	0.00282907	0.000179892	0.00264918	11	10	21	0	0	0	0	0.00215871	0	0	0	0	0	0	0	0	0	0.0291409	0	0	0	0	0	0	0	0	0	0
k__Fungi	p__Ascomycota	c__Sordariomycetes	o__Hypocreales	f__Ophiocordycipitaceae	g__Hyaloseta	0.000290751	0.000581502	0.000254538	0.000326964	11	10	21	0	0	0	0	0	0	0.00305446	0	0	0	0	0	0	0	0	0	0	0	0	0	0	0.0035966	0	0	0
k__Fungi	p__Ascomycota	c__Pezizomycetes	o__Pezizales	f__Pyronemataceae	g__Pseudotricharina	0.00473235	0.0094647	0.0094647	0	11	11	22	0	0	0	0	0	0	0	0	0	0	0	0.113576	0	0	0	0	0	0	0	0	0	0	0	0	0
k__Fungi	p__Basidiomycota	c__Agaricomycetes	o__Cantharellales	f__Botryobasidiaceae	g__Botryobasidium	0.000989408	0.00197882	0.00197882	0	11	11	22	0	0	0	0	0.0237458	0	0	0	0	0	0	0	0	0	0	0	0	0	0	0	0	0	0	0	0
k__Fungi	p__Ascomycota	c__Sordariomycetes	o__Sordariales	f__Sordariales_fam_Incertae_sedis	g__Ramophialophora	0.00050421	0.00100842	0	0.00100842	12	10	22	0	0	0	0	0	0	0	0	0	0	0	0	0	0	0	0	0	0	0	0	0.0110926	0	0	0	0
k__Fungi	p__Ascomycota	c__Dothideomycetes	o__Tubeufiales	f__Tubeufiaceae	g__Tubeufia	0.000231027	0.000462054	0	0.000462054	12	10	22	0	0	0	0	0	0	0	0	0	0	0	0	0	0	0	0.00508259	0	0	0	0	0	0	0	0	0
k__Fungi	p__Basidiomycota	c__Agaricomycetes	o__Agaricales	f__Tricholomataceae	g__Calyptella	0.000121608	0.000243217	0.000243217	0	11	11	22	0	0	0	0	0	0	0	0	0	0.0029186	0	0	0	0	0	0	0	0	0	0	0	0	0	0	0
k__Fungi	p__Basidiomycota	c__Agaricomycetes	o__Agaricales	f__Marasmiaceae	g__Marasmius	8.1741e-05	0.000163482	0	0.000163482	12	10	22	0	0	0	0	0	0	0	0	0	0	0	0	0	0	0	0	0	0	0	0	0	0.0017983	0	0	0
k__Fungi	p__Ascomycota	c__Dothideomycetes	o__Pleosporales	f__Pleosporales_fam_Incertae_sedis	g__Pseudochaetosphaeronema	0	0	0	0	12	11	23	0	0	0	0	0	0	0	0	0	0	0	0	0	0	0	0	0	0	0	0	0	0	0	0	0
k__Fungi	p__Ascomycota	c__Sordariomycetes	o__Microascales	f__Halosphaeriaceae	g__Tinhaudeus	0	0	0	0	12	11	23	0	0	0	0	0	0	0	0	0	0	0	0	0	0	0	0	0	0	0	0	0	0	0	0	0
k__Fungi	p__Ascomycota	c__Dothideomycetes	o__Pleosporales	f__Trematosphaeriaceae	g__Trematosphaeria	0	0	0	0	12	11	23	0	0	0	0	0	0	0	0	0	0	0	0	0	0	0	0	0	0	0	0	0	0	0	0	0
k__Fungi	p__Ascomycota	c__Dothideomycetes	o__Pleosporales	f__Lophiostomataceae	g__Sigarispora	0	0	0	0	12	11	23	0	0	0	0	0	0	0	0	0	0	0	0	0	0	0	0	0	0	0	0	0	0	0	0	0
k__Fungi	p__Ascomycota	c__Leotiomycetes	o__Helotiales	f__Helotiaceae	g__Glarea	0	0	0	0	12	11	23	0	0	0	0	0	0	0	0	0	0	0	0	0	0	0	0	0	0	0	0	0	0	0	0	0

## Sheet: Core comparison
Comparision of the core mycobiomes of 'Frantoio', 'Picual' and shared core between them in the endosphere (endo) and rhizosphere (rhizo) of non-inoculated (NI) and inoculated (INO) plants.
	Genus endo NI		Genus endo INO				Genus rhizo NI		Genus rhizo INO
1	g__Rhizophagus	1	g__Rhizophagus			0	g__Spizellomyces	1	g__Corynespora
1	g__Ilyonectria	1	g__Ilyonectria			1	g__Corynespora	0	g__Spizellomyces
1	g__Fusarium	1	g__Fusarium			0	g__Geomyces	0	g__Verticillium
1	g__Zopfiella	1	g__Zopfiella			0	g__Mortierella	1	g__Zopfiella
1	g__Corynespora	1	g__Preussia			1	g__Zopfiella	0	g__Geomyces
1	g__Preussia	1	g__Podospora			0	g__Candida	1	g__Preussia
1	g__Podospora	1	g__Glomus			1	g__Podospora	0	g__Mortierella
1	g__Glomus	1	g__Chaetomium			0	g__Pseudeurotium	0	g__Humicola
0	g__Macrophomina	0	g__Macrophomina			1	g__Preussia	1	g__Podospora
1	g__Chaetomium	1	g__Trichoderma			1	g__Fusarium	0	g__Candida
1	g__Phialophora	1	g__Phialophora			0	g__Humicola	1	g__Rhizophagus
1	g__Trichoderma	0	g__Minimelanolocus			1	g__Chaetomium	0	g__Pseudeurotium
1	g__Septoglomus	1	g__Septoglomus			1	g__Glomus	1	g__Chaetomium
1	g__Lepidosphaeria	1	g__Lepidosphaeria			1	g__Phialophora	0	g__Chrysosporium
1	g__Phaeoacremonium	0	g__Dominikia			0	g__Chrysosporium	1	g__Ilyonectria
0	g__Neonectria	1	g__Phaeoacremonium			1	g__Septoglomus	1	g__Phialophora
0	g__Minimelanolocus	0	g__Neonectria			0	g__Tetracladium	0	g__Acrophialophora
1	g__Dominikia	0	g__Acrocalymma			1	g__Trichoderma	1	g__Fusarium
1	g__Malassezia	1	g__Corynespora			0	g__Coniosporium	1	g__Glomus
1	g__Cercophora	1	g__Pyrenochaeta			0	g__Coniochaeta	0	g__Capronia
0	g__Funneliformis	0	g__Cercophora			0	g__Lempholemma	0	g__Coniosporium
0	g__Conlarium	0	g__Scutellinia			0	g__Capronia	0	g__Tetracladium
1	g__Pyrenochaeta	1	g__Exophiala			0	g__Nothophoma	0	g__Coniochaeta
		1	g__Kamienskia			0	g__Gibberella	0	g__Conioscypha
		0	g__Conlarium			1	g__Lepidosphaeria	0	g__Lempholemma
						0	g__Pseudogymnoascus	0	g__Nothophoma
						0	g__Hormonema	0	g__Pseudogymnoascus
						0	g__Solicoccozyma	1	g__Exophiala
						1	g__Rhizophagus	0	g__Stachybotrys
						1	g__Dominikia	0	g__Neobulgaria
						1	g__Malassezia	1	g__Lepidosphaeria
						1	g__Phaeoacremonium	0	g__Malassezia
						0	g__Terfezia	0	g__Alternaria
						0	g__Mycosphaerella	1	g__Phaeoacremonium
						0	g__Articulospora	0	g__Lophiotrema
						0	g__Phoma	0	g__Terfezia
						1	g__Ilyonectria	1	g__Trichoderma
						0	g__Pulvinula	0	g__Mycosphaerella
						0	g__Conioscypha	0	g__Hormonema
						0	g__Subramaniula	0	g__Articulospora
						1	g__Cercophora	0	g__Cirrenalia
						0	g__Cirrenalia	1	g__Kamienskia
						0	g__Acrophialophora	1	g__Septoglomus
						0	g__Exophiala	0	g__Solicoccozyma
						0	g__Neobulgaria	0	g__Gibberella
						0	g__Cutaneotrichosporon	0	g__Entoloma
						0	g__Lophiotrema	0	g__Patinella
						0	g__Entoloma	0	g__Subramaniula
						0	g__Stachybotrys	0	g__Cutaneotrichosporon
						0	g__Lecanicillium	1	g__Pyrenochaeta
						1	g__Pyrenochaeta	0	g__Phoma
						0	g__Papiliotrema	0	g__Leptodontidium
						0	g__Kamienskia	0	g__Setophaeosphaeria
						0	g__Aureobasidium	1	g__Dominikia
								0	g__Cladosporium
								0	g__Papiliotrema
								0	g__Colletotrichum
